# Supplementary material for: Planting long‐lived trees in a warming climate: Theory shows the importance of stage‐dependent climatic tolerance
Source: Evol Appl. 2024 Jun 17;17(6):e13711. doi: 10.1111/eva.13711 (PMC11183180; doi:10.1111/eva.13711)
Supplement: Supplementary file 2 — Data S1. [file EVA-17-e13711-s004.xlsx]

## Sheet: Feuil1
Species	Reaches last stage before	Matrix size	If multiple matrices were available, which one did we use?	Link to the matrix in compadre	Original study that published the matrix	Stage 1
Abies concolor	60 years	5	Hodgedon Meadows 1991-1994	https://compadre-db.org/Species/47301	https://doi.org/10.1111/j.1365-2745.2005.01007.x	DBH: 0.0-5.0 cm: active
Abies magnifica	60 years	5	SEGI Conifer 1982-1999	https://compadre-db.org/Species/47303	https://doi.org/10.1111/j.1365-2745.2005.01007.x	DBH: 0.0-5.0 cm: active
Abies sachalinensis	60 years	5	Conifers	https://compadre-db.org/Species/47304	https://doi.org/10.2307/3237309	DBH: 5-8 cm: active
Acer saccharum	60 years	3		https://compadre-db.org/Species/47338	https://doi.org/10.1016/j.foreco.2008.02.040	DBH: ≤ 7.6 cm: active
Alnus incana subsp. rugosa	60 years	5	pooled	https://compadre-db.org/Species/47204	https://doi.org/10.2307/1939207	DBH: 0-0.9 cm: active
Calocedrus decurrens	60 years	5	hodgedon meadows	https://compadre-db.org/Species/47213	https://doi.org/10.1111/j.1365-2745.2005.01007.x	DBH: < 5.0 cm: active
Dendropanax trifidus	60 years	5	Tsushima Island	https://compadre-db.org/Species/47197	doi: 10.1111/j.1442-1984.2007.00190.x	5-10 cm DBH: active
Picea glehnii & jezoensis	60 years	6		https://compadre-db.org/Species/47305	https://link.springer.com/article/10.1007/BF02523604	Understory: active
Pinus albicaulis	60 years	8	Mountain Rainier National Park	https://compadre-db.org/Species/47307	Book : Species Conservation and Management: Case Studies Mark A. Burgman, Oskar Kindvall, Chris C. Wood, Jeff S. Hatfield, Michael A. McCarthy, H. Re sit Akcakaya, Per Sjogren-Gulve 2004	Seed: prop
Pinus lambertiana	60 years	5	Suwanee Creek 1983-1999	https://compadre-db.org/Species/47312	https://doi.org/10.1890/03-5109	0.0-5.0 cm DBH: active
Pinus nigra	60 years	8	Grassland; Shrubland 1986-2003	https://compadre-db.org/Species/46318	https://doi.org/10.1111/j.1365-2664.2005.01100.x	Seedling: active
Pinus ponderosa	60 years	5		https://compadre-db.org/Species/47319		0.0-5.0 cm DBH: active
Pinus radiata	60 years	6		https://compadre-db.org/Species/47320	https://doi.org/10.3390/f10050437	Seeds (S): prop
Prosopis flexuosa	60 years	5		https://compadre-db.org/Species/47234	https://doi.org/10.1016/j.foreco.2016.03.028	Seedling: active
Prunus serotina	60 years	9		https://compadre-db.org/Species/47331	https://doi.org/10.1016/j.ecolmodel.2006.09.005	Seed 1: prop
Pterocarpus angolensis	60 years	4		https://compadre-db.org/Species/47272	https://doi.org/10.1016/S0254-6299(15)30617-7	Seeding: suffrutices height < 1 m: active
Quercus mongolica	60 years	5		https://compadre-db.org/Species/47241		DBH: 5-8 cm: active
Styrax obassis	60 years	5	Gap population model 1987-1992	https://compadre-db.org/Species/47345		S1: Current year seedling: active
Torreya taxifolia	60 years	5		https://compadre-db.org/Species/47348	https://doi.org/10.1046/j.1523-1739.2000.98393.x	<50 cm height: active
Abies homolepis	100 years	6		https://compadre-db.org/Species/47302		DBH: 0-5 cm: active
Fagus crenata	100 years	8		https://compadre-db.org/Species/47237		DBH: 0-5 cm: active
Pinus strobus	100 years	9	Middle - 2006-2007	https://compadre-db.org/Species/47321		Seedlings: ≤ 40 cm height: active
