# Supplementary material for: Planting long‐lived trees in a warming climate: Theory shows the importance of stage‐dependent climatic tolerance
Source: Evol Appl. 2024 Jun 17;17(6):e13711. doi: 10.1111/eva.13711 (PMC11183180; doi:10.1111/eva.13711)
Supplement: Supplementary file 3 — Code S1. [file EVA-17-e13711-s003.nb]

(* Content-type: application/vnd.wolfram.mathematica *)

(*** Wolfram Notebook File ***)
(* http://www.wolfram.com/nb *)

(* CreatedBy='Mathematica 12.0' *)

(*CacheID: 234*)
(* Internal cache information:
NotebookFileLineBreakTest
NotebookFileLineBreakTest
NotebookDataPosition[       158,          7]
NotebookDataLength[   6356938,     123640]
NotebookOptionsPosition[   6090167,     119476]
NotebookOutlinePosition[   6090564,     119492]
CellTagsIndexPosition[   6090521,     119489]
WindowFrame->Normal*)

(* Beginning of Notebook Content *)
Notebook[{

Cell[CellGroupData[{
Cell["Planting long-lived trees in a warming climate", "Title",
 CellChangeTimes->{{3.898923408648781*^9, 
  3.8989234198956137`*^9}},ExpressionUUID->"175377c1-795d-4ce9-a541-\
70930478d352"],

Cell["\<\
This notebook presents the modelling framework (analytical, simulations) used \
in the paper, and allows the data files to be generated and exported in the \
form of tables. These files can then be downloaded into R using the \
associated code to generate the figures. A note is added before any \
simulations that takes a long time to run (the whole code can take up to 48 \
hours).\
\>", "Text",
 CellChangeTimes->{{3.921144960079347*^9, 3.9211450978976707`*^9}, 
   3.921145232925187*^9, {3.92114526636381*^9, 3.9211452972508583`*^9}, {
   3.921145457261277*^9, 3.921145484798588*^9}, {3.921145553369147*^9, 
   3.921145580016723*^9}, {3.921146062434193*^9, 3.921146072716848*^9}, {
   3.921551619418284*^9, 3.921551672493117*^9}, {3.921552121142043*^9, 
   3.921552124319752*^9}, {3.921552773734481*^9, 
   3.9215527744844947`*^9}},ExpressionUUID->"0e69647f-b51f-4812-b67e-\
f04319db6ff1"],

Cell[BoxData[
 RowBox[{
  RowBox[{
   RowBox[{"SetDirectory", "[", 
    RowBox[{"NotebookDirectory", "[", "]"}], "]"}], ";"}], 
  RowBox[{"(*", 
   RowBox[{
   "sets", " ", "directory", " ", "to", " ", "file", " ", "location"}], 
   "*)"}]}]], "Input",
 CellChangeTimes->{{3.9076646378590946`*^9, 3.907664648975264*^9}, {
   3.907664717753613*^9, 3.9076647220141015`*^9}, 3.9076651585645194`*^9, {
   3.921145241504922*^9, 3.921145253492058*^9}},
 CellLabel->"In[1]:=",ExpressionUUID->"e760600b-26d9-4ac1-8074-e3f12165fb6e"],

Cell[CellGroupData[{

Cell["Analytical results", "Chapter",
 CellChangeTimes->{{3.898923440756691*^9, 3.8989234454784746`*^9}, {
  3.911457393823702*^9, 
  3.911457395667266*^9}},ExpressionUUID->"2674f5df-94f5-424a-8800-\
c015287091ce"],

Cell[CellGroupData[{

Cell["Model implementation", "Section",
 CellChangeTimes->{{3.8989240103599772`*^9, 
  3.898924015591935*^9}},ExpressionUUID->"a3f248de-a290-41e2-9da8-\
8d41957f16a1"],

Cell[BoxData[{
 RowBox[{
  RowBox[{"Clear", "[", 
   RowBox[{
   "\[Theta]", ",", "s1", ",", "s2", ",", "\[Omega]tot", ",", "\[Theta]tot", 
    ",", "stotmax", ",", "Nstage1", ",", "Nstage2", ",", "k"}], "]"}], 
  "\[IndentingNewLine]", 
  RowBox[{"(*", 
   RowBox[{
   "Temperature", " ", "of", " ", "the", " ", "environment", " ", "at", " ", 
    "time", " ", "t"}], "*)"}]}], "\[IndentingNewLine]", 
 RowBox[{
  RowBox[{
   RowBox[{"\[Theta]", "[", 
    RowBox[{"t_", ",", "theta0_", ",", "k_"}], "]"}], ":=", 
   RowBox[{"theta0", "+", 
    RowBox[{"k", "*", "t"}]}]}], ";"}], "\[IndentingNewLine]", 
 RowBox[{
  RowBox[{
   RowBox[{"s1", "[", 
    RowBox[{
    "z_", ",", "t_", ",", "s1max_", ",", "\[Omega]1_", ",", "theta0_", ",", 
     "k_"}], "]"}], ":=", 
   RowBox[{"s1max", "*", 
    RowBox[{"Exp", "[", 
     FractionBox[
      RowBox[{"-", 
       SuperscriptBox[
        RowBox[{"(", 
         RowBox[{"z", "-", 
          RowBox[{"\[Theta]", "[", 
           RowBox[{"t", ",", "theta0", ",", "k"}], "]"}]}], ")"}], "2"]}], 
      RowBox[{"2", "\[Omega]1"}]], "]"}]}]}], ";"}], "\[IndentingNewLine]", 
 RowBox[{
  RowBox[{
   RowBox[{"s2", "[", 
    RowBox[{
    "z_", ",", "t_", ",", "s2max_", ",", "\[Omega]2_", ",", "theta0_", ",", 
     "k_"}], "]"}], ":=", 
   RowBox[{"s2max", "*", 
    RowBox[{"Exp", "[", 
     FractionBox[
      RowBox[{"-", 
       SuperscriptBox[
        RowBox[{"(", 
         RowBox[{"z", "-", 
          RowBox[{"\[Theta]", "[", 
           RowBox[{"t", ",", "theta0", ",", "k"}], "]"}]}], ")"}], "2"]}], 
      RowBox[{"2", "\[Omega]2"}]], "]"}]}]}], ";"}], "\[IndentingNewLine]", 
 RowBox[{
  RowBox[{
   RowBox[{"\[Omega]tot", "[", 
    RowBox[{"a_", ",", "T_", ",", "\[Omega]1_", ",", "\[Omega]2_"}], "]"}], ":=", 
   SuperscriptBox[
    RowBox[{"(", 
     RowBox[{
      FractionBox["a", "\[Omega]1"], "+", 
      FractionBox[
       RowBox[{"T", "-", "a"}], "\[Omega]2"]}], ")"}], 
    RowBox[{"-", "1"}]]}], ";"}], "\[IndentingNewLine]", 
 RowBox[{
  RowBox[{
   RowBox[{"\[Theta]tot", "[", 
    RowBox[{
    "a_", ",", "\[Omega]1_", ",", "\[Omega]2_", ",", "T_", ",", "theta0_", 
     ",", "k_"}], "]"}], ":=", 
   RowBox[{
    RowBox[{
     UnderoverscriptBox["\[Sum]", 
      RowBox[{"t", "=", "1"}], "a"], 
     RowBox[{"(", 
      FractionBox[
       RowBox[{
        RowBox[{"\[Omega]tot", "[", 
         RowBox[{"a", ",", "T", ",", "\[Omega]1", ",", "\[Omega]2"}], "]"}], 
        "*", 
        RowBox[{"\[Theta]", "[", 
         RowBox[{"t", ",", "theta0", ",", "k"}], "]"}]}], "\[Omega]1"], 
      ")"}]}], "+", 
    RowBox[{
     UnderoverscriptBox["\[Sum]", 
      RowBox[{"t", "=", 
       RowBox[{"a", "+", "1"}]}], "T"], 
     RowBox[{"(", 
      FractionBox[
       RowBox[{
        RowBox[{"\[Omega]tot", "[", 
         RowBox[{"a", ",", "T", ",", "\[Omega]1", ",", "\[Omega]2"}], "]"}], 
        "*", 
        RowBox[{"\[Theta]", "[", 
         RowBox[{"t", ",", "theta0", ",", "k"}], "]"}]}], "\[Omega]2"], 
      ")"}]}]}]}], ";"}], "\[IndentingNewLine]", 
 RowBox[{
  RowBox[{
   RowBox[{
    RowBox[{"stotmax", "[", 
     RowBox[{
     "a_", ",", "\[Omega]1_", ",", "\[Omega]2_", ",", "T_", ",", "theta0_", 
      ",", "k_", ",", "s1max_", ",", "s2max_"}], "]"}], ":=", 
    RowBox[{
     SuperscriptBox["s1max", "a"], 
     SuperscriptBox["s2max", 
      RowBox[{"T", "-", "a"}]], "*", 
     RowBox[{"Exp", "[", 
      RowBox[{"-", 
       RowBox[{"(", 
        RowBox[{
         RowBox[{"(", 
          RowBox[{
           RowBox[{"(", 
            RowBox[{
             RowBox[{
              UnderoverscriptBox["\[Sum]", 
               RowBox[{"t", "=", "1"}], "a"], 
              RowBox[{"(", 
               RowBox[{
                FractionBox[
                 RowBox[{"\[Omega]tot", "[", 
                  RowBox[{"a", ",", "T", ",", "\[Omega]1", ",", "\[Omega]2"}],
                   "]"}], "\[Omega]1"], 
                SuperscriptBox[
                 RowBox[{"\[Theta]", "[", 
                  RowBox[{"t", ",", "theta0", ",", "k"}], "]"}], "2"]}], 
               ")"}]}], "+", 
             RowBox[{
              UnderoverscriptBox["\[Sum]", 
               RowBox[{"t", "=", 
                RowBox[{"a", "+", "1"}]}], "T"], 
              RowBox[{"(", 
               RowBox[{
                FractionBox[
                 RowBox[{"\[Omega]tot", "[", 
                  RowBox[{"a", ",", "T", ",", "\[Omega]1", ",", "\[Omega]2"}],
                   "]"}], "\[Omega]2"], 
                SuperscriptBox[
                 RowBox[{"\[Theta]", "[", 
                  RowBox[{"t", ",", "theta0", ",", "k"}], "]"}], "2"]}], 
               ")"}]}]}], ")"}], "-", 
           SuperscriptBox[
            RowBox[{"(", 
             RowBox[{"\[Theta]tot", "[", 
              RowBox[{
              "a", ",", "\[Omega]1", ",", "\[Omega]2", ",", "T", ",", 
               "theta0", ",", "k"}], "]"}], ")"}], "2"]}], ")"}], "/", 
         RowBox[{"(", 
          RowBox[{"2", 
           RowBox[{"\[Omega]tot", "[", 
            RowBox[{"a", ",", "T", ",", "\[Omega]1", ",", "\[Omega]2"}], 
            "]"}]}], ")"}]}], ")"}]}], "]"}]}]}], ";"}], 
  "\[IndentingNewLine]", 
  RowBox[{"(*", 
   RowBox[{
   "Final", " ", "number", " ", "of", " ", "individuals", " ", "in", " ", 
    "the", " ", "first", " ", "stage"}], "*)"}]}], "\[IndentingNewLine]", 
 RowBox[{
  RowBox[{
   RowBox[{
    RowBox[{"Nstage1", "[", 
     RowBox[{
     "z_", ",", "\[Omega]1_", ",", "\[Omega]2_", ",", "T_", ",", "theta0_", 
      ",", "k_", ",", "s1max_", ",", "s2max_", ",", "g_", ",", "Nini_"}], 
     "]"}], ":=", 
    RowBox[{"Nini", 
     RowBox[{"(", 
      RowBox[{
       RowBox[{"stotmax", "[", 
        RowBox[{
        "T", ",", "\[Omega]1", ",", "\[Omega]2", ",", "T", ",", "theta0", ",",
          "k", ",", "s1max", ",", "s2max"}], "]"}], 
       SuperscriptBox[
        RowBox[{"(", 
         RowBox[{"1", "-", "g"}], ")"}], "T"], "*", 
       RowBox[{"Exp", "[", 
        FractionBox[
         RowBox[{"-", 
          SuperscriptBox[
           RowBox[{"(", 
            RowBox[{"z", "-", 
             RowBox[{"\[Theta]tot", "[", 
              RowBox[{
              "T", ",", "\[Omega]1", ",", "\[Omega]2", ",", "T", ",", 
               "theta0", ",", "k"}], "]"}]}], ")"}], "2"]}], 
         RowBox[{"2", "*", 
          RowBox[{"\[Omega]tot", "[", 
           RowBox[{"T", ",", "T", ",", "\[Omega]1", ",", "\[Omega]2"}], 
           "]"}]}]], "]"}]}], ")"}]}]}], ";"}], "\[IndentingNewLine]", 
  RowBox[{"(*", 
   RowBox[{
   "Final", " ", "number", " ", "of", " ", "individuals", " ", "in", " ", 
    "the", " ", "second", " ", "stage"}], "*)"}]}], "\[IndentingNewLine]", 
 RowBox[{
  RowBox[{
   RowBox[{
    RowBox[{"Nstage2", "[", 
     RowBox[{
     "z_", ",", "\[Omega]1_", ",", "\[Omega]2_", ",", "T_", ",", "theta0_", 
      ",", "k_", ",", "s1max_", ",", "s2max_", ",", "g_", ",", "Nini_"}], 
     "]"}], ":=", 
    RowBox[{"Nini", 
     RowBox[{"(", 
      RowBox[{
       UnderoverscriptBox["\[Sum]", 
        RowBox[{"a", "=", "1"}], "T"], 
       RowBox[{"(", 
        RowBox[{
         RowBox[{"stotmax", "[", 
          RowBox[{
          "a", ",", "\[Omega]1", ",", "\[Omega]2", ",", "T", ",", "theta0", 
           ",", "k", ",", "s1max", ",", "s2max"}], "]"}], 
         SuperscriptBox[
          RowBox[{"(", 
           RowBox[{"1", "-", "g"}], ")"}], 
          RowBox[{"a", "-", "1"}]], "g", "*", 
         RowBox[{"Exp", "[", 
          FractionBox[
           RowBox[{"-", 
            SuperscriptBox[
             RowBox[{"(", 
              RowBox[{"z", "-", 
               RowBox[{"\[Theta]tot", "[", 
                RowBox[{
                "a", ",", "\[Omega]1", ",", "\[Omega]2", ",", "T", ",", 
                 "theta0", ",", "k"}], "]"}]}], ")"}], "2"]}], 
           RowBox[{"2", "*", 
            RowBox[{"\[Omega]tot", "[", 
             RowBox[{"a", ",", "T", ",", "\[Omega]1", ",", "\[Omega]2"}], 
             "]"}]}]], "]"}]}], ")"}]}], ")"}]}]}], ";"}], 
  "\[IndentingNewLine]", 
  RowBox[{"(*", 
   RowBox[{
   "Final", " ", "number", " ", "of", " ", "individuals", " ", "in", " ", 
    "both", " ", "stages"}], "*)"}]}], "\[IndentingNewLine]", 
 RowBox[{
  RowBox[{
   RowBox[{"Ntot", "[", 
    RowBox[{
    "z_", ",", "\[Omega]1_", ",", "\[Omega]2_", ",", "T_", ",", "theta0_", 
     ",", "k_", ",", "s1max_", ",", "s2max_", ",", "g_", ",", "Nini_"}], 
    "]"}], ":=", 
   RowBox[{
    RowBox[{"Nini", 
     RowBox[{"(", 
      RowBox[{
       UnderoverscriptBox["\[Sum]", 
        RowBox[{"a", "=", "1"}], "T"], 
       RowBox[{"(", 
        RowBox[{
         RowBox[{"stotmax", "[", 
          RowBox[{
          "a", ",", "\[Omega]1", ",", "\[Omega]2", ",", "T", ",", "theta0", 
           ",", "k", ",", "s1max", ",", "s2max"}], "]"}], 
         SuperscriptBox[
          RowBox[{"(", 
           RowBox[{"1", "-", "g"}], ")"}], 
          RowBox[{"a", "-", "1"}]], "g", "*", 
         RowBox[{"Exp", "[", 
          FractionBox[
           RowBox[{"-", 
            SuperscriptBox[
             RowBox[{"(", 
              RowBox[{"z", "-", 
               RowBox[{"\[Theta]tot", "[", 
                RowBox[{
                "a", ",", "\[Omega]1", ",", "\[Omega]2", ",", "T", ",", 
                 "theta0", ",", "k"}], "]"}]}], ")"}], "2"]}], 
           RowBox[{"2", "*", 
            RowBox[{"\[Omega]tot", "[", 
             RowBox[{"a", ",", "T", ",", "\[Omega]1", ",", "\[Omega]2"}], 
             "]"}]}]], "]"}]}], ")"}]}], ")"}]}], "+", 
    RowBox[{
     RowBox[{"stotmax", "[", 
      RowBox[{
      "T", ",", "\[Omega]1", ",", "\[Omega]2", ",", "T", ",", "theta0", ",", 
       "k", ",", "s1max", ",", "s2max"}], "]"}], 
     SuperscriptBox[
      RowBox[{"(", 
       RowBox[{"1", "-", "g"}], ")"}], "T"], "*", 
     RowBox[{"Exp", "[", 
      FractionBox[
       RowBox[{"-", 
        SuperscriptBox[
         RowBox[{"(", 
          RowBox[{"z", "-", 
           RowBox[{"\[Theta]tot", "[", 
            RowBox[{
            "T", ",", "\[Omega]1", ",", "\[Omega]2", ",", "T", ",", "theta0", 
             ",", "k"}], "]"}]}], ")"}], "2"]}], 
       RowBox[{"2", "*", 
        RowBox[{"\[Omega]tot", "[", 
         RowBox[{"T", ",", "T", ",", "\[Omega]1", ",", "\[Omega]2"}], 
         "]"}]}]], "]"}]}]}]}], ";"}]}], "Input",
 InitializationCell->True,
 CellChangeTimes->{{3.821430930349011*^9, 3.821430957806037*^9}, {
   3.821442383759036*^9, 3.821442389660227*^9}, {3.821442635924766*^9, 
   3.8214427030711927`*^9}, {3.821531640033085*^9, 3.821531662257994*^9}, {
   3.821531728300825*^9, 3.821531734596017*^9}, {3.822740043663824*^9, 
   3.822740081898055*^9}, {3.823900248996401*^9, 3.823900303401314*^9}, {
   3.823900394761457*^9, 3.82390045878236*^9}, {3.823900491303857*^9, 
   3.82390049539685*^9}, 3.829372734419917*^9, {3.829652585237867*^9, 
   3.829652586003503*^9}, {3.8489979091193085`*^9, 3.848997946902052*^9}, {
   3.8509902487515936`*^9, 3.8509902816098013`*^9}, {3.855301160592673*^9, 
   3.8553011610091434`*^9}, {3.8558191902666445`*^9, 
   3.8558192082004814`*^9}, {3.898924081327409*^9, 3.898924135987505*^9}, {
   3.8989241793277025`*^9, 3.898924199674046*^9}},
 CellLabel->"In[86]:=",ExpressionUUID->"3a805fbd-3ede-4226-8098-2e4bde312642"]
}, Closed]],

Cell[CellGroupData[{

Cell["Other necessary functions for runs", "Section",
 CellChangeTimes->{{3.898923979054805*^9, 3.898924002021596*^9}, {
   3.898924250538419*^9, 3.898924255706934*^9}, 
   3.898924388022588*^9},ExpressionUUID->"b562d8e9-6f60-494c-b848-\
2bce0c2475fb"],

Cell[BoxData[{
 RowBox[{
  RowBox[{
   RowBox[{"Clear", "[", 
    RowBox[{"linear\[Omega]", ",", "linear\[Omega]tot"}], "]"}], ";"}], 
  "\[IndentingNewLine]", 
  RowBox[{"(*", 
   RowBox[{
    RowBox[{
    "this", " ", "is", " ", "the", " ", "linear", " ", "function", " ", "of", 
     " ", "omegas"}], ",", " ", 
    RowBox[{"gives", " ", 
     SuperscriptBox["omega_i", "2"]}]}], "*)"}]}], "\[IndentingNewLine]", 
 RowBox[{
  RowBox[{
   RowBox[{
    RowBox[{"linear\[Omega]", "[", 
     RowBox[{"i_", ",", "\[Omega]1_", ",", "b_"}], "]"}], ":=", 
    RowBox[{
     SuperscriptBox["\[Omega]1", "2"], "*", 
     RowBox[{"(", 
      RowBox[{"1", "+", 
       RowBox[{"b", "*", 
        RowBox[{"(", 
         RowBox[{"i", "-", "1"}], ")"}]}]}], ")"}]}]}], " ", ";"}], 
  "\[IndentingNewLine]", 
  RowBox[{"(*", 
   RowBox[{
    RowBox[{
    "this", " ", "is", " ", "the", " ", "total", " ", "strength", " ", "of", 
     " ", "selection", " ", "experienced", " ", "by", " ", "an", " ", 
     "individual", " ", "in", " ", "the", " ", "2"}], "-", 
    RowBox[{"stage", " ", "model"}]}], "*)"}]}], "\[IndentingNewLine]", 
 RowBox[{
  RowBox[{
   RowBox[{"linear\[Omega]tot", "[", 
    RowBox[{"\[Omega]1_", ",", "b_", ",", "a_", ",", "T_"}], "]"}], ":=", 
   RowBox[{
    SuperscriptBox["\[Omega]1", "2"], 
    SuperscriptBox[
     RowBox[{"(", 
      RowBox[{"a", "+", 
       FractionBox[
        RowBox[{"T", "-", "a"}], 
        RowBox[{"1", "+", "b"}]]}], ")"}], 
     RowBox[{"-", "1"}]]}]}], ";"}], "\[IndentingNewLine]", 
 RowBox[{
  RowBox[{
   RowBox[{"Clear", "[", 
    RowBox[{"numberOfTransInd", ",", "meanage"}], "]"}], ";"}], 
  "\[IndentingNewLine]", 
  RowBox[{"(*", 
   RowBox[{"numberOfTransInd", ":", " ", 
    RowBox[{
    "number", " ", "of", " ", "individuals", " ", "who", " ", "made", " ", 
     "the", " ", "transition", " ", "at", " ", "age", " ", "a", " ", "and", 
     " ", "survived", " ", "stage", " ", "2", " ", "when", " ", "survival", 
     " ", "is", " ", "maximal", " ", "for", " ", "all", " ", 
     "individuals"}]}], "*)"}]}], "\[IndentingNewLine]", 
 RowBox[{
  RowBox[{
   RowBox[{
    RowBox[{"numberOfTransInd", "[", 
     RowBox[{
     "s1max_", ",", "s2max_", ",", "g_", ",", "Nini_", ",", "a_", ",", "T_"}],
      "]"}], ":=", 
    RowBox[{"Nini", "*", "g", "*", 
     SuperscriptBox[
      RowBox[{"(", 
       RowBox[{"1", "-", "g"}], ")"}], 
      RowBox[{"a", "-", "1"}]], "*", 
     SuperscriptBox["s1max", "a"], "*", 
     SuperscriptBox["s2max", 
      RowBox[{"T", "-", "a"}]]}]}], ";"}], "\[IndentingNewLine]", 
  RowBox[{"(*", 
   RowBox[{
   "mean", " ", "age", " ", "at", " ", "transition", " ", "of", " ", "those", 
    " ", "who", " ", "survived", " ", "to", " ", "the", " ", "end"}], 
   "*)"}]}], "\[IndentingNewLine]", 
 RowBox[{
  RowBox[{
   RowBox[{
    RowBox[{"meanage", "[", 
     RowBox[{
     "s1value_", ",", "s2value_", ",", "gvalue_", ",", "Ninivalue_", ",", 
      "Tvalue_"}], "]"}], ":=", 
    RowBox[{"Sum", "[", 
     RowBox[{
      RowBox[{
       RowBox[{"(", 
        RowBox[{
         RowBox[{"numberOfTransInd", "[", 
          RowBox[{
          "s1value", ",", "s2value", ",", "gvalue", ",", "Ninivalue", ",", 
           "a", ",", "Tvalue"}], "]"}], "/", 
         RowBox[{"Sum", "[", 
          RowBox[{
           RowBox[{"numberOfTransInd", "[", 
            RowBox[{
            "s1value", ",", "s2value", ",", "gvalue", ",", "Ninivalue", ",", 
             "j", ",", "Tvalue"}], "]"}], ",", 
           RowBox[{"{", 
            RowBox[{"j", ",", "1", ",", "Tvalue"}], "}"}]}], "]"}]}], ")"}], 
       "*", "a"}], ",", 
      RowBox[{"{", 
       RowBox[{"a", ",", "1", ",", "Tvalue"}], "}"}]}], "]"}]}], ";"}], 
  "\[IndentingNewLine]", 
  RowBox[{"(*", 
   RowBox[{
   "mean", " ", "age", " ", "at", " ", "transition", " ", "of", " ", 
    "survivors"}], "*)"}]}], "\[IndentingNewLine]", 
 RowBox[{
  RowBox[{
   RowBox[{
    RowBox[{"meanageRealized", "[", 
     RowBox[{
     "z_", ",", "T_", ",", "s1max_", ",", "s2max_", ",", "g_", ",", "Nini_", 
      ",", "\[Omega]1_", ",", "\[Omega]2_", ",", "theta0_", ",", "k_"}], 
     "]"}], ":=", 
    RowBox[{
     UnderoverscriptBox["\[Sum]", 
      RowBox[{"a", "=", "1"}], "T"], 
     RowBox[{"(", 
      RowBox[{
       RowBox[{"(", 
        RowBox[{
         RowBox[{"(", 
          RowBox[{"Nini", "*", "g", "*", 
           SuperscriptBox[
            RowBox[{"(", 
             RowBox[{"1", "-", "g"}], ")"}], 
            RowBox[{"a", "-", "1"}]], "*", 
           RowBox[{"(", 
            RowBox[{
             UnderoverscriptBox["\[Product]", 
              RowBox[{"\[Tau]", "=", "1"}], 
              RowBox[{"a", "-", "1"}]], 
             RowBox[{"s1max", "*", 
              RowBox[{"Exp", "[", 
               FractionBox[
                RowBox[{"-", 
                 SuperscriptBox[
                  RowBox[{"(", 
                   RowBox[{"z", "-", 
                    RowBox[{"(", 
                    RowBox[{"theta0", "+", 
                    RowBox[{"k", "*", "\[Tau]"}]}], ")"}]}], ")"}], "2"]}], 
                RowBox[{"2", 
                 SuperscriptBox["\[Omega]1", "2"]}]], "]"}]}]}], ")"}], "*", 
           RowBox[{"(", 
            RowBox[{
             UnderoverscriptBox["\[Product]", 
              RowBox[{"\[Tau]", "=", "a"}], "T"], 
             RowBox[{"s2max", "*", 
              RowBox[{"Exp", "[", 
               FractionBox[
                RowBox[{"-", 
                 SuperscriptBox[
                  RowBox[{"(", 
                   RowBox[{"z", "-", 
                    RowBox[{"(", 
                    RowBox[{"theta0", "+", 
                    RowBox[{"k", "*", "\[Tau]"}]}], ")"}]}], ")"}], "2"]}], 
                RowBox[{"2", 
                 SuperscriptBox["\[Omega]2", "2"]}]], "]"}]}]}], ")"}]}], 
          ")"}], "/", 
         RowBox[{"(", 
          RowBox[{
           UnderoverscriptBox["\[Sum]", 
            RowBox[{"j", "=", "1"}], "T"], 
           RowBox[{"(", 
            RowBox[{"Nini", "*", "g", "*", 
             SuperscriptBox[
              RowBox[{"(", 
               RowBox[{"1", "-", "g"}], ")"}], 
              RowBox[{"j", "-", "1"}]], "*", 
             RowBox[{"(", 
              RowBox[{
               UnderoverscriptBox["\[Product]", 
                RowBox[{"\[Tau]", "=", "1"}], 
                RowBox[{"j", "-", "1"}]], 
               RowBox[{"s1max", "*", 
                RowBox[{"Exp", "[", 
                 FractionBox[
                  RowBox[{"-", 
                   SuperscriptBox[
                    RowBox[{"(", 
                    RowBox[{"z", "-", 
                    RowBox[{"(", 
                    RowBox[{"theta0", "+", 
                    RowBox[{"k", "*", "\[Tau]"}]}], ")"}]}], ")"}], "2"]}], 
                  RowBox[{"2", 
                   SuperscriptBox["\[Omega]1", "2"]}]], "]"}]}]}], ")"}], "*", 
             RowBox[{"(", 
              RowBox[{
               UnderoverscriptBox["\[Product]", 
                RowBox[{"\[Tau]", "=", "j"}], "T"], 
               RowBox[{"s2max", "*", 
                RowBox[{"Exp", "[", 
                 FractionBox[
                  RowBox[{"-", 
                   SuperscriptBox[
                    RowBox[{"(", 
                    RowBox[{"z", "-", 
                    RowBox[{"(", 
                    RowBox[{"theta0", "+", 
                    RowBox[{"k", "*", "\[Tau]"}]}], ")"}]}], ")"}], "2"]}], 
                  RowBox[{"2", 
                   SuperscriptBox["\[Omega]2", "2"]}]], "]"}]}]}], ")"}]}], 
            ")"}]}], ")"}]}], ")"}], "*", "a"}], ")"}]}]}], ";"}], 
  " "}]}], "Input",
 InitializationCell->True,
 CellChangeTimes->{{3.848987964697852*^9, 3.848987965398558*^9}, {
  3.8489880177508535`*^9, 3.848988021979739*^9}, {3.8489881128444233`*^9, 
  3.8489881723314085`*^9}, {3.8489978551322956`*^9, 3.848997874190541*^9}, {
  3.84899806915932*^9, 3.848998072466704*^9}, {3.848998200567374*^9, 
  3.84899820149194*^9}, {3.848998385654976*^9, 3.8489984040541134`*^9}, {
  3.848998611930746*^9, 3.848998616789988*^9}, {3.849000663409601*^9, 
  3.849000667270118*^9}, {3.850989462734953*^9, 3.8509894677944756`*^9}, {
  3.850992208021098*^9, 3.85099220852698*^9}, {3.850992316215412*^9, 
  3.850992316701315*^9}, {3.851056055210762*^9, 3.851056064278719*^9}, {
  3.8552921714758177`*^9, 3.8552921860101767`*^9}, {3.898924238492324*^9, 
  3.898924241257269*^9}, {3.898924286568335*^9, 3.8989243221918106`*^9}, {
  3.899174785605069*^9, 3.8991747968602805`*^9}},
 CellLabel->"In[96]:=",ExpressionUUID->"a40e85a4-3392-4bcb-9d6e-58713d042b88"]
}, Closed]],

Cell[CellGroupData[{

Cell["Parameters", "Section",
 CellChangeTimes->{{3.8989244956860514`*^9, 
  3.8989245312032948`*^9}},ExpressionUUID->"5f439854-1b27-4fc7-930c-\
9904cf4df005"],

Cell[TextData[{
 "Life cycle parameters (",
 StyleBox["Fagus grandifolia)",
  FontSlant->"Italic"],
 ":"
}], "Text",
 CellChangeTimes->{{3.898924579809147*^9, 3.898924594002121*^9}, {
  3.9114574087301*^9, 
  3.911457416436551*^9}},ExpressionUUID->"c0d01ea8-60bd-4ff0-b115-\
45d66a308be0"],

Cell[BoxData[{
 RowBox[{
  RowBox[{"s1max", "=", "0.61"}], ";"}], "\[IndentingNewLine]", 
 RowBox[{
  RowBox[{"s2max", "=", "0.98"}], ";"}], "\[IndentingNewLine]", 
 RowBox[{
  RowBox[{"g", "=", "0.012"}], ";"}]}], "Input",
 InitializationCell->True,
 CellLabel->
  "In[103]:=",ExpressionUUID->"e0a1ad50-9f36-4390-b5e1-1df06864a635"],

Cell["Defaults simulation parameters:", "Text",
 CellChangeTimes->{{3.898924579809147*^9, 3.898924594002121*^9}, {
  3.8989246433959646`*^9, 3.898924648793875*^9}, {3.9210439591946573`*^9, 
  3.921043961770769*^9}},ExpressionUUID->"a38a5d2c-d014-4903-b50c-\
ef7ebe887af5"],

Cell[BoxData[{
 RowBox[{
  RowBox[{
   RowBox[{"nyears", "=", "60"}], ";"}], 
  RowBox[{"(*", 
   RowBox[{"Harvest", " ", "time"}], "*)"}]}], "\[IndentingNewLine]", 
 RowBox[{
  RowBox[{
   RowBox[{"nyearsHIncreased", "=", "100"}], ";"}], " ", 
  RowBox[{"(*", 
   RowBox[{"Increased", " ", "harvest", " ", "time"}], 
   "*)"}]}], "\[IndentingNewLine]", 
 RowBox[{
  RowBox[{
   RowBox[{"theta0", "=", "15"}], ";"}], " ", 
  RowBox[{"(*", 
   RowBox[{"Initial", " ", "temperature", " ", "in", " ", "the", " ", 
    RowBox[{"environment", ":", " ", 
     RowBox[{
     "was", " ", "arbitraly", " ", "set", " ", "to", " ", "15", 
      "\[Degree]C"}]}]}], "*)"}]}], "\[IndentingNewLine]", 
 RowBox[{
  RowBox[{
   RowBox[{"Nini", "=", "10000"}], ";"}], " ", 
  RowBox[{"(*", 
   RowBox[{
   "Initial", " ", "number", " ", "of", " ", "individuals", " ", "in", " ", 
    "the", " ", "first", " ", "stage", " ", "of", " ", "the", " ", "cohort"}],
    "*)"}]}]}], "Input",
 InitializationCell->True,
 CellChangeTimes->{{3.8490008087190886`*^9, 3.849000823309682*^9}, {
   3.849000863538467*^9, 3.849000993909648*^9}, {3.849001091810584*^9, 
   3.849001125007274*^9}, {3.855286117997617*^9, 3.8552861183985777`*^9}, 
   3.855300821010017*^9, 3.855301205933327*^9, {3.8553038137386746`*^9, 
   3.855303815806414*^9}, {3.877187430826969*^9, 3.877187453427921*^9}, 
   3.8986701143141747`*^9, {3.89892448641962*^9, 3.8989244874287305`*^9}, {
   3.898924654148046*^9, 3.898924778678237*^9}, 3.898925078522042*^9, {
   3.921049470166029*^9, 3.921049484598326*^9}},
 CellLabel->
  "In[106]:=",ExpressionUUID->"3052d54a-35ab-4ee8-bf06-bf67043f62dc"],

Cell["Scenarios of environmental change:", "Text",
 CellChangeTimes->{{3.898924579809147*^9, 3.898924594002121*^9}, {
  3.8989246433959646`*^9, 3.898924648793875*^9}, {3.898924797590677*^9, 
  3.898924807796568*^9}, {3.898924843606487*^9, 
  3.898924852655912*^9}},ExpressionUUID->"198a6fb7-f0da-4e1e-bcf2-\
556853c964ca"],

Cell[BoxData[{
 RowBox[{
  RowBox[{"k0", "=", "0"}], ";"}], "\[IndentingNewLine]", 
 RowBox[{
  RowBox[{"k17", "=", 
   RowBox[{"k", "/.", 
    RowBox[{"Flatten", "[", 
     RowBox[{"NSolve", "[", 
      RowBox[{
       RowBox[{"theta0", "+", 
        RowBox[{"k", "*", "60"}]}], "\[Equal]", 
       RowBox[{"theta0", "+", "1.7"}]}], "]"}], "]"}]}]}], 
  ";"}], "\[IndentingNewLine]", 
 RowBox[{
  RowBox[{"k26", "=", 
   RowBox[{"k", "/.", 
    RowBox[{"Flatten", "[", 
     RowBox[{"NSolve", "[", 
      RowBox[{
       RowBox[{"theta0", "+", 
        RowBox[{"k", "*", "60"}]}], "\[Equal]", 
       RowBox[{"theta0", "+", "2.6"}]}], "]"}], "]"}]}]}], 
  ";"}], "\[IndentingNewLine]", 
 RowBox[{
  RowBox[{"k33", "=", 
   RowBox[{"k", "/.", 
    RowBox[{"Flatten", "[", 
     RowBox[{"NSolve", "[", 
      RowBox[{
       RowBox[{"theta0", "+", 
        RowBox[{"k", "*", "60"}]}], "\[Equal]", 
       RowBox[{"theta0", "+", "3.3"}]}], "]"}], "]"}]}]}], ";"}]}], "Input",
 InitializationCell->True,
 CellChangeTimes->{
  3.898931002989222*^9, {3.920090321804861*^9, 3.9200903227234097`*^9}, {
   3.920091570708087*^9, 3.920091575801501*^9}, {3.920102473095879*^9, 
   3.920102495695921*^9}, {3.921050542549641*^9, 3.921050557434543*^9}},
 CellLabel->
  "In[110]:=",ExpressionUUID->"a9c416c6-4d93-4b74-a59e-61c9bdd698ad"],

Cell["Increased harvest time (H=100):", "Text",
 CellChangeTimes->{{3.898924579809147*^9, 3.898924594002121*^9}, {
  3.8989246433959646`*^9, 3.898924648793875*^9}, {3.898924797590677*^9, 
  3.898924807796568*^9}, {3.898924843606487*^9, 3.898924852655912*^9}, {
  3.921049408729123*^9, 
  3.921049418345262*^9}},ExpressionUUID->"3cdec500-66cd-448f-8160-\
6424275bd980"],

Cell[BoxData[{
 RowBox[{
  RowBox[{"k17HIncreased", "=", 
   RowBox[{"k", "/.", 
    RowBox[{"Flatten", "[", 
     RowBox[{"NSolve", "[", 
      RowBox[{
       RowBox[{"theta0", "+", 
        RowBox[{"k", "*", "nyearsHIncreased"}]}], "\[Equal]", 
       RowBox[{"theta0", "+", "2.9"}]}], "]"}], "]"}]}]}], 
  ";"}], "\[IndentingNewLine]", 
 RowBox[{
  RowBox[{"k33HIncreased", "=", 
   RowBox[{"k", "/.", 
    RowBox[{"Flatten", "[", 
     RowBox[{"NSolve", "[", 
      RowBox[{
       RowBox[{"theta0", "+", 
        RowBox[{"k", "*", "nyearsHIncreased"}]}], "\[Equal]", 
       RowBox[{"theta0", "+", "5.5"}]}], "]"}], "]"}]}]}], ";"}]}], "Input",
 InitializationCell->True,
 CellChangeTimes->{
  3.898931002989222*^9, {3.920090321804861*^9, 3.9200903227234097`*^9}, {
   3.920091570708087*^9, 3.920091575801501*^9}, {3.920102473095879*^9, 
   3.920102495695921*^9}, {3.92104942257247*^9, 3.9210494584416866`*^9}, {
   3.921049491968368*^9, 3.9210494935994043`*^9}, {3.9210505009263196`*^9, 
   3.92105054590351*^9}, {3.921050707736809*^9, 3.9210507109928827`*^9}, {
   3.9210508404391546`*^9, 3.921050850411918*^9}, {3.9210542096228366`*^9, 
   3.921054210235508*^9}},
 CellLabel->
  "In[114]:=",ExpressionUUID->"ca4f29d8-ee9f-4a40-991a-40bb407fed04"]
}, Closed]],

Cell[CellGroupData[{

Cell["Calculation of the thermal tolerance in each stage", "Section",
 CellChangeTimes->{{3.8412923500546503`*^9, 3.841292358030136*^9}, {
   3.8989249141703196`*^9, 3.8989249880645585`*^9}, 3.8989250396277633`*^9, {
   3.9114574431624503`*^9, 
   3.911457453578191*^9}},ExpressionUUID->"12a0ecad-5c46-40f3-b983-\
d49300848fe8"],

Cell[TextData[{
 "For ",
 Cell[BoxData[
  FormBox[
   RowBox[{
    SubscriptBox["\[Omega]", "tot"], "=", 
    RowBox[{"3.5", "\[Degree]C"}]}], TraditionalForm]],ExpressionUUID->
  "76b483df-4b29-4048-9b1f-c3c4b602fb18"]
}], "Text",
 CellChangeTimes->{{3.9098067496247697`*^9, 3.909806760355599*^9}, {
  3.911457688170819*^9, 
  3.9114577370190334`*^9}},ExpressionUUID->"ecc8ccbd-cb81-4e35-9d04-\
1632229586a3"],

Cell[BoxData[{
 RowBox[{
  RowBox[{
   RowBox[{"nstages", "=", "2"}], ";"}], " ", 
  RowBox[{"(*", 
   RowBox[{"Number", " ", "of", " ", "stages"}], 
   "*)"}]}], "\[IndentingNewLine]", 
 RowBox[{
  RowBox[{
   RowBox[{"\[Omega]totvalue", "=", "12.2"}], ";"}], " ", 
  RowBox[{"(*", 
   RowBox[{
   "Cumulative", " ", "thermal", " ", "tolerance", " ", "accross", " ", "the",
     " ", "life", " ", "span"}], "*)"}]}], "\[IndentingNewLine]", 
 RowBox[{
  RowBox[{
   RowBox[{"a", "=", 
    RowBox[{"Round", "[", 
     RowBox[{"meanage", "[", 
      RowBox[{"s1max", ",", "s2max", ",", "g", ",", "Nini", ",", "nyears"}], 
      "]"}], "]"}]}], ";"}], 
  RowBox[{"(*", 
   RowBox[{
   "Mean", " ", "age", " ", "at", " ", "transition", " ", "between", " ", 
    "the", " ", "first", " ", "and", " ", "second", " ", "stage"}], 
   "*)"}]}]}], "Input",
 CellChangeTimes->{{3.8552920763958206`*^9, 3.855292078084031*^9}, {
   3.855292204238875*^9, 3.855292248662671*^9}, {3.8614547160606604`*^9, 
   3.861454716342717*^9}, {3.898925048799237*^9, 3.898925083765012*^9}, {
   3.898925160112503*^9, 3.898925181924662*^9}, {3.898925224221616*^9, 
   3.8989253014945397`*^9}, {3.907661687831064*^9, 3.907661697289961*^9}, 
   3.909806824987547*^9},
 CellLabel->"In[32]:=",ExpressionUUID->"37e92d6c-c509-487f-9853-51845fc9665b"],

Cell[BoxData[{
 RowBox[{
  RowBox[{"Clear", "[", "myslopes", "]"}], ";"}], "\[IndentingNewLine]", 
 RowBox[{
  RowBox[{"myslopes", "=", 
   RowBox[{"Flatten", "[", 
    RowBox[{
     RowBox[{"{", 
      RowBox[{
       RowBox[{"Table", "[", 
        RowBox[{
         RowBox[{"{", 
          RowBox[{
           RowBox[{"N", "[", 
            RowBox[{"\[Omega]1", "/.", 
             RowBox[{"Flatten", "[", 
              RowBox[{"Solve", "[", 
               RowBox[{
                RowBox[{
                 RowBox[{"linear\[Omega]tot", "[", 
                  RowBox[{
                  "\[Omega]1", ",", "pente", ",", "a", ",", "nyears"}], "]"}],
                  "\[Equal]", "\[Omega]totvalue"}], " ", ",", "\[Omega]1"}], 
               "]"}], "]"}]}], "]"}], ",", "pente"}], "}"}], ",", 
         RowBox[{"{", 
          RowBox[{"pente", ",", 
           RowBox[{"-", "0.94"}], ",", 
           RowBox[{"-", "0.01"}], ",", "0.1"}], "}"}]}], "]"}], ",", 
       RowBox[{"Table", "[", 
        RowBox[{
         RowBox[{"{", 
          RowBox[{
           RowBox[{"N", "[", 
            RowBox[{"\[Omega]1", "/.", 
             RowBox[{"Flatten", "[", 
              RowBox[{"Solve", "[", 
               RowBox[{
                RowBox[{
                 RowBox[{"linear\[Omega]tot", "[", 
                  RowBox[{
                  "\[Omega]1", ",", "pente", ",", "a", ",", "nyears"}], "]"}],
                  "\[Equal]", "\[Omega]totvalue"}], ",", "\[Omega]1"}], "]"}],
               "]"}]}], "]"}], ",", "pente"}], "}"}], ",", 
         RowBox[{"{", 
          RowBox[{"pente", ",", "0", ",", "60", ",", "0.3"}], "}"}]}], 
        "]"}]}], "}"}], "\[IndentingNewLine]", ",", "1"}], "]"}]}], 
  ";"}]}], "Input",
 CellChangeTimes->{{3.850466493987542*^9, 3.850466525743092*^9}, {
   3.8504665564161453`*^9, 3.850466557114048*^9}, {3.8505394903078938`*^9, 
   3.850539498661073*^9}, {3.8508822696753607`*^9, 3.850882269928814*^9}, {
   3.850882339991506*^9, 3.85088234022943*^9}, {3.8509869693121824`*^9, 
   3.8509869705283794`*^9}, {3.851059190826345*^9, 3.8510591910899363`*^9}, {
   3.8510780174797482`*^9, 3.851078017908046*^9}, {3.8510780520134997`*^9, 
   3.85107807536166*^9}, {3.8515724933467836`*^9, 3.8515724995300627`*^9}, 
   3.8520932371012163`*^9, {3.852093294684688*^9, 3.8520933092461805`*^9}, 
   3.852094322772103*^9, {3.852094637342502*^9, 3.852094700293084*^9}, {
   3.852094747387227*^9, 3.8520947717691917`*^9}, {3.852094804553238*^9, 
   3.852094832131339*^9}, {3.85278942099472*^9, 3.8527894218965397`*^9}, 
   3.853919516528701*^9, 3.853919694576932*^9, 3.854431275380594*^9, 
   3.85444818497666*^9, 3.854621433319748*^9, {3.855291341507886*^9, 
   3.855291356079343*^9}, {3.8552920284082804`*^9, 3.855292037171723*^9}, {
   3.855298326751168*^9, 3.855298333872656*^9}, {3.855298376309421*^9, 
   3.8552984092592726`*^9}, {3.8552984649266863`*^9, 3.8552984683735933`*^9}, 
   3.855298525445307*^9, {3.8552985855909104`*^9, 3.855298588445329*^9}, {
   3.85529861962658*^9, 3.8552986257426553`*^9}, {3.855298688129393*^9, 
   3.855298688568158*^9}, 3.855298774555381*^9, {3.855299163970531*^9, 
   3.855299168141598*^9}, {3.85529920441788*^9, 3.855299229513839*^9}, {
   3.855299261083453*^9, 3.855299261428302*^9}, 3.8552993129849243`*^9, {
   3.8558038941264124`*^9, 3.8558039394985166`*^9}, {3.8558040185247765`*^9, 
   3.855804025067182*^9}, {3.8558042167146025`*^9, 3.855804270845095*^9}, 
   3.8558043419780483`*^9, {3.855804403815053*^9, 3.855804404088537*^9}, 
   3.85580443454608*^9, 3.85588912846482*^9, 3.855909304338697*^9, {
   3.8559093600229626`*^9, 3.8559093624996*^9}, {3.855909410892951*^9, 
   3.8559094701273613`*^9}, 3.855912803505395*^9, 3.855912847755712*^9, {
   3.861455088986162*^9, 3.861455091930335*^9}, {3.8614552719769588`*^9, 
   3.861455282633779*^9}, {3.8614553498913918`*^9, 3.8614553776581883`*^9}, {
   3.861455649876171*^9, 3.8614556554089174`*^9}, {3.8614557190281672`*^9, 
   3.86145573209416*^9}, 3.861455786957473*^9, {3.8614558434815373`*^9, 
   3.861455843710862*^9}, {3.877188618034402*^9, 3.877188624146262*^9}, {
   3.877188675274537*^9, 3.87718868216426*^9}, {3.877188834261593*^9, 
   3.87718885908439*^9}, {3.877188895169104*^9, 3.8771889472381268`*^9}, {
   3.877189013363449*^9, 3.877189062459905*^9}, {3.877189105398749*^9, 
   3.877189105680193*^9}, {3.8771891411630697`*^9, 3.8771891413225336`*^9}, {
   3.8771891813533177`*^9, 3.877189184707016*^9}, {3.877189225359791*^9, 
   3.877189225823223*^9}, 3.877189259249805*^9, {3.877189291361312*^9, 
   3.877189300574262*^9}, {3.87718933710985*^9, 3.8771893373645525`*^9}, {
   3.898925379752743*^9, 3.898925382580566*^9}},
 CellLabel->"In[35]:=",ExpressionUUID->"bc3380d7-a7f3-4648-874e-9c1ce9e85b46"],

Cell[CellGroupData[{

Cell[BoxData[
 RowBox[{"ntraj", "=", 
  RowBox[{"Length", "[", "myslopes", "]"}]}]], "Input",
 CellChangeTimes->{{3.84899407169077*^9, 3.848994076902209*^9}, 
   3.8490727302244864`*^9, 3.850381680488763*^9, 3.850381785160756*^9, {
   3.8505397391333575`*^9, 3.8505397430686555`*^9}, 3.898925351149*^9, 
   3.8989253914578424`*^9, 3.909127257494599*^9},
 CellLabel->"In[37]:=",ExpressionUUID->"49fc4f50-3a6f-4136-a521-1a8e276a9cda"],

Cell[BoxData["211"], "Output",
 CellChangeTimes->{
  3.90912725789576*^9, 3.909201829904486*^9, {3.909744626188971*^9, 
   3.909744650152154*^9}, 3.909805935195547*^9, 3.910241076889183*^9, 
   3.910852811687675*^9, 3.9200916013601646`*^9, 3.92010264118603*^9, 
   3.92034474257825*^9, 3.9203448829301805`*^9, 3.920345806669636*^9, 
   3.920350323286088*^9, 3.920363129648506*^9, {3.9203639970008526`*^9, 
   3.9203640154521894`*^9}, 3.920364059936193*^9, 3.920364560056883*^9, 
   3.920364750737275*^9, 3.920371959537425*^9, 3.9204316784067216`*^9, 
   3.9204331141868362`*^9, 3.920707295874906*^9, 3.921032949134691*^9, 
   3.921044906342231*^9, 3.921066430834923*^9, 3.921551172457779*^9, 
   3.921552750608333*^9, 3.921552813206735*^9, 3.923388034477124*^9, 
   3.9233889605712337`*^9, 3.9234861508863697`*^9},
 CellLabel->"Out[37]=",ExpressionUUID->"ed0560fc-d9ac-42de-bbe4-845b3cf1011e"]
}, Open  ]],

Cell[BoxData[{
 RowBox[{
  RowBox[{"Clear", "[", "traj", "]"}], ";"}], "\[IndentingNewLine]", 
 RowBox[{
  RowBox[{"traj", "=", 
   RowBox[{"Table", "[", 
    RowBox[{
     RowBox[{"Table", "[", 
      RowBox[{
       RowBox[{"linear\[Omega]", "[", 
        RowBox[{"i", ",", 
         RowBox[{"myslopes", "\[LeftDoubleBracket]", 
          RowBox[{"j", ",", "1"}], "\[RightDoubleBracket]"}], ",", 
         RowBox[{"myslopes", "\[LeftDoubleBracket]", 
          RowBox[{"j", ",", "2"}], "\[RightDoubleBracket]"}]}], "]"}], ",", 
       RowBox[{"{", 
        RowBox[{"i", ",", "1", ",", "nstages"}], "}"}]}], "]"}], ",", 
     RowBox[{"{", 
      RowBox[{"j", ",", "1", ",", "ntraj"}], "}"}]}], "]"}]}], 
  ";"}]}], "Input",
 CellChangeTimes->{{3.848994105150111*^9, 3.8489942148535414`*^9}, {
   3.8503817752230635`*^9, 3.8503817775039177`*^9}, {3.8505397761724687`*^9, 
   3.8505397819096813`*^9}, 3.850539812982928*^9, 3.851059180746873*^9, 
   3.851060083059778*^9, {3.851572516716741*^9, 3.851572521324869*^9}, {
   3.855292715861492*^9, 3.855292725717348*^9}, 3.8552938224811773`*^9, {
   3.855293956116688*^9, 3.8552939627617865`*^9}, {3.855298480552557*^9, 
   3.855298485280538*^9}, 3.855299291183369*^9, 3.855299324632754*^9, 
   3.855314721689121*^9, {3.898925400892171*^9, 3.898925401629644*^9}, 
   3.898927876042175*^9, 3.898930863866773*^9, {3.8991901964839506`*^9, 
   3.89919020818722*^9}},
 CellLabel->"In[38]:=",ExpressionUUID->"277b644d-d60d-44e6-a9db-ae0d3f0054ed"],

Cell["\<\
Example of the outputs for thermal tolerance, the result below gives the \
thermal tolerance in the first stage (91.3559) and in the second stage \
(1160.22) for the 50th scenario of tolerance change across life.\
\>", "Text",
 CellChangeTimes->{{3.898925433248581*^9, 3.8989254945293403`*^9}, {
  3.8989255937569513`*^9, 
  3.8989256242662573`*^9}},ExpressionUUID->"07e86523-9d90-4259-94b8-\
f4c5f0a183cb"],

Cell[CellGroupData[{

Cell[BoxData[
 RowBox[{"traj", "\[LeftDoubleBracket]", "50", 
  "\[RightDoubleBracket]"}]], "Input",
 CellChangeTimes->{{3.898925482221562*^9, 3.898925482385555*^9}},
 CellLabel->"In[40]:=",ExpressionUUID->"9c0511be-1af9-4050-a960-6cf8b438f821"],

Cell[BoxData[
 RowBox[{"{", 
  RowBox[{"91.35590551181102`", ",", "1160.2199999999998`"}], "}"}]], "Output",
 CellChangeTimes->{
  3.8989254841329145`*^9, 3.898937045516777*^9, 3.8991739389761734`*^9, 
   3.899175105872663*^9, {3.907661693247293*^9, 3.907661707170188*^9}, 
   3.907664701141386*^9, 3.907665173717019*^9, 3.907747807725852*^9, 
   3.9077504987065372`*^9, 3.907758024019981*^9, 3.907758481633867*^9, 
   3.9083421896974926`*^9, 3.9084276082498674`*^9, 3.908857458212797*^9, 
   3.908875845221825*^9, 3.908876035761489*^9, 3.909114384434128*^9, 
   3.909127083627954*^9, 3.9092018299266443`*^9, {3.9097446262267513`*^9, 
   3.90974465019601*^9}, 3.909805935242411*^9, 3.9102410769914927`*^9, 
   3.910852811843897*^9, 3.920091601430017*^9, 3.920102641213944*^9, 
   3.9203447426101646`*^9, 3.92034488296409*^9, 3.920345806698558*^9, 
   3.9203503233339863`*^9, 3.920363129678796*^9, {3.920363997039157*^9, 
   3.920364015512832*^9}, 3.9203640601178756`*^9, 3.9203645600881248`*^9, 
   3.920364750768554*^9, 3.9203719595686674`*^9, 3.920431678437933*^9, 
   3.9204331142217464`*^9, 3.920707295909193*^9, 3.9210329491666064`*^9, 
   3.92104490640004*^9, 3.92106643087687*^9, 3.921551172488696*^9, 
   3.9215527506447234`*^9, 3.9215528132435236`*^9, 3.923388034516062*^9, 
   3.923388960607439*^9, 3.9234861509335613`*^9},
 CellLabel->"Out[40]=",ExpressionUUID->"2180d339-6287-4fab-9a98-dc651e8d9116"]
}, Open  ]],

Cell[BoxData[
 RowBox[{"(*", 
  RowBox[{
  "List", " ", "of", " ", "selected", " ", "\"\<trajectories\>\"", " ", "for",
    " ", "the", " ", "figure"}], "*)"}]], "Input",
 CellChangeTimes->{{3.907664177473121*^9, 3.907664219735299*^9}, {
  3.911457531349137*^9, 3.911457539144231*^9}},
 CellLabel->"In[41]:=",ExpressionUUID->"83007ca5-8f31-4336-8153-f205ece4e58a"],

Cell[CellGroupData[{

Cell[BoxData[
 RowBox[{"newlist", " ", "=", 
  RowBox[{"{", 
   RowBox[{
    RowBox[{"traj", "\[LeftDoubleBracket]", "1", "\[RightDoubleBracket]"}], 
    ",", " ", 
    RowBox[{"traj", "\[LeftDoubleBracket]", "3", "\[RightDoubleBracket]"}], 
    ",", 
    RowBox[{"traj", "\[LeftDoubleBracket]", "6", "\[RightDoubleBracket]"}], 
    ",", 
    RowBox[{"traj", "\[LeftDoubleBracket]", "11", "\[RightDoubleBracket]"}], 
    ",", 
    RowBox[{"traj", "\[LeftDoubleBracket]", "14", "\[RightDoubleBracket]"}], 
    ",", 
    RowBox[{"traj", "\[LeftDoubleBracket]", "23", "\[RightDoubleBracket]"}], 
    ",", 
    RowBox[{"traj", "\[LeftDoubleBracket]", "68", "\[RightDoubleBracket]"}]}],
    "}"}]}]], "Input",
 CellChangeTimes->{{3.907663931021571*^9, 3.90766395209977*^9}, {
   3.907663985667467*^9, 3.907664087517742*^9}, {3.907664126838193*^9, 
   3.907664131004075*^9}, {3.9076652062451468`*^9, 3.9076652125432463`*^9}, 
   3.920364072621369*^9},
 CellLabel->"In[42]:=",ExpressionUUID->"60d59a96-6e01-4a5b-a38a-7d6f10c15b2b"],

Cell[BoxData[
 RowBox[{"{", 
  RowBox[{
   RowBox[{"{", 
    RowBox[{"11626.59999999999`", ",", "697.596`"}], "}"}], ",", 
   RowBox[{"{", 
    RowBox[{"2711.2153846153838`", ",", "704.9159999999998`"}], "}"}], ",", 
   RowBox[{"{", 
    RowBox[{"1278.3857142857137`", ",", "715.8959999999997`"}], "}"}], ",", 
   RowBox[{"{", 
    RowBox[{"732.`", ",", "732.`"}], "}"}], ",", 
   RowBox[{"{", 
    RowBox[{"402.59999999999997`", ",", "764.9399999999999`"}], "}"}], ",", 
   RowBox[{"{", 
    RowBox[{"187.77391304347825`", ",", "863.7599999999999`"}], "}"}], ",", 
   RowBox[{"{", 
    RowBox[{"75.01988950276245`", ",", "1357.8600000000001`"}], "}"}]}], 
  "}"}]], "Output",
 CellChangeTimes->{
  3.907664132377127*^9, 3.907664226238655*^9, 3.907664454859552*^9, 
   3.907664701188649*^9, 3.907665173795117*^9, {3.9076652096662564`*^9, 
   3.907665213293066*^9}, 3.907747807757092*^9, 3.907750498737817*^9, 
   3.907758024051228*^9, 3.907758481693448*^9, 3.908342189774624*^9, 
   3.908427608300527*^9, 3.90885745824731*^9, 3.908875845254769*^9, 
   3.9088760357953978`*^9, 3.909114384467652*^9, 3.9091270836435757`*^9, 
   3.909201830004749*^9, {3.90974462631143*^9, 3.909744650280656*^9}, 
   3.909805935327094*^9, 3.9102410771329813`*^9, 3.910852812078151*^9, 
   3.920091601496799*^9, 3.920102641245861*^9, 3.920344742640085*^9, 
   3.920344882996007*^9, 3.920345806727481*^9, 3.9203503233838644`*^9, 
   3.9203631297089567`*^9, {3.920363997081567*^9, 3.920364015573367*^9}, 
   3.920364060208613*^9, 3.920364560119367*^9, 3.920364750799802*^9, 
   3.92037195959991*^9, 3.92043167845359*^9, 3.920433114255704*^9, 
   3.920707295942144*^9, 3.9210329491985197`*^9, 3.92104490645689*^9, 
   3.921066430917669*^9, 3.9215511725176187`*^9, 3.921552750680433*^9, 
   3.921552813280833*^9, 3.923388034556837*^9, 3.9233889606372766`*^9, 
   3.9234861509590473`*^9},
 CellLabel->"Out[42]=",ExpressionUUID->"b1d0c3b1-cca8-461c-9580-f50aa688aac8"]
}, Open  ]],

Cell[BoxData[
 RowBox[{
  RowBox[{"newntraj", "=", 
   RowBox[{"Length", "[", "newlist", "]"}]}], ";"}]], "Input",
 CellChangeTimes->{{3.9076644284748974`*^9, 3.907664432987274*^9}, 
   3.90766446311213*^9},
 CellLabel->"In[43]:=",ExpressionUUID->"23cb522e-fc63-465b-b830-545ae3e3df09"],

Cell[CellGroupData[{

Cell["Other omegatots", "Subsubsection",
 CellChangeTimes->{{3.9098067199471807`*^9, 3.909806723271855*^9}, {
  3.911457615303566*^9, 3.9114576348809147`*^9}, {3.9210459178524375`*^9, 
  3.921045925811528*^9}, {3.921046243352046*^9, 
  3.921046268695349*^9}},ExpressionUUID->"7f3feef5-c9ff-4fe3-aa2b-\
22dbe3b187ea"],

Cell[BoxData[
 RowBox[{
  RowBox[{"pente", "=", "0"}], ";"}]], "Input",
 CellChangeTimes->{{3.9210457920535464`*^9, 3.921045798100484*^9}},
 CellLabel->"In[44]:=",ExpressionUUID->"12378b7a-64eb-4774-bbaa-d77874374652"],

Cell[TextData[{
 "For ",
 Cell[BoxData[
  FormBox[
   RowBox[{
    SubscriptBox["\[Omega]", "tot"], "=", 
    RowBox[{"2", "\[Degree]C"}]}], TraditionalForm]],ExpressionUUID->
  "f5975b92-c05d-44c7-98c2-b208dada0bdf"]
}], "Text",
 CellChangeTimes->{{3.9098067496247697`*^9, 3.909806760355599*^9}, {
  3.911457688170819*^9, 
  3.91145771694078*^9}},ExpressionUUID->"61e634bd-5fdd-4d39-ac5e-\
e4d3ced9d630"],

Cell[CellGroupData[{

Cell[BoxData[{
 RowBox[{
  RowBox[{
   RowBox[{"nstages", "=", "2"}], ";"}], " "}], "\[IndentingNewLine]", 
 RowBox[{
  RowBox[{"\[Omega]totvalue", "=", "4"}], ";"}], "\[IndentingNewLine]", 
 RowBox[{
  RowBox[{"a", "=", 
   RowBox[{"Round", "[", 
    RowBox[{"meanage", "[", 
     RowBox[{"s1max", ",", "s2max", ",", "g", ",", "Nini", ",", "nyears"}], 
     "]"}], "]"}]}], ";"}], "\[IndentingNewLine]", 
 RowBox[{
  RowBox[{"Clear", "[", "myslopes", "]"}], ";"}], "\[IndentingNewLine]", 
 RowBox[{
  RowBox[{"myslopes", "=", 
   RowBox[{"N", "[", 
    RowBox[{"\[Omega]1", "/.", 
     RowBox[{"Flatten", "[", 
      RowBox[{"Solve", "[", 
       RowBox[{
        RowBox[{
         RowBox[{"linear\[Omega]tot", "[", 
          RowBox[{"\[Omega]1", ",", "pente", ",", "a", ",", "nyears"}], "]"}],
          "\[Equal]", "\[Omega]totvalue"}], ",", "\[Omega]1"}], "]"}], 
      "]"}]}], "]"}]}], ";"}], "\[IndentingNewLine]", 
 RowBox[{"traj", "=", 
  RowBox[{"Table", "[", 
   RowBox[{
    RowBox[{"linear\[Omega]", "[", 
     RowBox[{"i", ",", "myslopes", ",", "pente"}], "]"}], ",", 
    RowBox[{"{", 
     RowBox[{"i", ",", "1", ",", "nstages"}], "}"}]}], "]"}]}]}], "Input",
 CellChangeTimes->{{3.909806796338877*^9, 3.9098068819376335`*^9}, 
   3.909807065460409*^9, 3.921045736519132*^9, {3.921045771264994*^9, 
   3.921045842483487*^9}},
 CellLabel->"In[45]:=",ExpressionUUID->"e1420d2b-31fd-47a1-8adb-a9fb3d62d5a3"],

Cell[BoxData[
 RowBox[{"{", 
  RowBox[{"240.00000000000003`", ",", "240.00000000000003`"}], 
  "}"}]], "Output",
 CellChangeTimes->{
  3.921045742163045*^9, {3.921045810309597*^9, 3.9210458430713873`*^9}, 
   3.921066430999029*^9, 3.92155117259142*^9, 3.921552750743549*^9, 
   3.9215528133540783`*^9, 3.923388034693761*^9, 3.923388960712256*^9, 
   3.923486151087626*^9},
 CellLabel->"Out[50]=",ExpressionUUID->"bbd75788-8a5d-4508-9fe5-233438bfb77b"]
}, Open  ]],

Cell[TextData[{
 "For ",
 Cell[BoxData[
  FormBox[
   RowBox[{
    SubscriptBox["\[Omega]", "tot"], "=", 
    RowBox[{"5", "\[Degree]C"}]}], TraditionalForm]],ExpressionUUID->
  "f434dc6b-dfe0-442b-ba2b-d4b4d11c1e8b"]
}], "Text",
 CellChangeTimes->{{3.9098067496247697`*^9, 3.909806760355599*^9}, {
  3.911457688170819*^9, 
  3.911457746744963*^9}},ExpressionUUID->"ff8dc192-9aff-4e00-bc95-\
8cf7ce2e68f9"],

Cell[CellGroupData[{

Cell[BoxData[{
 RowBox[{
  RowBox[{
   RowBox[{"nstages", "=", "2"}], ";"}], " "}], "\[IndentingNewLine]", 
 RowBox[{
  RowBox[{"\[Omega]totvalue", "=", "25"}], ";"}], "\[IndentingNewLine]", 
 RowBox[{
  RowBox[{"a", "=", 
   RowBox[{"Round", "[", 
    RowBox[{"meanage", "[", 
     RowBox[{"s1max", ",", "s2max", ",", "g", ",", "Nini", ",", "nyears"}], 
     "]"}], "]"}]}], ";"}], "\[IndentingNewLine]", 
 RowBox[{
  RowBox[{"Clear", "[", "myslopes", "]"}], ";"}], "\[IndentingNewLine]", 
 RowBox[{
  RowBox[{"myslopes", "=", 
   RowBox[{"N", "[", 
    RowBox[{"\[Omega]1", "/.", 
     RowBox[{"Flatten", "[", 
      RowBox[{"Solve", "[", 
       RowBox[{
        RowBox[{
         RowBox[{"linear\[Omega]tot", "[", 
          RowBox[{"\[Omega]1", ",", "pente", ",", "a", ",", "nyears"}], "]"}],
          "\[Equal]", "\[Omega]totvalue"}], ",", "\[Omega]1"}], "]"}], 
      "]"}]}], "]"}]}], ";"}], "\[IndentingNewLine]", 
 RowBox[{"traj", "=", 
  RowBox[{"Table", "[", 
   RowBox[{
    RowBox[{"linear\[Omega]", "[", 
     RowBox[{"i", ",", "myslopes", ",", "pente"}], "]"}], ",", 
    RowBox[{"{", 
     RowBox[{"i", ",", "1", ",", "nstages"}], "}"}]}], "]"}]}]}], "Input",
 CellChangeTimes->{{3.909806804531*^9, 3.9098068402107887`*^9}, {
   3.9098070736122074`*^9, 3.909807084227758*^9}, 3.9210458557887073`*^9},
 CellLabel->"In[51]:=",ExpressionUUID->"4b0995b8-eeca-4b05-b94c-e357e6c4639a"],

Cell[BoxData[
 RowBox[{"{", 
  RowBox[{"1500.`", ",", "1500.`"}], "}"}]], "Output",
 CellChangeTimes->{3.921045859384931*^9, 3.921066431017878*^9, 
  3.921551172613363*^9, 3.921552750774134*^9, 3.921552813386803*^9, 
  3.923388034726009*^9, 3.923388960750066*^9, 3.9234861511279707`*^9},
 CellLabel->"Out[56]=",ExpressionUUID->"d758f47b-79a0-4f7c-bf44-9e27c2b7cf84"]
}, Open  ]]
}, Closed]],

Cell[CellGroupData[{

Cell["Increased harvest time (H=100 years)", "Subsection",
 CellChangeTimes->{{3.850378092165715*^9, 3.8503781190378656`*^9}, {
  3.855286568977916*^9, 3.8552865759409075`*^9}, {3.921043989019516*^9, 
  3.9210440054073715`*^9}, {3.9210456207387457`*^9, 
  3.921045636977878*^9}},ExpressionUUID->"17b32fa9-e2f1-4d76-9cc7-\
2578b7d07184"],

Cell[BoxData[
 RowBox[{
  RowBox[{"penteHIncreased", "=", "0"}], ";"}]], "Input",
 CellChangeTimes->{{3.921044030600274*^9, 3.9210440411044893`*^9}, 
   3.921044795290388*^9, {3.9210450088460083`*^9, 3.9210450293401675`*^9}, {
   3.921049465859154*^9, 3.921049466629446*^9}},
 CellLabel->"In[57]:=",ExpressionUUID->"09a3b7f9-c3f1-4e8c-9735-133e264f5750"],

Cell[TextData[{
 "For ",
 Cell[BoxData[
  FormBox[
   RowBox[{
    SubscriptBox["\[Omega]", "tot"], "=", 
    RowBox[{"3.5", "\[Degree]C"}]}], TraditionalForm]],ExpressionUUID->
  "43154aff-3f39-4ec3-87dd-7811149c957a"]
}], "Text",
 CellChangeTimes->{{3.9098067496247697`*^9, 3.909806760355599*^9}, {
  3.911457688170819*^9, 
  3.9114577370190334`*^9}},ExpressionUUID->"cca8a9a9-3873-46bc-a308-\
0ead7f96d5ef"],

Cell[BoxData[{
 RowBox[{
  RowBox[{
   RowBox[{"nstages", "=", "2"}], ";"}], " ", 
  RowBox[{"(*", 
   RowBox[{"Number", " ", "of", " ", "stages"}], 
   "*)"}]}], "\[IndentingNewLine]", 
 RowBox[{
  RowBox[{
   RowBox[{"\[Omega]totvalue", "=", "12.2"}], ";"}], " ", 
  RowBox[{"(*", 
   RowBox[{
   "Cumulative", " ", "thermal", " ", "tolerance", " ", "accross", " ", "the",
     " ", "life", " ", "span"}], "*)"}]}], "\[IndentingNewLine]", 
 RowBox[{
  RowBox[{
   RowBox[{"a", "=", 
    RowBox[{"Round", "[", 
     RowBox[{"meanage", "[", 
      RowBox[{
      "s1max", ",", "s2max", ",", "g", ",", "Nini", ",", "nyearsHIncreased"}],
       "]"}], "]"}]}], ";"}], 
  RowBox[{"(*", 
   RowBox[{
   "Mean", " ", "age", " ", "at", " ", "transition", " ", "between", " ", 
    "the", " ", "first", " ", "and", " ", "second", " ", "stage"}], 
   "*)"}]}]}], "Input",
 CellChangeTimes->{{3.8552920763958206`*^9, 3.855292078084031*^9}, {
   3.855292204238875*^9, 3.855292248662671*^9}, {3.8614547160606604`*^9, 
   3.861454716342717*^9}, {3.898925048799237*^9, 3.898925083765012*^9}, {
   3.898925160112503*^9, 3.898925181924662*^9}, {3.898925224221616*^9, 
   3.8989253014945397`*^9}, {3.907661687831064*^9, 3.907661697289961*^9}, 
   3.909806824987547*^9, 3.9210440506300297`*^9, 3.92104480062282*^9, {
   3.921044834922589*^9, 3.921044855307792*^9}},
 CellLabel->"In[58]:=",ExpressionUUID->"20827e2d-eb08-4ab5-af88-673532674100"],

Cell[CellGroupData[{

Cell[BoxData[{
 RowBox[{
  RowBox[{"Clear", "[", "myslopesHIncreased", "]"}], 
  ";"}], "\[IndentingNewLine]", 
 RowBox[{"myslopesHIncreased", "=", 
  RowBox[{"N", "[", 
   RowBox[{"\[Omega]1", "/.", 
    RowBox[{"Flatten", "[", 
     RowBox[{"Solve", "[", 
      RowBox[{
       RowBox[{
        RowBox[{"linear\[Omega]tot", "[", 
         RowBox[{
         "\[Omega]1", ",", "penteHIncreased", ",", "a", ",", 
          "nyearsHIncreased"}], "]"}], "\[Equal]", "\[Omega]totvalue"}], ",", 
       "\[Omega]1"}], "]"}], "]"}]}], "]"}]}]}], "Input",
 CellChangeTimes->{{3.850466493987542*^9, 3.850466525743092*^9}, {
   3.8504665564161453`*^9, 3.850466557114048*^9}, {3.8505394903078938`*^9, 
   3.850539498661073*^9}, {3.8508822696753607`*^9, 3.850882269928814*^9}, {
   3.850882339991506*^9, 3.85088234022943*^9}, {3.8509869693121824`*^9, 
   3.8509869705283794`*^9}, {3.851059190826345*^9, 3.8510591910899363`*^9}, {
   3.8510780174797482`*^9, 3.851078017908046*^9}, {3.8510780520134997`*^9, 
   3.85107807536166*^9}, {3.8515724933467836`*^9, 3.8515724995300627`*^9}, 
   3.8520932371012163`*^9, {3.852093294684688*^9, 3.8520933092461805`*^9}, 
   3.852094322772103*^9, {3.852094637342502*^9, 3.852094700293084*^9}, {
   3.852094747387227*^9, 3.8520947717691917`*^9}, {3.852094804553238*^9, 
   3.852094832131339*^9}, {3.85278942099472*^9, 3.8527894218965397`*^9}, 
   3.853919516528701*^9, 3.853919694576932*^9, 3.854431275380594*^9, 
   3.85444818497666*^9, 3.854621433319748*^9, {3.855291341507886*^9, 
   3.855291356079343*^9}, {3.8552920284082804`*^9, 3.855292037171723*^9}, {
   3.855298326751168*^9, 3.855298333872656*^9}, {3.855298376309421*^9, 
   3.8552984092592726`*^9}, {3.8552984649266863`*^9, 3.8552984683735933`*^9}, 
   3.855298525445307*^9, {3.8552985855909104`*^9, 3.855298588445329*^9}, {
   3.85529861962658*^9, 3.8552986257426553`*^9}, {3.855298688129393*^9, 
   3.855298688568158*^9}, 3.855298774555381*^9, {3.855299163970531*^9, 
   3.855299168141598*^9}, {3.85529920441788*^9, 3.855299229513839*^9}, {
   3.855299261083453*^9, 3.855299261428302*^9}, 3.8552993129849243`*^9, {
   3.8558038941264124`*^9, 3.8558039394985166`*^9}, {3.8558040185247765`*^9, 
   3.855804025067182*^9}, {3.8558042167146025`*^9, 3.855804270845095*^9}, 
   3.8558043419780483`*^9, {3.855804403815053*^9, 3.855804404088537*^9}, 
   3.85580443454608*^9, 3.85588912846482*^9, 3.855909304338697*^9, {
   3.8559093600229626`*^9, 3.8559093624996*^9}, {3.855909410892951*^9, 
   3.8559094701273613`*^9}, 3.855912803505395*^9, 3.855912847755712*^9, {
   3.861455088986162*^9, 3.861455091930335*^9}, {3.8614552719769588`*^9, 
   3.861455282633779*^9}, {3.8614553498913918`*^9, 3.8614553776581883`*^9}, {
   3.861455649876171*^9, 3.8614556554089174`*^9}, {3.8614557190281672`*^9, 
   3.86145573209416*^9}, 3.861455786957473*^9, {3.8614558434815373`*^9, 
   3.861455843710862*^9}, {3.877188618034402*^9, 3.877188624146262*^9}, {
   3.877188675274537*^9, 3.87718868216426*^9}, {3.877188834261593*^9, 
   3.87718885908439*^9}, {3.877188895169104*^9, 3.8771889472381268`*^9}, {
   3.877189013363449*^9, 3.877189062459905*^9}, {3.877189105398749*^9, 
   3.877189105680193*^9}, {3.8771891411630697`*^9, 3.8771891413225336`*^9}, {
   3.8771891813533177`*^9, 3.877189184707016*^9}, {3.877189225359791*^9, 
   3.877189225823223*^9}, 3.877189259249805*^9, {3.877189291361312*^9, 
   3.877189300574262*^9}, {3.87718933710985*^9, 3.8771893373645525`*^9}, {
   3.898925379752743*^9, 3.898925382580566*^9}, {3.921044055744395*^9, 
   3.921044059118987*^9}, {3.921044802660306*^9, 3.9210448248759985`*^9}, 
   3.9210448637029076`*^9, 3.921044906545651*^9, {3.921044978324493*^9, 
   3.9210449957478642`*^9}, {3.9210450334595275`*^9, 3.921045054703022*^9}, 
   3.921045653870264*^9},
 CellLabel->"In[61]:=",ExpressionUUID->"47646bdb-0d88-4a9e-bdbd-d95800ed89ae"],

Cell[BoxData[
 RowBox[{"-", "34.928498393145965`"}]], "Output",
 CellChangeTimes->{3.9210450554334383`*^9, 3.921045110872246*^9, 
  3.921045663651329*^9, 3.921066431087701*^9, 3.921551172682178*^9, 
  3.9215527508528214`*^9, 3.921552813434044*^9, 3.92338803480212*^9, 
  3.923388960854855*^9, 3.923486151200733*^9},
 CellLabel->"Out[62]=",ExpressionUUID->"81d36c0f-fe3b-4c7b-849a-d547d63c5360"]
}, Open  ]],

Cell[CellGroupData[{

Cell[BoxData[{
 RowBox[{
  RowBox[{"Clear", "[", "trajHIncreased", "]"}], ";"}], "\[IndentingNewLine]", 
 RowBox[{"trajHIncreased", "=", 
  RowBox[{"Table", "[", 
   RowBox[{
    RowBox[{"linear\[Omega]", "[", 
     RowBox[{"i", ",", "myslopesHIncreased", ",", "penteHIncreased"}], "]"}], 
    ",", 
    RowBox[{"{", 
     RowBox[{"i", ",", "1", ",", "nstages"}], "}"}]}], "]"}]}]}], "Input",
 CellChangeTimes->{{3.848994105150111*^9, 3.8489942148535414`*^9}, {
   3.8503817752230635`*^9, 3.8503817775039177`*^9}, {3.8505397761724687`*^9, 
   3.8505397819096813`*^9}, 3.850539812982928*^9, 3.851059180746873*^9, 
   3.851060083059778*^9, {3.851572516716741*^9, 3.851572521324869*^9}, {
   3.855292715861492*^9, 3.855292725717348*^9}, 3.8552938224811773`*^9, {
   3.855293956116688*^9, 3.8552939627617865`*^9}, {3.855298480552557*^9, 
   3.855298485280538*^9}, 3.855299291183369*^9, 3.855299324632754*^9, 
   3.855314721689121*^9, {3.898925400892171*^9, 3.898925401629644*^9}, 
   3.898927876042175*^9, 3.898930863866773*^9, {3.8991901964839506`*^9, 
   3.89919020818722*^9}, {3.921044947345069*^9, 3.921044963537034*^9}, {
   3.921045070352517*^9, 3.921045089043144*^9}, {3.921045149729903*^9, 
   3.921045164032832*^9}, {3.921045222062304*^9, 3.921045222268723*^9}, {
   3.921045280378056*^9, 3.9210452894414907`*^9}},
 CellLabel->"In[63]:=",ExpressionUUID->"e8415910-2f73-4655-9c75-25dea06e3a4e"],

Cell[BoxData[
 RowBox[{"{", 
  RowBox[{"1220.0000000000002`", ",", "1220.0000000000002`"}], 
  "}"}]], "Output",
 CellChangeTimes->{{3.921044956650266*^9, 3.921044966254103*^9}, {
   3.9210450918767*^9, 3.9210451109986506`*^9}, {3.921045152968487*^9, 
   3.921045165090062*^9}, {3.9210452823597126`*^9, 3.9210452923085623`*^9}, 
   3.921045663688072*^9, 3.921066431107023*^9, 3.921551172706114*^9, 
   3.921552750884473*^9, 3.921552813464611*^9, 3.9233880348312693`*^9, 
   3.9233889608730717`*^9, 3.923486151222899*^9},
 CellLabel->"Out[64]=",ExpressionUUID->"bb8ce23a-78a3-4c72-941f-422bccb312ff"]
}, Open  ]],

Cell[TextData[{
 "For ",
 Cell[BoxData[
  FormBox[
   RowBox[{
    SubscriptBox["\[Omega]", "tot"], "=", 
    RowBox[{"2", "\[Degree]C"}]}], TraditionalForm]],ExpressionUUID->
  "f52745f2-12f7-4e74-9b2f-a35fe3cc2cd5"]
}], "Text",
 CellChangeTimes->{{3.9098067496247697`*^9, 3.909806760355599*^9}, {
  3.911457688170819*^9, 3.9114577370190334`*^9}, {3.921045518071825*^9, 
  3.921045518071825*^9}},ExpressionUUID->"52998fb9-12f3-47f9-b571-\
4ddd45ffee99"],

Cell[BoxData[{
 RowBox[{
  RowBox[{
   RowBox[{"nstages", "=", "2"}], ";"}], " ", 
  RowBox[{"(*", 
   RowBox[{"Number", " ", "of", " ", "stages"}], 
   "*)"}]}], "\[IndentingNewLine]", 
 RowBox[{
  RowBox[{
   RowBox[{"\[Omega]totvalue", "=", "4"}], ";"}], " ", 
  RowBox[{"(*", 
   RowBox[{
   "Cumulative", " ", "thermal", " ", "tolerance", " ", "accross", " ", "the",
     " ", "life", " ", "span"}], "*)"}]}], "\[IndentingNewLine]", 
 RowBox[{
  RowBox[{
   RowBox[{"a", "=", 
    RowBox[{"Round", "[", 
     RowBox[{"meanage", "[", 
      RowBox[{
      "s1max", ",", "s2max", ",", "g", ",", "Nini", ",", "nyearsHIncreased"}],
       "]"}], "]"}]}], ";"}], 
  RowBox[{"(*", 
   RowBox[{
   "Mean", " ", "age", " ", "at", " ", "transition", " ", "between", " ", 
    "the", " ", "first", " ", "and", " ", "second", " ", "stage"}], 
   "*)"}]}]}], "Input",
 CellChangeTimes->{{3.8552920763958206`*^9, 3.855292078084031*^9}, {
   3.855292204238875*^9, 3.855292248662671*^9}, {3.8614547160606604`*^9, 
   3.861454716342717*^9}, {3.898925048799237*^9, 3.898925083765012*^9}, {
   3.898925160112503*^9, 3.898925181924662*^9}, {3.898925224221616*^9, 
   3.8989253014945397`*^9}, {3.907661687831064*^9, 3.907661697289961*^9}, 
   3.909806824987547*^9, 3.9210440506300297`*^9, 3.92104480062282*^9, {
   3.921044834922589*^9, 3.921044855307792*^9}, 3.92104552256359*^9},
 CellLabel->"In[65]:=",ExpressionUUID->"fc06ee2e-c165-469a-8417-325cf291f61a"],

Cell[CellGroupData[{

Cell[BoxData[{
 RowBox[{
  RowBox[{"Clear", "[", "myslopesHIncreased", "]"}], 
  ";"}], "\[IndentingNewLine]", 
 RowBox[{"myslopesHIncreased", "=", 
  RowBox[{"N", "[", 
   RowBox[{"\[Omega]1", "/.", 
    RowBox[{"Flatten", "[", 
     RowBox[{"Solve", "[", 
      RowBox[{
       RowBox[{
        RowBox[{"linear\[Omega]tot", "[", 
         RowBox[{
         "\[Omega]1", ",", "penteHIncreased", ",", "a", ",", 
          "nyearsHIncreased"}], "]"}], "\[Equal]", "\[Omega]totvalue"}], ",", 
       "\[Omega]1"}], "]"}], "]"}]}], "]"}]}]}], "Input",
 CellChangeTimes->{{3.850466493987542*^9, 3.850466525743092*^9}, {
   3.8504665564161453`*^9, 3.850466557114048*^9}, {3.8505394903078938`*^9, 
   3.850539498661073*^9}, {3.8508822696753607`*^9, 3.850882269928814*^9}, {
   3.850882339991506*^9, 3.85088234022943*^9}, {3.8509869693121824`*^9, 
   3.8509869705283794`*^9}, {3.851059190826345*^9, 3.8510591910899363`*^9}, {
   3.8510780174797482`*^9, 3.851078017908046*^9}, {3.8510780520134997`*^9, 
   3.85107807536166*^9}, {3.8515724933467836`*^9, 3.8515724995300627`*^9}, 
   3.8520932371012163`*^9, {3.852093294684688*^9, 3.8520933092461805`*^9}, 
   3.852094322772103*^9, {3.852094637342502*^9, 3.852094700293084*^9}, {
   3.852094747387227*^9, 3.8520947717691917`*^9}, {3.852094804553238*^9, 
   3.852094832131339*^9}, {3.85278942099472*^9, 3.8527894218965397`*^9}, 
   3.853919516528701*^9, 3.853919694576932*^9, 3.854431275380594*^9, 
   3.85444818497666*^9, 3.854621433319748*^9, {3.855291341507886*^9, 
   3.855291356079343*^9}, {3.8552920284082804`*^9, 3.855292037171723*^9}, {
   3.855298326751168*^9, 3.855298333872656*^9}, {3.855298376309421*^9, 
   3.8552984092592726`*^9}, {3.8552984649266863`*^9, 3.8552984683735933`*^9}, 
   3.855298525445307*^9, {3.8552985855909104`*^9, 3.855298588445329*^9}, {
   3.85529861962658*^9, 3.8552986257426553`*^9}, {3.855298688129393*^9, 
   3.855298688568158*^9}, 3.855298774555381*^9, {3.855299163970531*^9, 
   3.855299168141598*^9}, {3.85529920441788*^9, 3.855299229513839*^9}, {
   3.855299261083453*^9, 3.855299261428302*^9}, 3.8552993129849243`*^9, {
   3.8558038941264124`*^9, 3.8558039394985166`*^9}, {3.8558040185247765`*^9, 
   3.855804025067182*^9}, {3.8558042167146025`*^9, 3.855804270845095*^9}, 
   3.8558043419780483`*^9, {3.855804403815053*^9, 3.855804404088537*^9}, 
   3.85580443454608*^9, 3.85588912846482*^9, 3.855909304338697*^9, {
   3.8559093600229626`*^9, 3.8559093624996*^9}, {3.855909410892951*^9, 
   3.8559094701273613`*^9}, 3.855912803505395*^9, 3.855912847755712*^9, {
   3.861455088986162*^9, 3.861455091930335*^9}, {3.8614552719769588`*^9, 
   3.861455282633779*^9}, {3.8614553498913918`*^9, 3.8614553776581883`*^9}, {
   3.861455649876171*^9, 3.8614556554089174`*^9}, {3.8614557190281672`*^9, 
   3.86145573209416*^9}, 3.861455786957473*^9, {3.8614558434815373`*^9, 
   3.861455843710862*^9}, {3.877188618034402*^9, 3.877188624146262*^9}, {
   3.877188675274537*^9, 3.87718868216426*^9}, {3.877188834261593*^9, 
   3.87718885908439*^9}, {3.877188895169104*^9, 3.8771889472381268`*^9}, {
   3.877189013363449*^9, 3.877189062459905*^9}, {3.877189105398749*^9, 
   3.877189105680193*^9}, {3.8771891411630697`*^9, 3.8771891413225336`*^9}, {
   3.8771891813533177`*^9, 3.877189184707016*^9}, {3.877189225359791*^9, 
   3.877189225823223*^9}, 3.877189259249805*^9, {3.877189291361312*^9, 
   3.877189300574262*^9}, {3.87718933710985*^9, 3.8771893373645525`*^9}, {
   3.898925379752743*^9, 3.898925382580566*^9}, {3.921044055744395*^9, 
   3.921044059118987*^9}, {3.921044802660306*^9, 3.9210448248759985`*^9}, 
   3.9210448637029076`*^9, 3.921044906545651*^9, {3.921044978324493*^9, 
   3.9210449957478642`*^9}, {3.9210450334595275`*^9, 3.921045054703022*^9}, 
   3.9210456514412637`*^9},
 CellLabel->"In[68]:=",ExpressionUUID->"64c51f0a-4e6a-430a-8024-3a614c1550ad"],

Cell[BoxData[
 RowBox[{"-", "20.`"}]], "Output",
 CellChangeTimes->{3.9210450554334383`*^9, 3.921045110872246*^9, 
  3.921045533355598*^9, 3.921045663730807*^9, 3.921066431147888*^9, 
  3.921551172754984*^9, 3.9215527509250293`*^9, 3.921552813508192*^9, 
  3.923388034899044*^9, 3.9233889609322147`*^9, 3.9234861512925377`*^9},
 CellLabel->"Out[69]=",ExpressionUUID->"e171b5a3-6f19-4cbe-9247-873949e4dd9f"]
}, Open  ]],

Cell[CellGroupData[{

Cell[BoxData[{
 RowBox[{
  RowBox[{"Clear", "[", "trajHIncreased", "]"}], ";"}], "\[IndentingNewLine]", 
 RowBox[{"trajHIncreased", "=", 
  RowBox[{"Table", "[", 
   RowBox[{
    RowBox[{"linear\[Omega]", "[", 
     RowBox[{"i", ",", "myslopesHIncreased", ",", "penteHIncreased"}], "]"}], 
    ",", 
    RowBox[{"{", 
     RowBox[{"i", ",", "1", ",", "nstages"}], "}"}]}], "]"}]}]}], "Input",
 CellChangeTimes->{{3.848994105150111*^9, 3.8489942148535414`*^9}, {
   3.8503817752230635`*^9, 3.8503817775039177`*^9}, {3.8505397761724687`*^9, 
   3.8505397819096813`*^9}, 3.850539812982928*^9, 3.851059180746873*^9, 
   3.851060083059778*^9, {3.851572516716741*^9, 3.851572521324869*^9}, {
   3.855292715861492*^9, 3.855292725717348*^9}, 3.8552938224811773`*^9, {
   3.855293956116688*^9, 3.8552939627617865`*^9}, {3.855298480552557*^9, 
   3.855298485280538*^9}, 3.855299291183369*^9, 3.855299324632754*^9, 
   3.855314721689121*^9, {3.898925400892171*^9, 3.898925401629644*^9}, 
   3.898927876042175*^9, 3.898930863866773*^9, {3.8991901964839506`*^9, 
   3.89919020818722*^9}, {3.921044947345069*^9, 3.921044963537034*^9}, {
   3.921045070352517*^9, 3.921045089043144*^9}, {3.921045149729903*^9, 
   3.921045164032832*^9}, {3.921045222062304*^9, 3.921045222268723*^9}, {
   3.921045280378056*^9, 3.9210452894414907`*^9}},
 CellLabel->"In[70]:=",ExpressionUUID->"23b8a17f-85c4-4908-8d73-66347781e0c0"],

Cell[BoxData[
 RowBox[{"{", 
  RowBox[{"400.`", ",", "400.`"}], "}"}]], "Output",
 CellChangeTimes->{{3.921044956650266*^9, 3.921044966254103*^9}, {
   3.9210450918767*^9, 3.9210451109986506`*^9}, {3.921045152968487*^9, 
   3.921045165090062*^9}, {3.9210452823597126`*^9, 3.9210452923085623`*^9}, 
   3.921045533404477*^9, 3.921045663769843*^9, 3.921066431165687*^9, 
   3.921551172792881*^9, 3.921552750954873*^9, 3.921552813541147*^9, 
   3.923388034926691*^9, 3.923388960950981*^9, 3.923486151319223*^9},
 CellLabel->"Out[71]=",ExpressionUUID->"7d8ab88a-fd62-4401-a201-7e8fafc09aa1"]
}, Open  ]]
}, Closed]]
}, Closed]],

Cell[CellGroupData[{

Cell["Simulations and output for R", "Section",
 CellChangeTimes->{{3.850378092165715*^9, 3.8503781190378656`*^9}, {
  3.855286568977916*^9, 
  3.8552865759409075`*^9}},ExpressionUUID->"da9c8c86-e1df-4a22-ac7f-\
33014dab7798"],

Cell["\<\
Note: make sure to evaluate \[OpenCurlyDoubleQuote]Calculation of the thermal \
tolerance in each stage\[CloseCurlyDoubleQuote] before running the following \
simulation.\
\>", "Text",
 CellChangeTimes->{{3.921145413601586*^9, 3.9211454480419707`*^9}, {
  3.921145638883359*^9, 
  3.921145694463363*^9}},ExpressionUUID->"f3c34dcf-7612-418b-847d-\
6261988d266a"],

Cell[CellGroupData[{

Cell["General analytical predictions (Fig. 2)", "Subsection",
 CellChangeTimes->{{3.90980595706732*^9, 3.909805963804095*^9}, {
  3.911457586772619*^9, 3.91145760748957*^9}, {3.911458028182147*^9, 
  3.9114580407416973`*^9}},ExpressionUUID->"10cfa7a4-05ec-4f77-ba16-\
125c4754c822"],

Cell[CellGroupData[{

Cell["Simulations", "Subsubsection",
 CellChangeTimes->{{3.9098067343053207`*^9, 3.9098067368273897`*^9}, 
   3.91145775344673*^9},ExpressionUUID->"e76472c3-7400-4668-b3cc-\
465dc7f5ad18"],

Cell[TextData[{
 "We only use constant tolerance tolerance across stages to check for the \
effect of a different ",
 Cell[BoxData[
  FormBox[
   SubscriptBox["\[Omega]", "tot"], TraditionalForm]],ExpressionUUID->
  "b20cc6fd-aec0-4dc7-af36-bdb35b62acdd"],
 "."
}], "Text",
 CellChangeTimes->{{3.9098067496247697`*^9, 3.909806760355599*^9}, {
   3.911457688170819*^9, 3.91145771694078*^9}, {3.911457809762967*^9, 
   3.9114578606929355`*^9}, 
   3.911457941041809*^9},ExpressionUUID->"a4bce053-e676-43a3-860c-\
5d2f8c71c751"],

Cell[BoxData[{
 RowBox[{
  RowBox[{
   RowBox[{"omega1", "=", "732"}], ";"}], 
  RowBox[{"(*", 
   RowBox[{
    RowBox[{"omegatot", " ", "equals", " ", "3.5"}], ",", " ", 
    RowBox[{"H", "=", "60"}]}], "*)"}]}], "\[IndentingNewLine]", 
 RowBox[{
  RowBox[{
   RowBox[{"omega2", "=", "732"}], ";"}], 
  RowBox[{"(*", 
   RowBox[{
    RowBox[{"omegatot", " ", "equals", " ", "3.5"}], ",", " ", 
    RowBox[{"H", "=", "60"}]}], "*)"}]}], "\[IndentingNewLine]", 
 RowBox[{
  RowBox[{
   RowBox[{"omega3", "=", "240"}], ";"}], 
  RowBox[{"(*", 
   RowBox[{
    RowBox[{"omegatot", " ", "equals", " ", "2"}], ",", " ", 
    RowBox[{"H", "=", "60"}]}], "*)"}]}], "\[IndentingNewLine]", 
 RowBox[{
  RowBox[{
   RowBox[{"omega4", "=", "240"}], ";"}], 
  RowBox[{"(*", 
   RowBox[{
    RowBox[{"omegatot", " ", "equals", " ", "2"}], ",", " ", 
    RowBox[{"H", "=", "60"}]}], "*)"}]}], "\[IndentingNewLine]", 
 RowBox[{
  RowBox[{
   RowBox[{"omega5", "=", "1220"}], ";"}], 
  RowBox[{"(*", 
   RowBox[{
    RowBox[{"omegatot", " ", "equals", " ", "3.5"}], ",", " ", 
    RowBox[{"H", "=", "100"}]}], "*)"}]}], "\[IndentingNewLine]", 
 RowBox[{
  RowBox[{
   RowBox[{"omega6", "=", "1220"}], ";"}], 
  RowBox[{"(*", 
   RowBox[{
    RowBox[{"omegatot", " ", "equals", " ", "3.5"}], ",", " ", 
    RowBox[{"H", "=", "100"}]}], "*)"}]}], "\[IndentingNewLine]", 
 RowBox[{
  RowBox[{
   RowBox[{"omega7", "=", "400"}], ";"}], 
  RowBox[{"(*", 
   RowBox[{
    RowBox[{"omegatot", " ", "equals", " ", "2"}], ",", " ", 
    RowBox[{"H", "=", "100"}]}], "*)"}]}], "\[IndentingNewLine]", 
 RowBox[{
  RowBox[{
   RowBox[{"omega8", "=", "400"}], ";"}], 
  RowBox[{"(*", 
   RowBox[{
    RowBox[{"omegatot", " ", "equals", " ", "2"}], ",", 
    RowBox[{"H", "=", "100"}]}], "*)"}]}]}], "Input",
 CellChangeTimes->{{3.884077620740796*^9, 3.884077667055661*^9}, {
  3.898927924298365*^9, 3.8989279323064804`*^9}, {3.90766538991485*^9, 
  3.907665403349196*^9}, {3.90980603645308*^9, 3.909806040495181*^9}, {
  3.9098069976104717`*^9, 3.909806997958365*^9}, {3.909807090126577*^9, 
  3.90980710486841*^9}, {3.911457877031105*^9, 3.911457933822903*^9}, {
  3.9203448321369343`*^9, 3.920344832509937*^9}, {3.9210454035680346`*^9, 
  3.921045500554334*^9}, {3.921045556597208*^9, 3.921045559901353*^9}, {
  3.921047131656752*^9, 3.921047133833057*^9}},
 CellLabel->
  "In[321]:=",ExpressionUUID->"02075f32-6a1b-4018-8aba-a9cc29bcc25a"],

Cell[BoxData[{
 RowBox[{
  RowBox[{"sim1", "=", 
   RowBox[{"Evaluate", "@", 
    RowBox[{"Table", "[", 
     RowBox[{
      RowBox[{"{", 
       RowBox[{
       "1", ",", "z", ",", "s1max", ",", "s2max", ",", "g", ",", "nyears", 
        ",", "2", ",", "omega3", ",", "omega4", ",", "\"\<k0\>\"", ",", 
        "\[IndentingNewLine]", 
        RowBox[{"Nstage2", "[", 
         RowBox[{
         "z", ",", "omega3", ",", "omega4", ",", "nyears", ",", "theta0", ",",
           "k0", ",", "s1max", ",", "s2max", ",", "g", ",", "Nini"}], "]"}]}],
        "}"}], ",", 
      RowBox[{"{", 
       RowBox[{"z", ",", "15", ",", "19", ",", "0.01"}], "}"}]}], "]"}]}]}], 
  ";"}], "\[IndentingNewLine]", 
 RowBox[{
  RowBox[{"sim2", "=", 
   RowBox[{"Evaluate", "@", 
    RowBox[{"Table", "[", 
     RowBox[{
      RowBox[{"{", 
       RowBox[{
       "2", ",", "z", ",", "s1max", ",", "s2max", ",", "g", ",", "nyears", 
        ",", "2", ",", "omega3", ",", "omega4", ",", "\"\<k17\>\"", ",", 
        "\[IndentingNewLine]", 
        RowBox[{"Nstage2", "[", 
         RowBox[{
         "z", ",", "omega3", ",", "omega4", ",", "nyears", ",", "theta0", ",",
           "k17", ",", "s1max", ",", "s2max", ",", "g", ",", "Nini"}], 
         "]"}]}], "}"}], ",", 
      RowBox[{"{", 
       RowBox[{"z", ",", "15", ",", "19", ",", "0.01"}], "}"}]}], "]"}]}]}], 
  ";"}], "\[IndentingNewLine]", 
 RowBox[{
  RowBox[{"sim3", "=", 
   RowBox[{"Evaluate", "@", 
    RowBox[{"Table", "[", 
     RowBox[{
      RowBox[{"{", 
       RowBox[{
       "3", ",", "z", ",", "s1max", ",", "s2max", ",", "g", ",", "nyears", 
        ",", "2", ",", "omega3", ",", "omega4", ",", "\"\<k33\>\"", ",", 
        "\[IndentingNewLine]", 
        RowBox[{"Nstage2", "[", 
         RowBox[{
         "z", ",", "omega3", ",", "omega4", ",", "nyears", ",", "theta0", ",",
           "k33", ",", "s1max", ",", "s2max", ",", "g", ",", "Nini"}], 
         "]"}]}], "}"}], ",", 
      RowBox[{"{", 
       RowBox[{"z", ",", "15", ",", "19", ",", "0.01"}], "}"}]}], "]"}]}]}], 
  ";"}], "\[IndentingNewLine]", 
 RowBox[{
  RowBox[{"sim4", "=", 
   RowBox[{"Evaluate", "@", 
    RowBox[{"Table", "[", 
     RowBox[{
      RowBox[{"{", 
       RowBox[{
       "4", ",", "z", ",", "s1max", ",", "s2max", ",", "g", ",", "nyears", 
        ",", "3.5", ",", "omega1", ",", "omega2", ",", "\"\<k0\>\"", ",", 
        "\[IndentingNewLine]", 
        RowBox[{"Nstage2", "[", 
         RowBox[{
         "z", ",", "omega1", ",", "omega2", ",", "nyears", ",", "theta0", ",",
           "k0", ",", "s1max", ",", "s2max", ",", "g", ",", "Nini"}], "]"}]}],
        "}"}], ",", 
      RowBox[{"{", 
       RowBox[{"z", ",", "15", ",", "19", ",", "0.01"}], "}"}]}], "]"}]}]}], 
  ";"}], "\[IndentingNewLine]", 
 RowBox[{
  RowBox[{"sim5", "=", 
   RowBox[{"Evaluate", "@", 
    RowBox[{"Table", "[", 
     RowBox[{
      RowBox[{"{", 
       RowBox[{
       "5", ",", "z", ",", "s1max", ",", "s2max", ",", "g", ",", "nyears", 
        ",", "3.5", ",", "omega1", ",", "omega2", ",", "\"\<k17\>\"", ",", 
        "\[IndentingNewLine]", 
        RowBox[{"Nstage2", "[", 
         RowBox[{
         "z", ",", "omega1", ",", "omega2", ",", "nyears", ",", "theta0", ",",
           "k17", ",", "s1max", ",", "s2max", ",", "g", ",", "Nini"}], 
         "]"}]}], "}"}], ",", 
      RowBox[{"{", 
       RowBox[{"z", ",", "15", ",", "19", ",", "0.01"}], "}"}]}], "]"}]}]}], 
  ";"}], "\[IndentingNewLine]", 
 RowBox[{
  RowBox[{"sim6", "=", 
   RowBox[{"Evaluate", "@", 
    RowBox[{"Table", "[", 
     RowBox[{
      RowBox[{"{", 
       RowBox[{
       "6", ",", "z", ",", "s1max", ",", "s2max", ",", "g", ",", "nyears", 
        ",", "3.5", ",", "omega1", ",", "omega2", ",", "\"\<k33\>\"", ",", 
        "\[IndentingNewLine]", 
        RowBox[{"Nstage2", "[", 
         RowBox[{
         "z", ",", "omega1", ",", "omega2", ",", "nyears", ",", "theta0", ",",
           "k33", ",", "s1max", ",", "s2max", ",", "g", ",", "Nini"}], 
         "]"}]}], "}"}], ",", 
      RowBox[{"{", 
       RowBox[{"z", ",", "15", ",", "19", ",", "0.01"}], "}"}]}], "]"}]}]}], 
  ";"}]}], "Input",
 CellChangeTimes->{{3.8884666738652163`*^9, 3.8884667529589796`*^9}, {
   3.888466794627615*^9, 3.888466806248674*^9}, {3.88846683737479*^9, 
   3.888466935524904*^9}, {3.8884670078908114`*^9, 3.88846701208024*^9}, {
   3.888467317082816*^9, 3.8884673194825335`*^9}, {3.8884675849818983`*^9, 
   3.888467674575844*^9}, {3.8884687692383423`*^9, 3.8884687756476974`*^9}, {
   3.8884688145152197`*^9, 3.888468819732582*^9}, {3.888468864625622*^9, 
   3.8884688915448527`*^9}, {3.888468953322545*^9, 3.888468984986854*^9}, {
   3.888470757772914*^9, 3.888470776810064*^9}, {3.888470829528159*^9, 
   3.8884708304957438`*^9}, {3.888480773828785*^9, 3.8884807743678684`*^9}, {
   3.898926495332774*^9, 3.898926496005201*^9}, {3.898927976626674*^9, 
   3.8989279769666014`*^9}, {3.899173963970369*^9, 3.899174020400673*^9}, {
   3.899175393253584*^9, 3.899175393753471*^9}, {3.907665489417596*^9, 
   3.907665505026397*^9}, {3.9076655415838275`*^9, 3.907665552019099*^9}, {
   3.907665584781576*^9, 3.907665585281493*^9}, {3.909806052077584*^9, 
   3.909806073351049*^9}, 3.909806132174292*^9, {3.909807516396224*^9, 
   3.909807535000309*^9}, {3.909807567994747*^9, 3.9098076080666714`*^9}, {
   3.909807692252833*^9, 3.909807706566211*^9}, {3.9098078854402514`*^9, 
   3.90980794945136*^9}, {3.909808010565854*^9, 3.909808102719581*^9}, 
   3.90980814584058*^9, {3.909809096352826*^9, 3.9098091583055673`*^9}, {
   3.910241000745341*^9, 3.9102410365957365`*^9}, {3.910241109088943*^9, 
   3.9102411279022923`*^9}, {3.910247749389434*^9, 3.9102479033016*^9}, {
   3.910248286817224*^9, 3.910248294852477*^9}, {3.910248554109925*^9, 
   3.910248574933288*^9}, {3.910852830016398*^9, 3.910852866219557*^9}, {
   3.9201024416208553`*^9, 3.920102441626839*^9}, {3.920102495697915*^9, 
   3.920102495702902*^9}, {3.920350827974013*^9, 3.920350842494499*^9}, {
   3.921047260935243*^9, 3.921047276506419*^9}, {3.921047438373563*^9, 
   3.921047446419057*^9}},
 CellLabel->
  "In[329]:=",ExpressionUUID->"6f539aa1-3e51-4401-9906-0cd72caf46ca"],

Cell[BoxData[{
 RowBox[{
  RowBox[{"sim7", "=", 
   RowBox[{"Evaluate", "@", 
    RowBox[{"Table", "[", 
     RowBox[{
      RowBox[{"{", 
       RowBox[{
       "7", ",", "z", ",", "s1max", ",", "s2max", ",", "g", ",", 
        "nyearsHIncreased", ",", "3.5", ",", "omega5", ",", "omega6", ",", 
        "\"\<k33\>\"", ",", "\[IndentingNewLine]", 
        RowBox[{"Nstage2", "[", 
         RowBox[{
         "z", ",", "omega5", ",", "omega6", ",", "nyearsHIncreased", ",", 
          "theta0", ",", "k33HIncreased", ",", "s1max", ",", "s2max", ",", 
          "g", ",", "Nini"}], "]"}]}], "}"}], ",", 
      RowBox[{"{", 
       RowBox[{"z", ",", "15", ",", "19", ",", "0.01"}], "}"}]}], "]"}]}]}], 
  ";"}], "\[IndentingNewLine]", 
 RowBox[{
  RowBox[{"sim8", "=", 
   RowBox[{"Evaluate", "@", 
    RowBox[{"Table", "[", 
     RowBox[{
      RowBox[{"{", 
       RowBox[{
       "8", ",", "z", ",", "s1max", ",", "s2max", ",", "g", ",", 
        "nyearsHIncreased", ",", "2", ",", "omega7", ",", "omega8", ",", 
        "\"\<k33\>\"", ",", "\[IndentingNewLine]", 
        RowBox[{"Nstage2", "[", 
         RowBox[{
         "z", ",", "omega7", ",", "omega8", ",", "nyearsHIncreased", ",", 
          "theta0", ",", "k33HIncreased", ",", "s1max", ",", "s2max", ",", 
          "g", ",", "Nini"}], "]"}]}], "}"}], ",", 
      RowBox[{"{", 
       RowBox[{"z", ",", "15", ",", "19", ",", "0.01"}], "}"}]}], "]"}]}]}], 
  ";"}]}], "Input",
 CellChangeTimes->{{3.9210472377228613`*^9, 3.9210473592413235`*^9}, {
  3.9210474113667765`*^9, 3.921047419062153*^9}, {3.921047461838234*^9, 
  3.921047486050457*^9}, {3.9210495109178753`*^9, 3.921049517113647*^9}, {
  3.9210505086652374`*^9, 3.9210505300188665`*^9}, {3.9215527190132885`*^9, 
  3.921552725875863*^9}},
 CellLabel->
  "In[335]:=",ExpressionUUID->"c6fc7e6c-9fcb-40a1-a842-47195ddc05bd"],

Cell[BoxData[{
 RowBox[{
  RowBox[{"sim9", "=", 
   RowBox[{"Evaluate", "@", 
    RowBox[{"Table", "[", 
     RowBox[{
      RowBox[{"{", 
       RowBox[{
       "9", ",", "z", ",", "s1max", ",", "s2max", ",", "g", ",", 
        "nyearsHIncreased", ",", "3.5", ",", "omega5", ",", "omega6", ",", 
        "\"\<k0\>\"", ",", "\[IndentingNewLine]", 
        RowBox[{"Nstage2", "[", 
         RowBox[{
         "z", ",", "omega5", ",", "omega6", ",", "nyearsHIncreased", ",", 
          "theta0", ",", "k0", ",", "s1max", ",", "s2max", ",", "g", ",", 
          "Nini"}], "]"}]}], "}"}], ",", 
      RowBox[{"{", 
       RowBox[{"z", ",", "15", ",", "19", ",", "0.01"}], "}"}]}], "]"}]}]}], 
  ";"}], "\[IndentingNewLine]", 
 RowBox[{
  RowBox[{"sim10", "=", 
   RowBox[{"Evaluate", "@", 
    RowBox[{"Table", "[", 
     RowBox[{
      RowBox[{"{", 
       RowBox[{
       "10", ",", "z", ",", "s1max", ",", "s2max", ",", "g", ",", 
        "nyearsHIncreased", ",", "2", ",", "omega7", ",", "omega8", ",", 
        "\"\<k0\>\"", ",", "\[IndentingNewLine]", 
        RowBox[{"Nstage2", "[", 
         RowBox[{
         "z", ",", "omega7", ",", "omega8", ",", "nyearsHIncreased", ",", 
          "theta0", ",", "k0", ",", "s1max", ",", "s2max", ",", "g", ",", 
          "Nini"}], "]"}]}], "}"}], ",", 
      RowBox[{"{", 
       RowBox[{"z", ",", "15", ",", "19", ",", "0.01"}], "}"}]}], "]"}]}]}], 
  ";"}]}], "Input",
 CellChangeTimes->{{3.9210472377228613`*^9, 3.9210473592413235`*^9}, {
  3.9210474113667765`*^9, 3.921047419062153*^9}, {3.921047461838234*^9, 
  3.921047486050457*^9}, {3.9210495109178753`*^9, 3.921049517113647*^9}, {
  3.9210505086652374`*^9, 3.9210505300188665`*^9}, {3.921551194883654*^9, 
  3.921551218750813*^9}, {3.921552730334632*^9, 3.9215527375233607`*^9}},
 CellLabel->
  "In[337]:=",ExpressionUUID->"1782197b-7571-4dc8-8eed-8aa9ce40891f"]
}, Closed]],

Cell[CellGroupData[{

Cell["Output for R", "Subsubsection",
 CellChangeTimes->{{3.9098067343053207`*^9, 3.9098067368273897`*^9}, 
   3.91145775344673*^9, {3.911457965723794*^9, 
   3.911457968816816*^9}},ExpressionUUID->"d6e71108-2e39-4c9d-b16e-\
0777b940455e"],

Cell[BoxData[
 RowBox[{
  RowBox[{"simTable", "=", 
   RowBox[{"Flatten", "[", 
    RowBox[{
     RowBox[{"{", 
      RowBox[{
      "sim1", ",", "sim2", ",", "sim3", ",", "sim4", ",", "sim5", ",", "sim6",
        ",", "sim7", ",", "sim8", ",", "sim9", ",", "sim10"}], "}"}], ",", 
     "1"}], "]"}]}], ";"}]], "Input",
 CellChangeTimes->{{3.909808181057451*^9, 3.90980827419248*^9}, {
  3.921047501252819*^9, 3.9210475062604313`*^9}, {3.9215512487985153`*^9, 
  3.9215512518643312`*^9}},
 CellLabel->
  "In[339]:=",ExpressionUUID->"06b6cd5c-c6c2-4edb-a0f9-6599400372fa"],

Cell[CellGroupData[{

Cell[BoxData[{
 RowBox[{
  RowBox[{"columnnamesPredict", " ", "=", 
   RowBox[{"{", 
    RowBox[{"{", 
     RowBox[{
     "\"\<ID\>\"", ",", "\"\<z\>\"", ",", "\"\<s1\>\"", ",", "\"\<s2\>\"", 
      ",", "\"\<g\>\"", ",", "\"\<T\>\"", ",", "\"\<omegatot\>\"", ",", 
      "\"\<w1\>\"", ",", "\"\<w2\>\"", ",", "\"\<k\>\"", ",", 
      "\"\<Nind\>\""}], "}"}], "}"}]}], ";"}], "\n", 
 RowBox[{
  RowBox[{"figure2", "=", 
   RowBox[{
    RowBox[{"Flatten", "[", 
     RowBox[{
      RowBox[{"List", "[", 
       RowBox[{"columnnamesPredict", ",", "simTable"}], "]"}], ",", "1"}], 
     "]"}], "//", "TableForm"}]}], ";"}], "\n", 
 RowBox[{"Export", "[", 
  RowBox[{"\"\<figure2.csv\>\"", ",", "figure2"}], "]"}]}], "Input",
 CellChangeTimes->{
  3.884078893994949*^9, {3.8840789920789*^9, 3.884079032245742*^9}, {
   3.8840791807914505`*^9, 3.8840792492409296`*^9}, {3.8840793126472335`*^9, 
   3.884079354219604*^9}, 3.884079528497404*^9, {3.887180648833169*^9, 
   3.887180692593179*^9}, {3.887180752173332*^9, 3.887180772043581*^9}, {
   3.887181649597992*^9, 3.8871816757487044`*^9}, {3.887181865173922*^9, 
   3.887181882314631*^9}, 3.88718338709079*^9, {3.887684120108669*^9, 
   3.8876841509674773`*^9}, 3.887685138105934*^9, {3.8876865897421885`*^9, 
   3.8876866220178556`*^9}, 3.887686995120245*^9, 3.887780815204952*^9, {
   3.888469058628199*^9, 3.8884690723144608`*^9}, {3.8884761219265237`*^9, 
   3.8884761227512083`*^9}, 3.8884807977896614`*^9, {3.898927964193796*^9, 
   3.8989279650804276`*^9}, {3.9076654228912973`*^9, 
   3.9076654242037144`*^9}, {3.9098077110483017`*^9, 3.909807716782217*^9}, {
   3.9098082985284667`*^9, 3.909808352723159*^9}, {3.909808668342034*^9, 
   3.9098086688280325`*^9}, {3.90980916839567*^9, 3.909809171557915*^9}, {
   3.921047373745763*^9, 3.921047376811364*^9}, 3.921047430920484*^9},
 CellLabel->
  "In[340]:=",ExpressionUUID->"c613bc9d-0343-49a4-934a-edad5eb05b80"],

Cell[BoxData["\<\"figure2.csv\"\>"], "Output",
 CellChangeTimes->{
  3.8871807829433956`*^9, 3.887181494634034*^9, 3.887183336477912*^9, 
   3.8871833919342065`*^9, 3.887256839028375*^9, 3.887684612029316*^9, 
   3.887685530028328*^9, 3.887686686706708*^9, 3.8876875892944236`*^9, 
   3.887780725860978*^9, 3.887781406677019*^9, {3.888470639733481*^9, 
   3.888470642841263*^9}, 3.8884758580669947`*^9, 3.8884761390082684`*^9, 
   3.888490763425133*^9, 3.8991821481718407`*^9, 3.9076655370456905`*^9, 
   3.9076728358715844`*^9, 3.909808422812415*^9, 3.909808673569894*^9, 
   3.9098093489685555`*^9, 3.910241301619445*^9, 3.9102480811250477`*^9, 
   3.9102484757362485`*^9, 3.910248748274294*^9, 3.910853059720373*^9, 
   3.9200918760929313`*^9, 3.9201028229700828`*^9, 3.9203450661465077`*^9, 
   3.92035049853666*^9, {3.921047657278964*^9, 3.9210476841194277`*^9}, 
   3.921051134950328*^9, 3.921054406066264*^9, 3.9215515181155896`*^9, 
   3.921553092347579*^9},
 CellLabel->
  "Out[342]=",ExpressionUUID->"101463d9-275b-4650-a407-bab55e45a7a9"]
}, Open  ]]
}, Closed]]
}, Closed]],

Cell[CellGroupData[{

Cell["\<\
Effect of changes in thermal tolerance across stage and life history on the \
optimal provenance (Fig. 3)\
\>", "Subsection",
 CellChangeTimes->{{3.821519219756418*^9, 3.8215192263134155`*^9}, {
   3.8290238750456305`*^9, 3.829023941858199*^9}, {3.8503776681477532`*^9, 
   3.850377698781693*^9}, {3.8989256511021843`*^9, 3.898925689650591*^9}, {
   3.898930689564991*^9, 3.898930692895108*^9}, {3.89893116048676*^9, 
   3.8989311646117406`*^9}, 3.911458058260046*^9, {3.911458094255013*^9, 
   3.9114581007880144`*^9}, {3.911458240005861*^9, 
   3.911458243679679*^9}},ExpressionUUID->"06357976-04d0-4b98-880e-\
e26e920d3f8e"],

Cell[CellGroupData[{

Cell["Age-structured analysis", "Subsubsection",
 CellChangeTimes->{{3.898925783325167*^9, 3.898925786370878*^9}, {
  3.911458107505182*^9, 
  3.911458132771764*^9}},ExpressionUUID->"1adbec15-78a4-4d76-b22a-\
38a6e9e7a140"],

Cell[BoxData[
 RowBox[{
  RowBox[{"optPhen", "=", 
   RowBox[{"Flatten", "[", 
    RowBox[{
     RowBox[{"Evaluate", "@", 
      RowBox[{"Table", "[", 
       RowBox[{
        RowBox[{"{", 
         RowBox[{
         "a", ",", "s1max", ",", "s2max", ",", "g", ",", "nyears", ",", 
          RowBox[{"newlist", "\[LeftDoubleBracket]", 
           RowBox[{"i", ",", "1"}], "\[RightDoubleBracket]"}], ",", 
          RowBox[{"newlist", "\[LeftDoubleBracket]", 
           RowBox[{"i", ",", "2"}], "\[RightDoubleBracket]"}], ",", "k17", 
          ",", 
          RowBox[{"\[Theta]tot", "[", 
           RowBox[{"a", ",", 
            RowBox[{"newlist", "\[LeftDoubleBracket]", 
             RowBox[{"i", ",", "1"}], "\[RightDoubleBracket]"}], ",", 
            RowBox[{"newlist", "\[LeftDoubleBracket]", 
             RowBox[{"i", ",", "2"}], "\[RightDoubleBracket]"}], ",", 
            "nyears", ",", "theta0", ",", "k17"}], "]"}]}], "}"}], ",", 
        RowBox[{"{", 
         RowBox[{"i", ",", "1", ",", "newntraj"}], "}"}], ",", 
        RowBox[{"{", 
         RowBox[{"a", ",", "1", ",", "nyears"}], "}"}]}], "]"}]}], ",", "1"}],
     "]"}]}], ";"}]], "Input",
 CellChangeTimes->{{3.8552948342228312`*^9, 3.8552949634556828`*^9}, {
   3.855295020510647*^9, 3.8552951332428627`*^9}, {3.85529519742078*^9, 
   3.855295278895933*^9}, {3.8552953132960396`*^9, 3.855295313406122*^9}, {
   3.855295413430925*^9, 3.855295516600965*^9}, {3.855295733233076*^9, 
   3.855295735709308*^9}, 3.855300710072948*^9, {3.855301039461972*^9, 
   3.855301042803005*^9}, {3.855301080067444*^9, 3.855301091545649*^9}, {
   3.855302170724555*^9, 3.855302177574763*^9}, {3.8553031611197667`*^9, 
   3.855303165316123*^9}, {3.8771884657428265`*^9, 3.877188469524474*^9}, {
   3.884077096272462*^9, 3.884077152535484*^9}, {3.90766424173344*^9, 
   3.907664254932578*^9}, {3.9076644697978125`*^9, 3.9076644737571783`*^9}, {
   3.9077478221945896`*^9, 3.907747830679298*^9}, {3.920102441633819*^9, 
   3.920102441634816*^9}},
 CellLabel->"In[68]:=",ExpressionUUID->"5a420565-9f42-47fe-8751-e14f0492045c"],

Cell["Table and output for R", "Text",
 CellChangeTimes->{{3.898925783325167*^9, 
  3.898925808131174*^9}},ExpressionUUID->"460e21ce-564d-487a-b822-\
e0c0c203df78"],

Cell[BoxData[
 RowBox[{
  RowBox[{"columnnames", " ", "=", 
   RowBox[{"{", 
    RowBox[{"{", 
     RowBox[{
     "\"\<a\>\"", ",", "\"\<s1\>\"", ",", "\"\<s2\>\"", ",", "\"\<g\>\"", 
      ",", "\"\<T\>\"", ",", "\"\<w1\>\"", ",", "\"\<w2\>\"", ",", 
      "\"\<k\>\"", ",", "\"\<thetaTot\>\""}], "}"}], "}"}]}], ";"}]], "Input",
 CellChangeTimes->{
  3.8323080741660967`*^9, {3.832309768832692*^9, 3.832309775038489*^9}, {
   3.832317674686591*^9, 3.8323177137836103`*^9}, {3.832325232530732*^9, 
   3.832325250340683*^9}, {3.832328328536826*^9, 3.832328329711529*^9}, {
   3.832328468851947*^9, 3.832328477281567*^9}, {3.8438768962725987`*^9, 
   3.843876903274445*^9}, {3.8552956101835136`*^9, 3.855295689861687*^9}},
 CellLabel->"In[69]:=",ExpressionUUID->"2db93059-63cd-40ac-bfc7-ba4f50059c5c"],

Cell[BoxData[
 RowBox[{
  RowBox[{"optPhenTable1", "=", 
   RowBox[{
    RowBox[{"Flatten", "[", 
     RowBox[{
      RowBox[{"List", "[", 
       RowBox[{"columnnames", ",", "optPhen"}], "]"}], ",", "1"}], "]"}], "//",
     "TableForm"}]}], ";"}]], "Input",
 CellChangeTimes->{
  3.8251388919972095`*^9, {3.825164635145397*^9, 3.825164642356141*^9}, {
   3.832308130156532*^9, 3.8323081709585466`*^9}, {3.8323096888209157`*^9, 
   3.832309694415454*^9}, {3.8323177533307543`*^9, 3.832317777910135*^9}, 
   3.832317860128272*^9, {3.832325268768984*^9, 3.832325329751315*^9}, {
   3.832325605564344*^9, 3.832325608397932*^9}, {3.83232583479485*^9, 
   3.8323258374412427`*^9}, {3.832328485536588*^9, 3.832328502722356*^9}, {
   3.843876932984768*^9, 3.843876941619576*^9}, {3.85529569760914*^9, 
   3.855295720068096*^9}, {3.855295750176537*^9, 3.8552957851104136`*^9}, 
   3.8552958186594524`*^9},
 CellLabel->"In[70]:=",ExpressionUUID->"20535191-a998-466d-a3ca-15f2d5e96641"],

Cell[CellGroupData[{

Cell[BoxData[
 RowBox[{"Export", "[", 
  RowBox[{"\"\<optPhenTable1.xls\>\"", ",", "optPhenTable1"}], "]"}]], "Input",
 CellChangeTimes->{{3.824919432644839*^9, 3.824919495248253*^9}, {
   3.8249196992161303`*^9, 3.8249197142458553`*^9}, {3.824919828512049*^9, 
   3.824919854562275*^9}, {3.8251386996655407`*^9, 3.8251387026774774`*^9}, {
   3.8251388321750894`*^9, 3.8251388420048075`*^9}, {3.825164651812824*^9, 
   3.825164653658923*^9}, {3.832308194778907*^9, 3.832308197497023*^9}, {
   3.832317863973151*^9, 3.83231786666322*^9}, {3.832325336197533*^9, 
   3.832325338193986*^9}, {3.8323285084035687`*^9, 3.832328510362753*^9}, {
   3.855295838091242*^9, 3.855295851027344*^9}, {3.85580408961971*^9, 
   3.855804090230363*^9}, 3.877188496319834*^9},
 CellLabel->"In[71]:=",ExpressionUUID->"70ac6941-c616-473d-89f0-ca982b17cbaa"],

Cell[BoxData["\<\"optPhenTable1.xls\"\>"], "Output",
 CellChangeTimes->{
  3.832308417932695*^9, 3.832308786910472*^9, 3.832309698923439*^9, 
   3.832309779573206*^9, 3.832310833950932*^9, 3.832310871584299*^9, 
   3.832312079059481*^9, 3.832317872459164*^9, 3.832318820291394*^9, 
   3.8323253402475595`*^9, 3.8323254805972767`*^9, 3.832325618103267*^9, 
   3.8323258427409954`*^9, 3.832328516194984*^9, 3.8438769497686977`*^9, 
   3.855295854474377*^9, 3.855298499774716*^9, 3.8552985379301467`*^9, 
   3.8552985976554213`*^9, 3.855298637080156*^9, 3.8552986973340364`*^9, 
   3.855298785679504*^9, 3.855299335403114*^9, {3.855299402745824*^9, 
   3.855299430849698*^9}, 3.8553010555650516`*^9, 3.8553011045855103`*^9, 
   3.855301252034602*^9, 3.855302189376336*^9, 3.8553031754965873`*^9, 
   3.85580409547079*^9, 3.855804297039134*^9, 3.855804367050529*^9, 
   3.8558044160808287`*^9, 3.8558044479005775`*^9, 3.855889255555474*^9, 
   3.855909324071682*^9, 3.855909371419936*^9, 3.855909480573058*^9, 
   3.8559128584276853`*^9, 3.861454929187092*^9, 3.861455055286085*^9, 
   3.861455131492335*^9, 3.8614552448555393`*^9, 3.861455293861723*^9, 
   3.861455674287063*^9, 3.861455744420782*^9, 3.8614557985335813`*^9, 
   3.86145585481046*^9, 3.877188504357651*^9, {3.877188635532678*^9, 
   3.87718864394218*^9}, 3.877188689748906*^9, {3.877188844678769*^9, 
   3.877188866418979*^9}, 3.8771889637032475`*^9, {3.8771890221740446`*^9, 
   3.877189070108193*^9}, 3.877189114323575*^9, 3.877189150994336*^9, 
   3.877189192354381*^9, 3.877189239503462*^9, 3.877189270284447*^9, 
   3.87718931417758*^9, {3.877189351526124*^9, 3.8771893739678755`*^9}, 
   3.887179306137759*^9, 3.888398164158187*^9, 3.8989257537971888`*^9, 
   3.907664482894993*^9, 3.907665242418486*^9, 3.907747840116429*^9, 
   3.920102823693147*^9, 3.9203439618186007`*^9, 3.9203450668895226`*^9},
 CellLabel->"Out[71]=",ExpressionUUID->"af2d75df-9a96-4c55-a96d-4253b451e526"]
}, Open  ]]
}, Closed]],

Cell[CellGroupData[{

Cell["Stage-structured analytical simulations", "Subsubsection",
 CellChangeTimes->{{3.898925783325167*^9, 3.898925786370878*^9}, {
  3.911458107505182*^9, 3.911458132771764*^9}, {3.911458169864123*^9, 
  3.911458183147238*^9}},ExpressionUUID->"fa576cb0-a66e-4824-8270-\
de4327675dd7"],

Cell[TextData[StyleBox["Note: This part takes a long time to run.",
 Background->RGBColor[1, 1, 0.85]]], "Text",
 CellChangeTimes->{{3.921145723316346*^9, 
  3.921145737546863*^9}},ExpressionUUID->"dd76a454-cc09-4054-8ac0-\
4979d15c78ce"],

Cell["\<\
For each scenario of tolerance changes across stage, we draw 500 sets of \
random values for g, s1max and s2max from uniform distributions between 0.01 \
and 0.99.\
\>", "Text",
 CellChangeTimes->{{3.91145819980958*^9, 3.9114582662557607`*^9}, {
  3.9114583244844255`*^9, 
  3.911458371890193*^9}},ExpressionUUID->"c7b17eab-3790-46c4-822a-\
5f9ca7e6a573"],

Cell[BoxData[{
 RowBox[{
  RowBox[{"Clear", "[", 
   RowBox[{"omega1", ",", "omega2"}], "]"}], ";"}], "\[IndentingNewLine]", 
 RowBox[{
  RowBox[{"omega1", "=", "11626.59999999999"}], ";"}], "\[IndentingNewLine]", 
 RowBox[{
  RowBox[{"omega2", "=", "697.596"}], ";"}]}], "Input",
 CellChangeTimes->{{3.884077620740796*^9, 3.884077667055661*^9}, {
  3.898927924298365*^9, 3.8989279323064804`*^9}, {3.90766538991485*^9, 
  3.907665403349196*^9}},
 CellLabel->"In[77]:=",ExpressionUUID->"df18f03a-8ef9-4dd9-b937-9dd17376b885"],

Cell[BoxData[{
 RowBox[{
  RowBox[{"Clear", "[", 
   RowBox[{"sim", ",", "simTable"}], "]"}], ";"}], "\[IndentingNewLine]", 
 RowBox[{"Do", "[", "\[IndentingNewLine]", 
  RowBox[{
   RowBox[{
    RowBox[{"Clear", "[", 
     RowBox[{"s1max", ",", "s2max", ",", "g"}], "]"}], ";", 
    "\[IndentingNewLine]", 
    RowBox[{"s1max", "=", 
     RowBox[{"RandomReal", "[", 
      RowBox[{"{", 
       RowBox[{"0.01", ",", "0.99"}], "}"}], "]"}]}], ";", 
    "\[IndentingNewLine]", 
    RowBox[{"s2max", "=", 
     RowBox[{"RandomReal", "[", 
      RowBox[{"{", 
       RowBox[{"0.01", ",", "0.99"}], "}"}], "]"}]}], ";", 
    "\[IndentingNewLine]", 
    RowBox[{"g", " ", "=", " ", 
     RowBox[{"RandomReal", "[", 
      RowBox[{"{", 
       RowBox[{"0.01", ",", "0.99"}], "}"}], "]"}]}], ";", 
    "\[IndentingNewLine]", 
    RowBox[{"sim", "=", 
     RowBox[{"Evaluate", "@", 
      RowBox[{"Table", "[", 
       RowBox[{
        RowBox[{"{", 
         RowBox[{
         "z", ",", "s1max", ",", "s2max", ",", "g", ",", "nyears", ",", 
          "omega1", ",", "omega2", ",", "k17", ",", "\[IndentingNewLine]", 
          RowBox[{"meanage", "[", 
           RowBox[{
           "s1max", ",", "s2max", ",", "g", ",", "Nini", ",", "nyears"}], 
           "]"}], ",", "\[IndentingNewLine]", 
          RowBox[{"Nstage2", "[", 
           RowBox[{
           "z", ",", "omega1", ",", "omega2", ",", "nyears", ",", "theta0", 
            ",", "k17", ",", "s1max", ",", "s2max", ",", "g", ",", "Nini"}], 
           "]"}]}], "}"}], ",", 
        RowBox[{"{", 
         RowBox[{"z", ",", "15", ",", "18", ",", "0.01"}], "}"}]}], "]"}]}]}],
     ";", "\[IndentingNewLine]", 
    RowBox[{"simTable", "=", 
     RowBox[{"If", "[", 
      RowBox[{
       RowBox[{"i", "\[Equal]", "1"}], ",", "sim", ",", 
       RowBox[{"Flatten", "[", 
        RowBox[{
         RowBox[{"{", 
          RowBox[{"simTable", ",", "sim"}], "}"}], ",", "1"}], "]"}]}], 
      "]"}]}], ";"}], "\[IndentingNewLine]", ",", 
   RowBox[{"{", 
    RowBox[{"i", ",", "1", ",", "500"}], "}"}]}], "]"}]}], "Input",
 CellChangeTimes->CompressedData["
1:eJxTTMoPSmViYGAQB2IQfWu9ddzKH28cv62XywDROaIhuSBa+evxPBDt8W91
EYhmOfOhDkS3N/5pB9EhE5s6QHTeskXrQPSrgvdgelu2/AUQHZAbdBtENyxQ
T1kFpD/s/AKmN9RcyATRAYXlWSBaglWkAETn5xcWg2ivIK1qsPwU+XoQvW33
jpjVQJrrjWQ8iF73bEMqiFa6ex5MZ7TuctgApKccPQ2mxZa92jyH563jHC2G
LSB6G69I7lwgnfZODkw789Z3ivK+dQy41DMBRMfIatiIAel8GQsw/SlG95S7
7FtHuxsKZ0D09nWbLoDosjkMl0D0GibJayD6L6MmmC5oNGllMH3reHwihN7g
mDSXEUhHXWqYB6K/RS5gKgfSRUVbwTQAkvvD7Q==
  "],
 CellLabel->"In[80]:=",ExpressionUUID->"d38dfb13-61a7-4fff-b47c-be0dbadde9b5"],

Cell[BoxData[
 RowBox[{
  RowBox[{"simTable", "//", "TableForm"}], ";"}]], "Input",
 CellChangeTimes->{{3.8884667624302454`*^9, 3.8884667809449205`*^9}, {
   3.888467565550813*^9, 3.8884675670064692`*^9}, 3.8884689499143744`*^9, {
   3.8884706237742085`*^9, 3.888470629369365*^9}},
 CellLabel->
  "In[164]:=",ExpressionUUID->"59168344-b6cf-43fc-ab8d-796aa36574dc"],

Cell[CellGroupData[{

Cell[BoxData[{
 RowBox[{
  RowBox[{"columnnamesPredict", " ", "=", 
   RowBox[{"{", 
    RowBox[{"{", 
     RowBox[{
     "\"\<z\>\"", ",", "\"\<s1\>\"", ",", "\"\<s2\>\"", ",", "\"\<g\>\"", 
      ",", "\"\<T\>\"", ",", "\"\<w1\>\"", ",", "\"\<w2\>\"", ",", 
      "\"\<k\>\"", ",", "\"\<a\>\"", ",", "\"\<opt_aPredict\>\""}], "}"}], 
    "}"}]}], ";"}], "\n", 
 RowBox[{
  RowBox[{"simLifeCycleParams", "=", 
   RowBox[{
    RowBox[{"Flatten", "[", 
     RowBox[{
      RowBox[{"List", "[", 
       RowBox[{"columnnamesPredict", ",", "simTable"}], "]"}], ",", "1"}], 
     "]"}], "//", "TableForm"}]}], ";"}], "\n", 
 RowBox[{"Export", "[", 
  RowBox[{"\"\<simLifeCycleParams1.csv\>\"", ",", "simLifeCycleParams"}], 
  "]"}]}], "Input",
 CellChangeTimes->{
  3.884078893994949*^9, {3.8840789920789*^9, 3.884079032245742*^9}, {
   3.8840791807914505`*^9, 3.8840792492409296`*^9}, {3.8840793126472335`*^9, 
   3.884079354219604*^9}, 3.884079528497404*^9, {3.887180648833169*^9, 
   3.887180692593179*^9}, {3.887180752173332*^9, 3.887180772043581*^9}, {
   3.887181649597992*^9, 3.8871816757487044`*^9}, {3.887181865173922*^9, 
   3.887181882314631*^9}, 3.88718338709079*^9, {3.887684120108669*^9, 
   3.8876841509674773`*^9}, 3.887685138105934*^9, {3.8876865897421885`*^9, 
   3.8876866220178556`*^9}, 3.887686995120245*^9, 3.887780815204952*^9, {
   3.888469058628199*^9, 3.8884690723144608`*^9}, {3.8884761219265237`*^9, 
   3.8884761227512083`*^9}, 3.8884807977896614`*^9, {3.898927964193796*^9, 
   3.8989279650804276`*^9}, {3.9076654228912973`*^9, 3.9076654242037144`*^9}},
 CellLabel->
  "In[165]:=",ExpressionUUID->"9a745bae-0d39-4caa-9ec0-c5af1a4e9262"],

Cell[BoxData["\<\"simLifeCycleParams1.csv\"\>"], "Output",
 CellChangeTimes->{
  3.8871807829433956`*^9, 3.887181494634034*^9, 3.887183336477912*^9, 
   3.8871833919342065`*^9, 3.887256839028375*^9, 3.887684612029316*^9, 
   3.887685530028328*^9, 3.887686686706708*^9, 3.8876875892944236`*^9, 
   3.887780725860978*^9, 3.887781406677019*^9, {3.888470639733481*^9, 
   3.888470642841263*^9}, 3.8884758580669947`*^9, 3.8884761390082684`*^9, 
   3.888490763425133*^9, 3.8991821481718407`*^9, 3.9076655370456905`*^9, 
   3.9076728358715844`*^9, 3.920112068534977*^9},
 CellLabel->
  "Out[167]=",ExpressionUUID->"6f33466f-1198-43de-8ffb-10dbaeef33c2"]
}, Open  ]],

Cell[BoxData[{
 RowBox[{
  RowBox[{"Clear", "[", 
   RowBox[{"omega1", ",", "omega2"}], "]"}], ";"}], "\[IndentingNewLine]", 
 RowBox[{
  RowBox[{"omega1", "=", "2711.2153846153838"}], ";"}], "\[IndentingNewLine]", 
 RowBox[{
  RowBox[{"omega2", "=", "704.9159999999998"}], ";"}]}], "Input",
 CellChangeTimes->{{3.884077620740796*^9, 3.884077667055661*^9}, {
  3.8885731339343*^9, 3.8885731450947766`*^9}, {3.898929259489431*^9, 
  3.898929265793568*^9}, {3.8991902656500173`*^9, 3.899190271584734*^9}, {
  3.907665615832426*^9, 3.90766562589284*^9}},
 CellLabel->
  "In[168]:=",ExpressionUUID->"58170383-73fa-4857-97e6-ec1db46f1a89"],

Cell[BoxData[{
 RowBox[{
  RowBox[{"Clear", "[", 
   RowBox[{"sim", ",", "simTable"}], "]"}], ";"}], "\[IndentingNewLine]", 
 RowBox[{"Do", "[", "\[IndentingNewLine]", 
  RowBox[{
   RowBox[{
    RowBox[{"Clear", "[", 
     RowBox[{"s1max", ",", "s2max", ",", "g"}], "]"}], ";", 
    "\[IndentingNewLine]", 
    RowBox[{"s1max", "=", 
     RowBox[{"RandomReal", "[", 
      RowBox[{"{", 
       RowBox[{"0.01", ",", "0.99"}], "}"}], "]"}]}], ";", 
    "\[IndentingNewLine]", 
    RowBox[{"s2max", "=", 
     RowBox[{"RandomReal", "[", 
      RowBox[{"{", 
       RowBox[{"0.01", ",", "0.99"}], "}"}], "]"}]}], ";", 
    "\[IndentingNewLine]", 
    RowBox[{"g", " ", "=", " ", 
     RowBox[{"RandomReal", "[", 
      RowBox[{"{", 
       RowBox[{"0.01", ",", "0.99"}], "}"}], "]"}]}], ";", 
    "\[IndentingNewLine]", 
    RowBox[{"sim", "=", 
     RowBox[{"Evaluate", "@", 
      RowBox[{"Table", "[", 
       RowBox[{
        RowBox[{"{", 
         RowBox[{
         "z", ",", "s1max", ",", "s2max", ",", "g", ",", "nyears", ",", 
          "omega1", ",", "omega2", ",", "k17", ",", "\[IndentingNewLine]", 
          RowBox[{"meanage", "[", 
           RowBox[{
           "s1max", ",", "s2max", ",", "g", ",", "Nini", ",", "nyears"}], 
           "]"}], ",", "\[IndentingNewLine]", 
          RowBox[{"Nstage2", "[", 
           RowBox[{
           "z", ",", "omega1", ",", "omega2", ",", "nyears", ",", "theta0", 
            ",", "k17", ",", "s1max", ",", "s2max", ",", "g", ",", "Nini"}], 
           "]"}]}], "}"}], ",", 
        RowBox[{"{", 
         RowBox[{"z", ",", "15", ",", "18", ",", "0.01"}], "}"}]}], "]"}]}]}],
     ";", "\[IndentingNewLine]", 
    RowBox[{"simTable", "=", 
     RowBox[{"If", "[", 
      RowBox[{
       RowBox[{"i", "\[Equal]", "1"}], ",", "sim", ",", 
       RowBox[{"Flatten", "[", 
        RowBox[{
         RowBox[{"{", 
          RowBox[{"simTable", ",", "sim"}], "}"}], ",", "1"}], "]"}]}], 
      "]"}]}], ";"}], "\[IndentingNewLine]", ",", 
   RowBox[{"{", 
    RowBox[{"i", ",", "1", ",", "500"}], "}"}]}], "]"}]}], "Input",
 CellChangeTimes->{{3.8884666738652163`*^9, 3.8884667529589796`*^9}, {
   3.888466794627615*^9, 3.888466806248674*^9}, {3.88846683737479*^9, 
   3.888466935524904*^9}, {3.8884670078908114`*^9, 3.88846701208024*^9}, {
   3.888467317082816*^9, 3.8884673194825335`*^9}, {3.8884675849818983`*^9, 
   3.888467674575844*^9}, {3.8884687692383423`*^9, 3.8884687756476974`*^9}, {
   3.8884688145152197`*^9, 3.888468819732582*^9}, {3.888468864625622*^9, 
   3.8884688915448527`*^9}, {3.888468953322545*^9, 3.888468984986854*^9}, {
   3.888470757772914*^9, 3.888470776810064*^9}, {3.888470829528159*^9, 
   3.8884708304957438`*^9}, {3.888480773828785*^9, 3.8884807743678684`*^9}, {
   3.8885731145415444`*^9, 3.8885731152054625`*^9}, {3.8885731844792547`*^9, 
   3.888573191350637*^9}, {3.899175252306498*^9, 3.899175257695866*^9}, {
   3.8991753965650864`*^9, 3.8991753970340133`*^9}, {3.920102441647783*^9, 
   3.920102441649777*^9}, 3.920104441321005*^9, {3.9201045567048697`*^9, 
   3.920104557839823*^9}, {3.9203451148603487`*^9, 
   3.920345115062806*^9}},ExpressionUUID->"6bca553d-6eb3-4493-abef-\
75bd65cd2de3"],

Cell[CellGroupData[{

Cell[BoxData[{
 RowBox[{
  RowBox[{"columnnamesPredict", " ", "=", 
   RowBox[{"{", 
    RowBox[{"{", 
     RowBox[{
     "\"\<z\>\"", ",", "\"\<s1\>\"", ",", "\"\<s2\>\"", ",", "\"\<g\>\"", 
      ",", "\"\<T\>\"", ",", "\"\<w1\>\"", ",", "\"\<w2\>\"", ",", 
      "\"\<k\>\"", ",", "\"\<a\>\"", ",", "\"\<opt_aPredict\>\""}], "}"}], 
    "}"}]}], ";"}], "\n", 
 RowBox[{
  RowBox[{"simLifeCycleParams", "=", 
   RowBox[{
    RowBox[{"Flatten", "[", 
     RowBox[{
      RowBox[{"List", "[", 
       RowBox[{"columnnamesPredict", ",", "simTable"}], "]"}], ",", "1"}], 
     "]"}], "//", "TableForm"}]}], ";"}], "\n", 
 RowBox[{"Export", "[", 
  RowBox[{"\"\<simLifeCycleParams2.csv\>\"", ",", "simLifeCycleParams"}], 
  "]"}]}], "Input",
 CellChangeTimes->{
  3.884078893994949*^9, {3.8840789920789*^9, 3.884079032245742*^9}, {
   3.8840791807914505`*^9, 3.8840792492409296`*^9}, {3.8840793126472335`*^9, 
   3.884079354219604*^9}, 3.884079528497404*^9, {3.887180648833169*^9, 
   3.887180692593179*^9}, {3.887180752173332*^9, 3.887180772043581*^9}, {
   3.887181649597992*^9, 3.8871816757487044`*^9}, {3.887181865173922*^9, 
   3.887181882314631*^9}, 3.88718338709079*^9, {3.887684120108669*^9, 
   3.8876841509674773`*^9}, 3.887685138105934*^9, {3.8876865897421885`*^9, 
   3.8876866220178556`*^9}, 3.887686995120245*^9, 3.887780815204952*^9, {
   3.888469058628199*^9, 3.8884690723144608`*^9}, {3.8884761219265237`*^9, 
   3.8884761227512083`*^9}, 3.8884807977896614`*^9, 3.88857320476521*^9, {
   3.898929572161994*^9, 3.898929572483135*^9}},
 CellLabel->
  "In[173]:=",ExpressionUUID->"06c79b9c-7e2d-4d86-82ca-bdf4b37325ea"],

Cell[BoxData["\<\"simLifeCycleParams2.csv\"\>"], "Output",
 CellChangeTimes->{
  3.8871807829433956`*^9, 3.887181494634034*^9, 3.887183336477912*^9, 
   3.8871833919342065`*^9, 3.887256839028375*^9, 3.887684612029316*^9, 
   3.887685530028328*^9, 3.887686686706708*^9, 3.8876875892944236`*^9, 
   3.887780725860978*^9, 3.887781406677019*^9, {3.888470639733481*^9, 
   3.888470642841263*^9}, 3.8884758580669947`*^9, 3.8884761390082684`*^9, 
   3.888490763425133*^9, 3.889527657993065*^9, 3.8991888856966467`*^9, 
   3.899197429470542*^9, 3.907679768129736*^9, 3.9201194993494887`*^9},
 CellLabel->
  "Out[175]=",ExpressionUUID->"34913e80-5808-4fce-b51c-28d5c4e761a7"]
}, Open  ]],

Cell[BoxData[{
 RowBox[{
  RowBox[{"Clear", "[", 
   RowBox[{"omega1", ",", "omega2"}], "]"}], ";"}], "\[IndentingNewLine]", 
 RowBox[{
  RowBox[{"omega1", "=", "1278.3857142857137"}], ";"}], "\[IndentingNewLine]", 
 RowBox[{
  RowBox[{"omega2", "=", "715.8959999999997"}], ";"}]}], "Input",
 CellChangeTimes->{{3.884077620740796*^9, 3.884077667055661*^9}, {
  3.8885731339343*^9, 3.8885731450947766`*^9}, {3.898929259489431*^9, 
  3.898929265793568*^9}, {3.8991902656500173`*^9, 3.899190271584734*^9}, {
  3.907665669719206*^9, 3.907665677639453*^9}},
 CellLabel->
  "In[176]:=",ExpressionUUID->"8ea8abf4-7dc2-4cae-9c04-4e0c1dcb78f1"],

Cell[BoxData[{
 RowBox[{
  RowBox[{"Clear", "[", 
   RowBox[{"sim", ",", "simTable"}], "]"}], ";"}], "\[IndentingNewLine]", 
 RowBox[{"Do", "[", "\[IndentingNewLine]", 
  RowBox[{
   RowBox[{
    RowBox[{"Clear", "[", 
     RowBox[{"s1max", ",", "s2max", ",", "g"}], "]"}], ";", 
    "\[IndentingNewLine]", 
    RowBox[{"s1max", "=", 
     RowBox[{"RandomReal", "[", 
      RowBox[{"{", 
       RowBox[{"0.01", ",", "0.99"}], "}"}], "]"}]}], ";", 
    "\[IndentingNewLine]", 
    RowBox[{"s2max", "=", 
     RowBox[{"RandomReal", "[", 
      RowBox[{"{", 
       RowBox[{"0.01", ",", "0.99"}], "}"}], "]"}]}], ";", 
    "\[IndentingNewLine]", 
    RowBox[{"g", " ", "=", " ", 
     RowBox[{"RandomReal", "[", 
      RowBox[{"{", 
       RowBox[{"0.01", ",", "0.99"}], "}"}], "]"}]}], ";", 
    "\[IndentingNewLine]", 
    RowBox[{"sim", "=", 
     RowBox[{"Evaluate", "@", 
      RowBox[{"Table", "[", 
       RowBox[{
        RowBox[{"{", 
         RowBox[{
         "z", ",", "s1max", ",", "s2max", ",", "g", ",", "nyears", ",", 
          "omega1", ",", "omega2", ",", "k17", ",", "\[IndentingNewLine]", 
          RowBox[{"meanage", "[", 
           RowBox[{
           "s1max", ",", "s2max", ",", "g", ",", "Nini", ",", "nyears"}], 
           "]"}], ",", "\[IndentingNewLine]", 
          RowBox[{"Nstage2", "[", 
           RowBox[{
           "z", ",", "omega1", ",", "omega2", ",", "nyears", ",", "theta0", 
            ",", "k17", ",", "s1max", ",", "s2max", ",", "g", ",", "Nini"}], 
           "]"}]}], "}"}], ",", 
        RowBox[{"{", 
         RowBox[{"z", ",", "15", ",", "18", ",", "0.01"}], "}"}]}], "]"}]}]}],
     ";", "\[IndentingNewLine]", 
    RowBox[{"simTable", "=", 
     RowBox[{"If", "[", 
      RowBox[{
       RowBox[{"i", "\[Equal]", "1"}], ",", "sim", ",", 
       RowBox[{"Flatten", "[", 
        RowBox[{
         RowBox[{"{", 
          RowBox[{"simTable", ",", "sim"}], "}"}], ",", "1"}], "]"}]}], 
      "]"}]}], ";"}], "\[IndentingNewLine]", ",", 
   RowBox[{"{", 
    RowBox[{"i", ",", "1", ",", "500"}], "}"}]}], "]"}]}], "Input",
 CellChangeTimes->CompressedData["
1:eJxTTMoPSmViYGAQBmIQfWu9ddzKH28cv62XywDROaIhuSBa+evxPBDt8W91
EYhmOfOhDkS3N/5pB9EhE5s6QHTeskXrQPSrgvdgelu2/AUQHZAbdBtENyxQ
T1kFpD/s/AKmN9RcyATRAYXlWSBaglWkAETn5xcWg2ivIK1qsPwU+XoQvW33
jpjVQJrrjWQ8iF73bEMqiFa6ex5MZ7TuctgApKccPQ2mQ0MCw+8CabXJaWCa
L4w/AURnWbwG01fPdWqJ8b517HQx0wbRBqKTbED0YrGFYPrSZ5NWBtO3jv9+
Q+g/3lws5UB6ZZgomAYAFQKrIQ==
  "],ExpressionUUID->"3211dfe1-e97e-4dd4-abb8-934f41d35720"],

Cell[CellGroupData[{

Cell[BoxData[{
 RowBox[{
  RowBox[{"columnnamesPredict", " ", "=", 
   RowBox[{"{", 
    RowBox[{"{", 
     RowBox[{
     "\"\<z\>\"", ",", "\"\<s1\>\"", ",", "\"\<s2\>\"", ",", "\"\<g\>\"", 
      ",", "\"\<T\>\"", ",", "\"\<w1\>\"", ",", "\"\<w2\>\"", ",", 
      "\"\<k\>\"", ",", "\"\<a\>\"", ",", "\"\<opt_aPredict\>\""}], "}"}], 
    "}"}]}], ";"}], "\n", 
 RowBox[{
  RowBox[{"simLifeCycleParams", "=", 
   RowBox[{
    RowBox[{"Flatten", "[", 
     RowBox[{
      RowBox[{"List", "[", 
       RowBox[{"columnnamesPredict", ",", "simTable"}], "]"}], ",", "1"}], 
     "]"}], "//", "TableForm"}]}], ";"}], "\n", 
 RowBox[{"Export", "[", 
  RowBox[{"\"\<simLifeCycleParams3.csv\>\"", ",", "simLifeCycleParams"}], 
  "]"}]}], "Input",
 CellChangeTimes->{
  3.884078893994949*^9, {3.8840789920789*^9, 3.884079032245742*^9}, {
   3.8840791807914505`*^9, 3.8840792492409296`*^9}, {3.8840793126472335`*^9, 
   3.884079354219604*^9}, 3.884079528497404*^9, {3.887180648833169*^9, 
   3.887180692593179*^9}, {3.887180752173332*^9, 3.887180772043581*^9}, {
   3.887181649597992*^9, 3.8871816757487044`*^9}, {3.887181865173922*^9, 
   3.887181882314631*^9}, 3.88718338709079*^9, {3.887684120108669*^9, 
   3.8876841509674773`*^9}, 3.887685138105934*^9, {3.8876865897421885`*^9, 
   3.8876866220178556`*^9}, 3.887686995120245*^9, 3.887780815204952*^9, {
   3.888469058628199*^9, 3.8884690723144608`*^9}, {3.8884761219265237`*^9, 
   3.8884761227512083`*^9}, 3.8884807977896614`*^9, 3.88857320476521*^9, {
   3.898929572161994*^9, 3.898929572483135*^9}, {3.907665696963172*^9, 
   3.907665697525198*^9}},
 CellLabel->
  "In[181]:=",ExpressionUUID->"91c4e35a-8b34-449e-95a5-a78fce4810a3"],

Cell[BoxData["\<\"simLifeCycleParams3.csv\"\>"], "Output",
 CellChangeTimes->{
  3.8871807829433956`*^9, 3.887181494634034*^9, 3.887183336477912*^9, 
   3.8871833919342065`*^9, 3.887256839028375*^9, 3.887684612029316*^9, 
   3.887685530028328*^9, 3.887686686706708*^9, 3.8876875892944236`*^9, 
   3.887780725860978*^9, 3.887781406677019*^9, {3.888470639733481*^9, 
   3.888470642841263*^9}, 3.8884758580669947`*^9, 3.8884761390082684`*^9, 
   3.888490763425133*^9, 3.889527657993065*^9, 3.8991888856966467`*^9, 
   3.899197429470542*^9, 3.907686635334357*^9, 3.920126904923919*^9},
 CellLabel->
  "Out[183]=",ExpressionUUID->"84e704b4-8131-473e-9f3e-b030bfd6a16b"]
}, Open  ]],

Cell[BoxData[{
 RowBox[{
  RowBox[{"Clear", "[", 
   RowBox[{"omega1", ",", "omega2"}], "]"}], ";"}], "\[IndentingNewLine]", 
 RowBox[{
  RowBox[{"omega1", "=", "402.59999999999997"}], ";"}], "\[IndentingNewLine]", 
 RowBox[{
  RowBox[{"omega2", "=", "764.9399999999999"}], ";"}]}], "Input",
 CellChangeTimes->{{3.884077620740796*^9, 3.884077667055661*^9}, {
  3.8885731339343*^9, 3.8885731450947766`*^9}, {3.898929259489431*^9, 
  3.898929265793568*^9}, {3.8991902656500173`*^9, 3.899190271584734*^9}, {
  3.907665731534805*^9, 3.907665739876621*^9}},
 CellLabel->
  "In[184]:=",ExpressionUUID->"b69a36e8-e54b-43c2-96ba-a1d9854ec66d"],

Cell[BoxData[{
 RowBox[{
  RowBox[{"Clear", "[", 
   RowBox[{"sim", ",", "simTable"}], "]"}], ";"}], "\[IndentingNewLine]", 
 RowBox[{"Do", "[", "\[IndentingNewLine]", 
  RowBox[{
   RowBox[{
    RowBox[{"Clear", "[", 
     RowBox[{"s1max", ",", "s2max", ",", "g"}], "]"}], ";", 
    "\[IndentingNewLine]", 
    RowBox[{"s1max", "=", 
     RowBox[{"RandomReal", "[", 
      RowBox[{"{", 
       RowBox[{"0.01", ",", "0.99"}], "}"}], "]"}]}], ";", 
    "\[IndentingNewLine]", 
    RowBox[{"s2max", "=", 
     RowBox[{"RandomReal", "[", 
      RowBox[{"{", 
       RowBox[{"0.01", ",", "0.99"}], "}"}], "]"}]}], ";", 
    "\[IndentingNewLine]", 
    RowBox[{"g", " ", "=", " ", 
     RowBox[{"RandomReal", "[", 
      RowBox[{"{", 
       RowBox[{"0.01", ",", "0.99"}], "}"}], "]"}]}], ";", 
    "\[IndentingNewLine]", 
    RowBox[{"sim", "=", 
     RowBox[{"Evaluate", "@", 
      RowBox[{"Table", "[", 
       RowBox[{
        RowBox[{"{", 
         RowBox[{
         "z", ",", "s1max", ",", "s2max", ",", "g", ",", "nyears", ",", 
          "omega1", ",", "omega2", ",", "k17", ",", "\[IndentingNewLine]", 
          RowBox[{"meanage", "[", 
           RowBox[{
           "s1max", ",", "s2max", ",", "g", ",", "Nini", ",", "nyears"}], 
           "]"}], ",", "\[IndentingNewLine]", 
          RowBox[{"Nstage2", "[", 
           RowBox[{
           "z", ",", "omega1", ",", "omega2", ",", "nyears", ",", "theta0", 
            ",", "k17", ",", "s1max", ",", "s2max", ",", "g", ",", "Nini"}], 
           "]"}]}], "}"}], ",", 
        RowBox[{"{", 
         RowBox[{"z", ",", "15", ",", "18", ",", "0.01"}], "}"}]}], "]"}]}]}],
     ";", "\[IndentingNewLine]", 
    RowBox[{"simTable", "=", 
     RowBox[{"If", "[", 
      RowBox[{
       RowBox[{"i", "\[Equal]", "1"}], ",", "sim", ",", 
       RowBox[{"Flatten", "[", 
        RowBox[{
         RowBox[{"{", 
          RowBox[{"simTable", ",", "sim"}], "}"}], ",", "1"}], "]"}]}], 
      "]"}]}], ";"}], "\[IndentingNewLine]", ",", 
   RowBox[{"{", 
    RowBox[{"i", ",", "1", ",", "500"}], "}"}]}], "]"}]}], "Input",
 CellChangeTimes->CompressedData["
1:eJxTTMoPSmViYGAQBmIQfWu9ddzKH28cv62XywDROaIhuSBa+evxPBDt8W91
EYhmOfOhDkS3N/5pB9EhE5s6QHTeskXrQPSrgvdgelu2/AUQHZAbdBtENyxQ
T1kFpD/s/AKmN9RcyATRAYXlWSBaglWkAETn5xcWg2ivIK1qsPwU+XoQvW33
jpjVQJrrjWQ8iF73bEMqiFa6ex5MZ7TuctgApKccPQ2mQ0MCw+8CabXJaWCa
L4w/AURnWbwG01fPdWqJ8b517HQx0wbRBqKTbED0YrGFYJpZ17SVwfSto54p
hH60aiFLOZB2ObcGTAMAzeCpfg==
  "],ExpressionUUID->"9271375f-d5d9-4ec1-9689-cb83d8a34118"],

Cell[CellGroupData[{

Cell[BoxData[{
 RowBox[{
  RowBox[{"columnnamesPredict", " ", "=", 
   RowBox[{"{", 
    RowBox[{"{", 
     RowBox[{
     "\"\<z\>\"", ",", "\"\<s1\>\"", ",", "\"\<s2\>\"", ",", "\"\<g\>\"", 
      ",", "\"\<T\>\"", ",", "\"\<w1\>\"", ",", "\"\<w2\>\"", ",", 
      "\"\<k\>\"", ",", "\"\<a\>\"", ",", "\"\<opt_aPredict\>\""}], "}"}], 
    "}"}]}], ";"}], "\n", 
 RowBox[{
  RowBox[{"simLifeCycleParams", "=", 
   RowBox[{
    RowBox[{"Flatten", "[", 
     RowBox[{
      RowBox[{"List", "[", 
       RowBox[{"columnnamesPredict", ",", "simTable"}], "]"}], ",", "1"}], 
     "]"}], "//", "TableForm"}]}], ";"}], "\n", 
 RowBox[{"Export", "[", 
  RowBox[{"\"\<simLifeCycleParams4.csv\>\"", ",", "simLifeCycleParams"}], 
  "]"}]}], "Input",
 CellChangeTimes->{
  3.884078893994949*^9, {3.8840789920789*^9, 3.884079032245742*^9}, {
   3.8840791807914505`*^9, 3.8840792492409296`*^9}, {3.8840793126472335`*^9, 
   3.884079354219604*^9}, 3.884079528497404*^9, {3.887180648833169*^9, 
   3.887180692593179*^9}, {3.887180752173332*^9, 3.887180772043581*^9}, {
   3.887181649597992*^9, 3.8871816757487044`*^9}, {3.887181865173922*^9, 
   3.887181882314631*^9}, 3.88718338709079*^9, {3.887684120108669*^9, 
   3.8876841509674773`*^9}, 3.887685138105934*^9, {3.8876865897421885`*^9, 
   3.8876866220178556`*^9}, 3.887686995120245*^9, 3.887780815204952*^9, {
   3.888469058628199*^9, 3.8884690723144608`*^9}, {3.8884761219265237`*^9, 
   3.8884761227512083`*^9}, 3.8884807977896614`*^9, 3.88857320476521*^9, {
   3.898929572161994*^9, 3.898929572483135*^9}, 3.907665745594135*^9},
 CellLabel->
  "In[189]:=",ExpressionUUID->"81e1bb09-e18a-4f07-8c15-e356fc6de88b"],

Cell[BoxData["\<\"simLifeCycleParams4.csv\"\>"], "Output",
 CellChangeTimes->{
  3.8871807829433956`*^9, 3.887181494634034*^9, 3.887183336477912*^9, 
   3.8871833919342065`*^9, 3.887256839028375*^9, 3.887684612029316*^9, 
   3.887685530028328*^9, 3.887686686706708*^9, 3.8876875892944236`*^9, 
   3.887780725860978*^9, 3.887781406677019*^9, {3.888470639733481*^9, 
   3.888470642841263*^9}, 3.8884758580669947`*^9, 3.8884761390082684`*^9, 
   3.888490763425133*^9, 3.889527657993065*^9, 3.8991888856966467`*^9, 
   3.899197429470542*^9, 3.907693513828898*^9, 3.92013428034124*^9},
 CellLabel->
  "Out[191]=",ExpressionUUID->"fd62d900-2138-43a7-b171-5dc607c71837"]
}, Open  ]],

Cell[BoxData[{
 RowBox[{
  RowBox[{"Clear", "[", 
   RowBox[{"omega1", ",", "omega2"}], "]"}], ";"}], "\[IndentingNewLine]", 
 RowBox[{
  RowBox[{"omega1", "=", "187.77391304347825"}], ";"}], "\[IndentingNewLine]", 
 RowBox[{
  RowBox[{"omega2", "=", "863.7599999999999"}], ";"}]}], "Input",
 CellChangeTimes->{{3.884077620740796*^9, 3.884077667055661*^9}, {
  3.8885731339343*^9, 3.8885731450947766`*^9}, {3.898929259489431*^9, 
  3.898929265793568*^9}, {3.8991902656500173`*^9, 3.899190271584734*^9}, {
  3.907665768979243*^9, 3.907665778289585*^9}},
 CellLabel->
  "In[192]:=",ExpressionUUID->"d33d79aa-4473-4885-97d2-ef823a0d0086"],

Cell[BoxData[{
 RowBox[{
  RowBox[{"Clear", "[", 
   RowBox[{"sim", ",", "simTable"}], "]"}], ";"}], "\[IndentingNewLine]", 
 RowBox[{"Do", "[", "\[IndentingNewLine]", 
  RowBox[{
   RowBox[{
    RowBox[{"Clear", "[", 
     RowBox[{"s1max", ",", "s2max", ",", "g"}], "]"}], ";", 
    "\[IndentingNewLine]", 
    RowBox[{"s1max", "=", 
     RowBox[{"RandomReal", "[", 
      RowBox[{"{", 
       RowBox[{"0.01", ",", "0.99"}], "}"}], "]"}]}], ";", 
    "\[IndentingNewLine]", 
    RowBox[{"s2max", "=", 
     RowBox[{"RandomReal", "[", 
      RowBox[{"{", 
       RowBox[{"0.01", ",", "0.99"}], "}"}], "]"}]}], ";", 
    "\[IndentingNewLine]", 
    RowBox[{"g", " ", "=", " ", 
     RowBox[{"RandomReal", "[", 
      RowBox[{"{", 
       RowBox[{"0.01", ",", "0.99"}], "}"}], "]"}]}], ";", 
    "\[IndentingNewLine]", 
    RowBox[{"sim", "=", 
     RowBox[{"Evaluate", "@", 
      RowBox[{"Table", "[", 
       RowBox[{
        RowBox[{"{", 
         RowBox[{
         "z", ",", "s1max", ",", "s2max", ",", "g", ",", "nyears", ",", 
          "omega1", ",", "omega2", ",", "k17", ",", "\[IndentingNewLine]", 
          RowBox[{"meanage", "[", 
           RowBox[{
           "s1max", ",", "s2max", ",", "g", ",", "Nini", ",", "nyears"}], 
           "]"}], ",", "\[IndentingNewLine]", 
          RowBox[{"Nstage2", "[", 
           RowBox[{
           "z", ",", "omega1", ",", "omega2", ",", "nyears", ",", "theta0", 
            ",", "k17", ",", "s1max", ",", "s2max", ",", "g", ",", "Nini"}], 
           "]"}]}], "}"}], ",", 
        RowBox[{"{", 
         RowBox[{"z", ",", "15", ",", "18", ",", "0.01"}], "}"}]}], "]"}]}]}],
     ";", "\[IndentingNewLine]", 
    RowBox[{"simTable", "=", 
     RowBox[{"If", "[", 
      RowBox[{
       RowBox[{"i", "\[Equal]", "1"}], ",", "sim", ",", 
       RowBox[{"Flatten", "[", 
        RowBox[{
         RowBox[{"{", 
          RowBox[{"simTable", ",", "sim"}], "}"}], ",", "1"}], "]"}]}], 
      "]"}]}], ";"}], "\[IndentingNewLine]", ",", 
   RowBox[{"{", 
    RowBox[{"i", ",", "1", ",", "500"}], "}"}]}], "]"}]}], "Input",
 CellChangeTimes->CompressedData["
1:eJxTTMoPSmViYGAQBmIQfWu9ddzKH28cv62XywDROaIhuSBa+evxPBDt8W91
EYhmOfOhDkS3N/5pB9EhE5s6QHTeskXrQPSrgvdgelu2/AUQHZAbdBtENyxQ
T1kFpD/s/AKmN9RcyATRAYXlWSBaglWkAETn5xcWg2ivIK1qsPwU+XoQvW33
jpjVQJrrjWQ8iF73bEMqiFa6ex5MZ7TuctgApKccPQ2mQ0MCw+8CabXJaWCa
L4w/AURnWbwG01fPdWqJ8b517HQx0wbRBqKTbED0YrGFYJojzrSVwfStY0Ie
hI7YwcFaDqQV/kuAaQDK46iF
  "],ExpressionUUID->"bccd0523-bebe-4f05-8e61-8c1e5291cff3"],

Cell[CellGroupData[{

Cell[BoxData[{
 RowBox[{
  RowBox[{"columnnamesPredict", " ", "=", 
   RowBox[{"{", 
    RowBox[{"{", 
     RowBox[{
     "\"\<z\>\"", ",", "\"\<s1\>\"", ",", "\"\<s2\>\"", ",", "\"\<g\>\"", 
      ",", "\"\<T\>\"", ",", "\"\<w1\>\"", ",", "\"\<w2\>\"", ",", 
      "\"\<k\>\"", ",", "\"\<a\>\"", ",", "\"\<opt_aPredict\>\""}], "}"}], 
    "}"}]}], ";"}], "\n", 
 RowBox[{
  RowBox[{"simLifeCycleParams", "=", 
   RowBox[{
    RowBox[{"Flatten", "[", 
     RowBox[{
      RowBox[{"List", "[", 
       RowBox[{"columnnamesPredict", ",", "simTable"}], "]"}], ",", "1"}], 
     "]"}], "//", "TableForm"}]}], ";"}], "\n", 
 RowBox[{"Export", "[", 
  RowBox[{"\"\<simLifeCycleParams5.csv\>\"", ",", "simLifeCycleParams"}], 
  "]"}]}], "Input",
 CellChangeTimes->{
  3.884078893994949*^9, {3.8840789920789*^9, 3.884079032245742*^9}, {
   3.8840791807914505`*^9, 3.8840792492409296`*^9}, {3.8840793126472335`*^9, 
   3.884079354219604*^9}, 3.884079528497404*^9, {3.887180648833169*^9, 
   3.887180692593179*^9}, {3.887180752173332*^9, 3.887180772043581*^9}, {
   3.887181649597992*^9, 3.8871816757487044`*^9}, {3.887181865173922*^9, 
   3.887181882314631*^9}, 3.88718338709079*^9, {3.887684120108669*^9, 
   3.8876841509674773`*^9}, 3.887685138105934*^9, {3.8876865897421885`*^9, 
   3.8876866220178556`*^9}, 3.887686995120245*^9, 3.887780815204952*^9, {
   3.888469058628199*^9, 3.8884690723144608`*^9}, {3.8884761219265237`*^9, 
   3.8884761227512083`*^9}, 3.8884807977896614`*^9, 3.88857320476521*^9, {
   3.898929572161994*^9, 3.898929572483135*^9}, 3.907665788630641*^9},
 CellLabel->
  "In[197]:=",ExpressionUUID->"711cf422-32f3-469d-ab01-ab2e446e2a2f"],

Cell[BoxData["\<\"simLifeCycleParams5.csv\"\>"], "Output",
 CellChangeTimes->{
  3.8871807829433956`*^9, 3.887181494634034*^9, 3.887183336477912*^9, 
   3.8871833919342065`*^9, 3.887256839028375*^9, 3.887684612029316*^9, 
   3.887685530028328*^9, 3.887686686706708*^9, 3.8876875892944236`*^9, 
   3.887780725860978*^9, 3.887781406677019*^9, {3.888470639733481*^9, 
   3.888470642841263*^9}, 3.8884758580669947`*^9, 3.8884761390082684`*^9, 
   3.888490763425133*^9, 3.889527657993065*^9, 3.8991888856966467`*^9, 
   3.899197429470542*^9, 3.90770039812071*^9, 3.920141697496583*^9},
 CellLabel->
  "Out[199]=",ExpressionUUID->"7d1b638c-6cbb-41d9-ab80-e471c2913e17"]
}, Open  ]],

Cell[BoxData[{
 RowBox[{
  RowBox[{"Clear", "[", 
   RowBox[{"omega1", ",", "omega2"}], "]"}], ";"}], "\[IndentingNewLine]", 
 RowBox[{
  RowBox[{"omega1", "=", "75.01988950276245"}], ";"}], "\[IndentingNewLine]", 
 RowBox[{
  RowBox[{"omega2", "=", "1357.8600000000001"}], ";"}]}], "Input",
 CellChangeTimes->{{3.884077620740796*^9, 3.884077667055661*^9}, {
  3.8885731339343*^9, 3.8885731450947766`*^9}, {3.898929259489431*^9, 
  3.898929265793568*^9}, {3.8991902656500173`*^9, 3.899190271584734*^9}, {
  3.907665804779749*^9, 3.907665813543328*^9}},
 CellLabel->
  "In[200]:=",ExpressionUUID->"a23b2c3b-2b46-481e-9001-411e8cc09d46"],

Cell[BoxData[{
 RowBox[{
  RowBox[{"Clear", "[", 
   RowBox[{"sim", ",", "simTable"}], "]"}], ";"}], "\[IndentingNewLine]", 
 RowBox[{"Do", "[", "\[IndentingNewLine]", 
  RowBox[{
   RowBox[{
    RowBox[{"Clear", "[", 
     RowBox[{"s1max", ",", "s2max", ",", "g"}], "]"}], ";", 
    "\[IndentingNewLine]", 
    RowBox[{"s1max", "=", 
     RowBox[{"RandomReal", "[", 
      RowBox[{"{", 
       RowBox[{"0.01", ",", "0.99"}], "}"}], "]"}]}], ";", 
    "\[IndentingNewLine]", 
    RowBox[{"s2max", "=", 
     RowBox[{"RandomReal", "[", 
      RowBox[{"{", 
       RowBox[{"0.01", ",", "0.99"}], "}"}], "]"}]}], ";", 
    "\[IndentingNewLine]", 
    RowBox[{"g", " ", "=", " ", 
     RowBox[{"RandomReal", "[", 
      RowBox[{"{", 
       RowBox[{"0.01", ",", "0.99"}], "}"}], "]"}]}], ";", 
    "\[IndentingNewLine]", 
    RowBox[{"sim", "=", 
     RowBox[{"Evaluate", "@", 
      RowBox[{"Table", "[", 
       RowBox[{
        RowBox[{"{", 
         RowBox[{
         "z", ",", "s1max", ",", "s2max", ",", "g", ",", "nyears", ",", 
          "omega1", ",", "omega2", ",", "k17", ",", "\[IndentingNewLine]", 
          RowBox[{"meanage", "[", 
           RowBox[{
           "s1max", ",", "s2max", ",", "g", ",", "Nini", ",", "nyears"}], 
           "]"}], ",", "\[IndentingNewLine]", 
          RowBox[{"Nstage2", "[", 
           RowBox[{
           "z", ",", "omega1", ",", "omega2", ",", "nyears", ",", "theta0", 
            ",", "k17", ",", "s1max", ",", "s2max", ",", "g", ",", "Nini"}], 
           "]"}]}], "}"}], ",", 
        RowBox[{"{", 
         RowBox[{"z", ",", "15", ",", "18", ",", "0.01"}], "}"}]}], "]"}]}]}],
     ";", "\[IndentingNewLine]", 
    RowBox[{"simTable", "=", 
     RowBox[{"If", "[", 
      RowBox[{
       RowBox[{"i", "\[Equal]", "1"}], ",", "sim", ",", 
       RowBox[{"Flatten", "[", 
        RowBox[{
         RowBox[{"{", 
          RowBox[{"simTable", ",", "sim"}], "}"}], ",", "1"}], "]"}]}], 
      "]"}]}], ";"}], "\[IndentingNewLine]", ",", 
   RowBox[{"{", 
    RowBox[{"i", ",", "1", ",", "500"}], "}"}]}], "]"}]}], "Input",
 CellChangeTimes->CompressedData["
1:eJxTTMoPSmViYGAQBmIQfWu9ddzKH28cv62XywDROaIhuSBa+evxPBDt8W91
EYhmOfOhDkS3N/5pB9EhE5s6QHTeskXrQPSrgvdgelu2/AUQHZAbdBtENyxQ
T1kFpD/s/AKmN9RcyATRAYXlWSBaglWkAETn5xcWg2ivIK1qsPwU+XoQvW33
jpjVQJrrjWQ8iF73bEMqiFa6ex5MZ7TuctgApKccPQ2mQ0MCw+8CabXJaWCa
L4w/AURnWbwG01fPdWqJ8b517HQx0wbRBqKTbED0YrGFYDp1vmkrg+lbx4nL
IbT1gf2s5UD6VPYZMA0A9j+q+Q==
  "],ExpressionUUID->"52079e98-1e2b-4dfb-8d92-2980acebc466"],

Cell[CellGroupData[{

Cell[BoxData[{
 RowBox[{
  RowBox[{"columnnamesPredict", " ", "=", 
   RowBox[{"{", 
    RowBox[{"{", 
     RowBox[{
     "\"\<z\>\"", ",", "\"\<s1\>\"", ",", "\"\<s2\>\"", ",", "\"\<g\>\"", 
      ",", "\"\<T\>\"", ",", "\"\<w1\>\"", ",", "\"\<w2\>\"", ",", 
      "\"\<k\>\"", ",", "\"\<a\>\"", ",", "\"\<opt_aPredict\>\""}], "}"}], 
    "}"}]}], ";"}], "\n", 
 RowBox[{
  RowBox[{"simLifeCycleParams", "=", 
   RowBox[{
    RowBox[{"Flatten", "[", 
     RowBox[{
      RowBox[{"List", "[", 
       RowBox[{"columnnamesPredict", ",", "simTable"}], "]"}], ",", "1"}], 
     "]"}], "//", "TableForm"}]}], ";"}], "\n", 
 RowBox[{"Export", "[", 
  RowBox[{"\"\<simLifeCycleParams6.csv\>\"", ",", "simLifeCycleParams"}], 
  "]"}]}], "Input",
 CellChangeTimes->{
  3.884078893994949*^9, {3.8840789920789*^9, 3.884079032245742*^9}, {
   3.8840791807914505`*^9, 3.8840792492409296`*^9}, {3.8840793126472335`*^9, 
   3.884079354219604*^9}, 3.884079528497404*^9, {3.887180648833169*^9, 
   3.887180692593179*^9}, {3.887180752173332*^9, 3.887180772043581*^9}, {
   3.887181649597992*^9, 3.8871816757487044`*^9}, {3.887181865173922*^9, 
   3.887181882314631*^9}, 3.88718338709079*^9, {3.887684120108669*^9, 
   3.8876841509674773`*^9}, 3.887685138105934*^9, {3.8876865897421885`*^9, 
   3.8876866220178556`*^9}, 3.887686995120245*^9, 3.887780815204952*^9, {
   3.888469058628199*^9, 3.8884690723144608`*^9}, {3.8884761219265237`*^9, 
   3.8884761227512083`*^9}, 3.8884807977896614`*^9, 3.88857320476521*^9, {
   3.898929572161994*^9, 3.898929572483135*^9}, 3.9076658254314504`*^9},
 CellLabel->
  "In[205]:=",ExpressionUUID->"e999af9d-647b-401c-b696-e981321f51b9"],

Cell[BoxData["\<\"simLifeCycleParams6.csv\"\>"], "Output",
 CellChangeTimes->{
  3.8871807829433956`*^9, 3.887181494634034*^9, 3.887183336477912*^9, 
   3.8871833919342065`*^9, 3.887256839028375*^9, 3.887684612029316*^9, 
   3.887685530028328*^9, 3.887686686706708*^9, 3.8876875892944236`*^9, 
   3.887780725860978*^9, 3.887781406677019*^9, {3.888470639733481*^9, 
   3.888470642841263*^9}, 3.8884758580669947`*^9, 3.8884761390082684`*^9, 
   3.888490763425133*^9, 3.889527657993065*^9, 3.8991888856966467`*^9, 
   3.899197429470542*^9, 3.907707274177228*^9, 3.9201491332254343`*^9},
 CellLabel->
  "Out[207]=",ExpressionUUID->"97c34e33-85ef-41b0-8049-3beedf875ee5"]
}, Open  ]]
}, Closed]]
}, Closed]]
}, Closed]]
}, Open  ]],

Cell[CellGroupData[{

Cell["\<\
Increasing phenotypic variance at the plantation site (Supplementary material \
S1)\
\>", "Chapter",
 CellChangeTimes->{{3.8964370877611322`*^9, 3.8964370911397924`*^9}, {
  3.896437139681628*^9, 3.8964371613249235`*^9}, {3.898930914788776*^9, 
  3.89893093105431*^9}, {3.8989311566230807`*^9, 
  3.89893119141927*^9}},ExpressionUUID->"04f61b52-6d47-40f6-9bcd-\
6fe69e2a01dc"],

Cell[CellGroupData[{

Cell["Functions", "Section",
 CellChangeTimes->{{3.898930963885661*^9, 
  3.898930966751006*^9}},ExpressionUUID->"5c933fc4-daea-409a-9117-\
38bd52613efb"],

Cell[TextData[{
 "Let\[CloseCurlyQuote]s consider \[Theta], the optimal temperature of each \
provenance is a normally distributed trait with variance ",
 Cell[BoxData[
  FormBox[
   SubscriptBox["P", "0"], TraditionalForm]],ExpressionUUID->
  "96d35100-8a41-402e-b1a5-c745423f1b30"],
 "."
}], "Text",
 CellChangeTimes->{{3.896437168845813*^9, 3.896437212532492*^9}, {
  3.896437296933427*^9, 3.8964373748398285`*^9}, {3.896437429917669*^9, 
  3.896437431406376*^9}, {3.8964375166778*^9, 
  3.896437609223558*^9}},ExpressionUUID->"9b8d7ae9-60dd-4de8-973e-\
3dd24fd8d775"],

Cell[BoxData[{
 RowBox[{
  RowBox[{
   RowBox[{"N2a", "[", 
    RowBox[{
    "a_", ",", "z_", ",", "p0_", ",", "\[Omega]1_", ",", "\[Omega]2_", ",", 
     "T_", ",", "theta0_", ",", "k_", ",", "s1max_", ",", "s2max_", ",", "g_",
      ",", "Nini_"}], "]"}], ":=", 
   RowBox[{"Nini", 
    RowBox[{"(", 
     RowBox[{
      RowBox[{"stotmax", "[", 
       RowBox[{
       "a", ",", "\[Omega]1", ",", "\[Omega]2", ",", "T", ",", "theta0", ",", 
        "k", ",", "s1max", ",", "s2max"}], "]"}], "*", 
      RowBox[{"Sqrt", "[", 
       FractionBox[
        RowBox[{"\[Omega]tot", "[", 
         RowBox[{"a", ",", "T", ",", "\[Omega]1", ",", "\[Omega]2"}], "]"}], 
        RowBox[{"p0", "+", 
         RowBox[{"\[Omega]tot", "[", 
          RowBox[{"a", ",", "T", ",", "\[Omega]1", ",", "\[Omega]2"}], 
          "]"}]}]], "]"}], "*", 
      RowBox[{"Exp", "[", 
       FractionBox[
        RowBox[{"-", 
         SuperscriptBox[
          RowBox[{"(", 
           RowBox[{"z", "-", 
            RowBox[{"\[Theta]tot", "[", 
             RowBox[{
             "a", ",", "\[Omega]1", ",", "\[Omega]2", ",", "T", ",", "theta0",
               ",", "k"}], "]"}]}], ")"}], "2"]}], 
        RowBox[{
         RowBox[{"\[Omega]tot", "[", 
          RowBox[{"a", ",", "T", ",", "\[Omega]1", ",", "\[Omega]2"}], "]"}], 
         "+", "p0"}]], "]"}]}], ")"}]}]}], ";"}], "\[IndentingNewLine]", 
 RowBox[{
  RowBox[{
   RowBox[{"N2", "[", 
    RowBox[{
    "z_", ",", "p0_", ",", "\[Omega]1_", ",", "\[Omega]2_", ",", "T_", ",", 
     "theta0_", ",", "k_", ",", "s1max_", ",", "s2max_", ",", "g_", ",", 
     "Nini_"}], "]"}], ":=", 
   RowBox[{"Nini", 
    RowBox[{"(", 
     RowBox[{
      UnderoverscriptBox["\[Sum]", 
       RowBox[{"a", "=", "1"}], "T"], 
      RowBox[{"(", 
       RowBox[{
        SuperscriptBox[
         RowBox[{"(", 
          RowBox[{"1", "-", "g"}], ")"}], 
         RowBox[{"a", "-", "1"}]], "g", " ", 
        RowBox[{"stotmax", "[", 
         RowBox[{
         "a", ",", "\[Omega]1", ",", "\[Omega]2", ",", "T", ",", "theta0", 
          ",", "k", ",", "s1max", ",", "s2max"}], "]"}], "*", 
        RowBox[{"Sqrt", "[", 
         FractionBox[
          RowBox[{"\[Omega]tot", "[", 
           RowBox[{"a", ",", "T", ",", "\[Omega]1", ",", "\[Omega]2"}], "]"}], 
          RowBox[{"p0", "+", 
           RowBox[{"\[Omega]tot", "[", 
            RowBox[{"a", ",", "T", ",", "\[Omega]1", ",", "\[Omega]2"}], 
            "]"}]}]], "]"}], "*", 
        RowBox[{"Exp", "[", 
         FractionBox[
          RowBox[{"-", 
           SuperscriptBox[
            RowBox[{"(", 
             RowBox[{"z", "-", 
              RowBox[{"\[Theta]tot", "[", 
               RowBox[{
               "a", ",", "\[Omega]1", ",", "\[Omega]2", ",", "T", ",", 
                "theta0", ",", "k"}], "]"}]}], ")"}], "2"]}], 
          RowBox[{
           RowBox[{"\[Omega]tot", "[", 
            RowBox[{"a", ",", "T", ",", "\[Omega]1", ",", "\[Omega]2"}], 
            "]"}], "+", "p0"}]], "]"}]}], ")"}]}], ")"}]}]}], ";"}]}], "Input",
 InitializationCell->True,
 CellChangeTimes->{{3.8964377785576982`*^9, 3.8964378146078925`*^9}, {
  3.896437920440051*^9, 3.8964380049924803`*^9}, {3.898934306020373*^9, 
  3.898934307512412*^9}},
 CellLabel->"In[2]:=",ExpressionUUID->"8ef58efb-a0af-4bd3-8827-f9b69b8cce32"]
}, Closed]],

Cell[CellGroupData[{

Cell["Effect of increasing phenotypic variance (Suppl. Fig. 1)", "Section",
 CellChangeTimes->{{3.877463490116321*^9, 3.877463500563031*^9}, {
  3.896858600030175*^9, 3.8968586045160503`*^9}, {3.8989312643693895`*^9, 
  3.898931270344444*^9}, {3.898931432967045*^9, 
  3.898931438526152*^9}},ExpressionUUID->"a7c1ba22-068d-490e-8d08-\
8df5f6c3894e"],

Cell[CellGroupData[{

Cell["Parameters", "Subsection",
 CellChangeTimes->{{3.898934081688932*^9, 
  3.898934091453912*^9}},ExpressionUUID->"799b35ff-5e55-46b1-a3ac-\
a46fe811036c"],

Cell[BoxData[
 RowBox[{"(*", 
  RowBox[{
   RowBox[{
    RowBox[{"traj", "\[LeftDoubleBracket]", "161", "\[RightDoubleBracket]"}], 
    " ", "from", " ", "Analytical", " ", "results"}], ",", " ", 
   RowBox[{
   "but", " ", "input", " ", "whatever", " ", "change", " ", "in", " ", 
    "thermal", " ", "tolerance", " ", "across", " ", "stages", " ", "you", 
    " ", "would", " ", "like", " ", "to", " ", "explore"}]}], "*)"}]], "Input",
 CellChangeTimes->{{3.909127366028969*^9, 3.909127383877998*^9}, {
  3.9114597698159738`*^9, 3.911459827007707*^9}, {3.911460161280674*^9, 
  3.911460161811602*^9}},
 CellLabel->
  "In[262]:=",ExpressionUUID->"092111ee-69a2-4208-a676-e8aeaaf1533a"],

Cell[BoxData[{
 RowBox[{
  RowBox[{"Clear", "[", 
   RowBox[{"\[Omega]1", ",", "\[Omega]2"}], "]"}], 
  ";"}], "\[IndentingNewLine]", 
 RowBox[{
  RowBox[{"\[Omega]1", "=", "51.717391304347814"}], 
  ";"}], "\[IndentingNewLine]", 
 RowBox[{
  RowBox[{"\[Omega]2", "=", "2378.9999999999995"}], ";"}]}], "Input",
 CellChangeTimes->{{3.898931312990504*^9, 3.898931344101422*^9}, {
  3.898931901417978*^9, 3.898931902176976*^9}, {3.8989325106502237`*^9, 
  3.898932511302481*^9}, {3.909127347592993*^9, 3.909127359896817*^9}},
 CellLabel->
  "In[263]:=",ExpressionUUID->"167e2997-ca40-4d5e-8157-41f920dd75fc"]
}, Open  ]],

Cell[CellGroupData[{

Cell["Simulations", "Subsection",
 CellChangeTimes->{{3.898931892756146*^9, 3.898931895946597*^9}, {
   3.89893217407339*^9, 3.898932175770794*^9}, 
   3.898933983104458*^9},ExpressionUUID->"36770746-86f4-4212-9fee-\
fbc13bc909e1"],

Cell[BoxData[{
 RowBox[{
  RowBox[{"p0", "=", "0"}], ";"}], "\[IndentingNewLine]", 
 RowBox[{
  RowBox[{"sim1", "=", 
   RowBox[{"Table", "[", 
    RowBox[{
     RowBox[{"{", 
      RowBox[{
      "z", ",", "p0", ",", "\[Omega]1", ",", "\[Omega]2", ",", "\"\<+1.7\>\"",
        ",", 
       RowBox[{"N2", "[", 
        RowBox[{
        "z", ",", "p0", ",", "\[Omega]1", ",", "\[Omega]2", ",", "nyears", 
         ",", "theta0", ",", "k17", ",", "s1max", ",", "s2max", ",", "g", ",",
          "Nini"}], "]"}]}], "}"}], ",", 
     RowBox[{"{", 
      RowBox[{"z", ",", "15", ",", "21", ",", "0.01"}], "}"}]}], "]"}]}], 
  ";"}]}], "Input",
 CellChangeTimes->{{3.898931943815702*^9, 3.898931951084283*^9}, 
   3.9091274500579243`*^9, 3.9201024443615284`*^9, 3.9203515761374497`*^9},
 CellLabel->
  "In[266]:=",ExpressionUUID->"0af7339f-cdc5-4cde-9958-123bba33832a"],

Cell[BoxData[{
 RowBox[{
  RowBox[{"Clear", "[", "p0", "]"}], ";"}], "\[IndentingNewLine]", 
 RowBox[{
  RowBox[{"p0", "=", "2"}], ";"}], "\[IndentingNewLine]", 
 RowBox[{
  RowBox[{"sim2", "=", 
   RowBox[{"Table", "[", 
    RowBox[{
     RowBox[{"{", 
      RowBox[{
      "z", ",", "p0", ",", "\[Omega]1", ",", "\[Omega]2", ",", "\"\<+1.7\>\"",
        ",", 
       RowBox[{"N2", "[", 
        RowBox[{
        "z", ",", "p0", ",", "\[Omega]1", ",", "\[Omega]2", ",", "nyears", 
         ",", "theta0", ",", "k17", ",", "s1max", ",", "s2max", ",", "g", ",",
          "Nini"}], "]"}]}], "}"}], ",", 
     RowBox[{"{", 
      RowBox[{"z", ",", "15", ",", "21", ",", "0.01"}], "}"}]}], "]"}]}], 
  ";"}]}], "Input",
 CellChangeTimes->{{3.8989313624713593`*^9, 3.898931366618245*^9}, {
   3.898932005042119*^9, 3.8989320130537143`*^9}, 3.9091274515624123`*^9, 
   3.920102444365518*^9, 3.920351576140441*^9},
 CellLabel->
  "In[268]:=",ExpressionUUID->"363e6514-b3c6-4cac-9326-e58f92fed58a"],

Cell[BoxData[{
 RowBox[{
  RowBox[{"Clear", "[", "p0", "]"}], ";"}], "\[IndentingNewLine]", 
 RowBox[{
  RowBox[{"p0", "=", "6"}], ";"}], "\[IndentingNewLine]", 
 RowBox[{
  RowBox[{"sim3", "=", 
   RowBox[{"Table", "[", 
    RowBox[{
     RowBox[{"{", 
      RowBox[{
      "z", ",", "p0", ",", "\[Omega]1", ",", "\[Omega]2", ",", "\"\<+1.7\>\"",
        ",", 
       RowBox[{"N2", "[", 
        RowBox[{
        "z", ",", "p0", ",", "\[Omega]1", ",", "\[Omega]2", ",", "nyears", 
         ",", "theta0", ",", "k17", ",", "s1max", ",", "s2max", ",", "g", ",",
          "Nini"}], "]"}]}], "}"}], ",", 
     RowBox[{"{", 
      RowBox[{"z", ",", "15", ",", "21", ",", "0.01"}], "}"}]}], "]"}]}], 
  ";"}]}], "Input",
 CellChangeTimes->{{3.89893140373908*^9, 3.8989314144355326`*^9}, {
   3.898932064405337*^9, 3.898932065206201*^9}, {3.909127454918958*^9, 
   3.909127455038371*^9}, 3.920102444369507*^9, 3.920351576143432*^9},
 CellLabel->
  "In[271]:=",ExpressionUUID->"8d452e49-5fbe-4ade-ad69-23f8e388df07"]
}, Closed]],

Cell[CellGroupData[{

Cell["Output for R", "Subsection",
 CellChangeTimes->{{3.898931892756146*^9, 3.898931895946597*^9}, {
   3.8989321886504087`*^9, 3.8989321955769024`*^9}, 
   3.8989339948840637`*^9},ExpressionUUID->"2465282e-0f9a-4c9c-9521-\
33569b8363f8"],

Cell[BoxData[
 RowBox[{
  RowBox[{"columnnames", " ", "=", 
   RowBox[{"{", 
    RowBox[{"{", 
     RowBox[{
     "\"\<z\>\"", ",", "\"\<variance\>\"", ",", "\"\<w1\>\"", ",", 
      "\"\<w2\>\"", ",", "\"\<scenario\>\"", ",", "\"\<nInd\>\""}], "}"}], 
    "}"}]}], ";"}]], "Input",
 CellChangeTimes->{
  3.8323080741660967`*^9, {3.832309768832692*^9, 3.832309775038489*^9}, {
   3.832317674686591*^9, 3.8323177137836103`*^9}, {3.832325232530732*^9, 
   3.832325250340683*^9}, {3.832328328536826*^9, 3.832328329711529*^9}, {
   3.832328468851947*^9, 3.832328477281567*^9}, {3.8438768962725987`*^9, 
   3.843876903274445*^9}, {3.8552956101835136`*^9, 3.855295689861687*^9}, {
   3.87719377936284*^9, 3.877193790894306*^9}, {3.8771938814792604`*^9, 
   3.877193891615728*^9}, {3.877201249895383*^9, 3.87720131568845*^9}, {
   3.877463583852646*^9, 3.877463594709603*^9}, {3.8774636685969086`*^9, 
   3.877463670393613*^9}, {3.8958275444551473`*^9, 3.8958275574128714`*^9}, {
   3.896841965525894*^9, 3.896842007548196*^9}},
 CellLabel->
  "In[274]:=",ExpressionUUID->"45641802-477c-4dec-bdaa-77aaafdd4819"],

Cell[BoxData[
 RowBox[{
  RowBox[{"varTable", "=", 
   RowBox[{
    RowBox[{"Flatten", "[", 
     RowBox[{
      RowBox[{"List", "[", 
       RowBox[{"columnnames", ",", "sim1", ",", "sim2", ",", "sim3"}], "]"}], 
      ",", "1"}], "]"}], "//", "TableForm"}]}], ";"}]], "Input",
 CellChangeTimes->{
  3.8251388919972095`*^9, {3.825164635145397*^9, 3.825164642356141*^9}, {
   3.832308130156532*^9, 3.8323081709585466`*^9}, {3.8323096888209157`*^9, 
   3.832309694415454*^9}, {3.8323177533307543`*^9, 3.832317777910135*^9}, 
   3.832317860128272*^9, {3.832325268768984*^9, 3.832325329751315*^9}, {
   3.832325605564344*^9, 3.832325608397932*^9}, {3.83232583479485*^9, 
   3.8323258374412427`*^9}, {3.832328485536588*^9, 3.832328502722356*^9}, {
   3.843876932984768*^9, 3.843876941619576*^9}, {3.85529569760914*^9, 
   3.855295720068096*^9}, {3.855295750176537*^9, 3.8552957851104136`*^9}, 
   3.8552958186594524`*^9, {3.877197427570525*^9, 3.877197448186847*^9}, {
   3.8774636344672327`*^9, 3.877463681016839*^9}, {3.896842171142045*^9, 
   3.8968422441464787`*^9}, {3.896842542835062*^9, 3.896842562109207*^9}, {
   3.8989369449701285`*^9, 3.8989369452888374`*^9}},
 CellLabel->
  "In[275]:=",ExpressionUUID->"733b5321-14d9-4bc5-b818-538dcfb7bf5f"],

Cell[CellGroupData[{

Cell[BoxData[
 RowBox[{"Export", "[", 
  RowBox[{"\"\<varTable.xls\>\"", ",", "varTable"}], "]"}]], "Input",
 CellChangeTimes->{{3.824919432644839*^9, 3.824919495248253*^9}, {
   3.8249196992161303`*^9, 3.8249197142458553`*^9}, {3.824919828512049*^9, 
   3.824919854562275*^9}, {3.8251386996655407`*^9, 3.8251387026774774`*^9}, {
   3.8251388321750894`*^9, 3.8251388420048075`*^9}, {3.825164651812824*^9, 
   3.825164653658923*^9}, {3.832308194778907*^9, 3.832308197497023*^9}, {
   3.832317863973151*^9, 3.83231786666322*^9}, {3.832325336197533*^9, 
   3.832325338193986*^9}, {3.8323285084035687`*^9, 3.832328510362753*^9}, {
   3.855295838091242*^9, 3.855295851027344*^9}, {3.85580408961971*^9, 
   3.855804090230363*^9}, 3.877188496319834*^9, {3.877197462690431*^9, 
   3.877197465292438*^9}, {3.877463690617403*^9, 3.877463701519458*^9}, {
   3.896842260081257*^9, 3.896842267075405*^9}, {3.8980757594544954`*^9, 
   3.89807578391261*^9}, 3.898932094099002*^9},
 CellLabel->
  "In[276]:=",ExpressionUUID->"3be6a6af-ed94-462c-920f-98c4db51f1da"],

Cell[BoxData["\<\"varTable.xls\"\>"], "Output",
 CellChangeTimes->{
  3.832308417932695*^9, 3.832308786910472*^9, 3.832309698923439*^9, 
   3.832309779573206*^9, 3.832310833950932*^9, 3.832310871584299*^9, 
   3.832312079059481*^9, 3.832317872459164*^9, 3.832318820291394*^9, 
   3.8323253402475595`*^9, 3.8323254805972767`*^9, 3.832325618103267*^9, 
   3.8323258427409954`*^9, 3.832328516194984*^9, 3.8438769497686977`*^9, 
   3.855295854474377*^9, 3.855298499774716*^9, 3.8552985379301467`*^9, 
   3.8552985976554213`*^9, 3.855298637080156*^9, 3.8552986973340364`*^9, 
   3.855298785679504*^9, 3.855299335403114*^9, {3.855299402745824*^9, 
   3.855299430849698*^9}, 3.8553010555650516`*^9, 3.8553011045855103`*^9, 
   3.855301252034602*^9, 3.855302189376336*^9, 3.8553031754965873`*^9, 
   3.85580409547079*^9, 3.855804297039134*^9, 3.855804367050529*^9, 
   3.8558044160808287`*^9, 3.8558044479005775`*^9, 3.855889255555474*^9, 
   3.855909324071682*^9, 3.855909371419936*^9, 3.855909480573058*^9, 
   3.8559128584276853`*^9, 3.861454929187092*^9, 3.861455055286085*^9, 
   3.861455131492335*^9, 3.8614552448555393`*^9, 3.861455293861723*^9, 
   3.861455674287063*^9, 3.861455744420782*^9, 3.8614557985335813`*^9, 
   3.86145585481046*^9, 3.877188504357651*^9, {3.877188635532678*^9, 
   3.87718864394218*^9}, 3.877188689748906*^9, {3.877188844678769*^9, 
   3.877188866418979*^9}, 3.8771889637032475`*^9, {3.8771890221740446`*^9, 
   3.877189070108193*^9}, 3.877189114323575*^9, 3.877189150994336*^9, 
   3.877189192354381*^9, 3.877189239503462*^9, 3.877189270284447*^9, 
   3.87718931417758*^9, {3.877189351526124*^9, 3.8771893739678755`*^9}, 
   3.8771974847904444`*^9, 3.8772082757819643`*^9, {3.877463695543075*^9, 
   3.8774637020818253`*^9}, 3.895827847999081*^9, 3.896842571393025*^9, 
   3.898075913609788*^9, 3.898076489164385*^9, 3.898077481419819*^9, 
   3.909127560351091*^9, 3.920285302218221*^9, 3.920352140495159*^9},
 CellLabel->
  "Out[276]=",ExpressionUUID->"bae1e0cb-870e-4fa9-b30e-aa46eaf352e8"]
}, Open  ]]
}, Closed]]
}, Closed]],

Cell[CellGroupData[{

Cell["\<\
Effect of increasing phenotypic variance when the climate fluctuates (Suppl. \
Fig. 2)\
\>", "Section",
 CellChangeTimes->{{3.877463490116321*^9, 3.877463500563031*^9}, {
   3.896858600030175*^9, 3.896858631721122*^9}, {3.89685888032345*^9, 
   3.896858897672296*^9}, 3.896870123326296*^9, {3.898934341395116*^9, 
   3.898934361092522*^9}, 
   3.8989376368520555`*^9},ExpressionUUID->"047cf9ee-61df-4963-806d-\
48353c7c1d90"],

Cell[TextData[StyleBox["Note: This part takes a long time to run.",
 Background->RGBColor[1, 1, 0.85]]], "Text",
 CellChangeTimes->{{3.921145723316346*^9, 
  3.921145737546863*^9}},ExpressionUUID->"60ef8f4e-2f03-4aa8-bc86-\
e1f02bb506b8"],

Cell[CellGroupData[{

Cell["Functions", "Subsection",
 CellChangeTimes->{{3.898934366823222*^9, 
  3.898934376531274*^9}},ExpressionUUID->"1b5d0d8f-ac41-4601-8d7c-\
5429ee9a9332"],

Cell[BoxData[{
 RowBox[{
  RowBox[{
   RowBox[{"climatTraj", "[", 
    RowBox[{"theta0_", ",", "k_", ",", "fluct_", ",", "nyears_"}], "]"}], ":=",
    "\[IndentingNewLine]", 
   RowBox[{"If", "[", 
    RowBox[{
     RowBox[{"fluct", "\[Equal]", "0"}], ",", 
     RowBox[{"Table", "[", 
      RowBox[{
       RowBox[{"theta0", "+", 
        RowBox[{"k", "*", "t"}]}], ",", 
       RowBox[{"{", 
        RowBox[{"t", ",", "1", ",", "nyears"}], "}"}]}], "]"}], ",", 
     "\[IndentingNewLine]", 
     RowBox[{"Table", "[", 
      RowBox[{
       RowBox[{"RandomVariate", "[", 
        RowBox[{"NormalDistribution", "[", 
         RowBox[{
          RowBox[{"theta0", "+", 
           RowBox[{"k", "*", "t"}]}], ",", "fluct"}], "]"}], "]"}], ",", 
       RowBox[{"{", 
        RowBox[{"t", ",", "1", ",", "nyears"}], "}"}]}], "]"}]}], "]"}]}], 
  ";"}], "\[IndentingNewLine]", 
 RowBox[{
  RowBox[{
   RowBox[{"\[Omega]totF", "[", 
    RowBox[{"a_", ",", "T_", ",", "\[Omega]1_", ",", "\[Omega]2_"}], "]"}], ":=", 
   SuperscriptBox[
    RowBox[{"(", 
     RowBox[{
      FractionBox["a", "\[Omega]1"], "+", 
      FractionBox[
       RowBox[{"T", "-", "a"}], "\[Omega]2"]}], ")"}], 
    RowBox[{"-", "1"}]]}], ";"}], "\[IndentingNewLine]", 
 RowBox[{
  RowBox[{
   RowBox[{"\[Theta]totF", "[", 
    RowBox[{
    "a_", ",", "\[Omega]1_", ",", "\[Omega]2_", ",", "T_", ",", "temp_"}], 
    "]"}], ":=", 
   RowBox[{
    RowBox[{
     UnderoverscriptBox["\[Sum]", 
      RowBox[{"t", "=", "1"}], "a"], 
     RowBox[{"(", 
      FractionBox[
       RowBox[{
        RowBox[{"\[Omega]totF", "[", 
         RowBox[{"a", ",", "T", ",", "\[Omega]1", ",", "\[Omega]2"}], "]"}], 
        "*", 
        RowBox[{
        "temp", "\[LeftDoubleBracket]", "t", "\[RightDoubleBracket]"}]}], 
       "\[Omega]1"], ")"}]}], "+", 
    RowBox[{
     UnderoverscriptBox["\[Sum]", 
      RowBox[{"t", "=", 
       RowBox[{"a", "+", "1"}]}], "T"], 
     RowBox[{"(", 
      FractionBox[
       RowBox[{
        RowBox[{"\[Omega]totF", "[", 
         RowBox[{"a", ",", "T", ",", "\[Omega]1", ",", "\[Omega]2"}], "]"}], 
        "*", 
        RowBox[{
        "temp", "\[LeftDoubleBracket]", "t", "\[RightDoubleBracket]"}]}], 
       "\[Omega]2"], ")"}]}]}]}], ";"}], "\[IndentingNewLine]", 
 RowBox[{
  RowBox[{
   RowBox[{"stotmaxF", "[", 
    RowBox[{
    "a_", ",", "\[Omega]1_", ",", "\[Omega]2_", ",", "T_", ",", "s1max_", ",",
      "s2max_", ",", "temp_"}], "]"}], ":=", 
   RowBox[{
    SuperscriptBox["s1max", "a"], 
    SuperscriptBox["s2max", 
     RowBox[{"T", "-", "a"}]], "*", 
    RowBox[{"Exp", "[", 
     RowBox[{"-", 
      RowBox[{"(", 
       RowBox[{
        RowBox[{"(", 
         RowBox[{
          RowBox[{"(", 
           RowBox[{
            RowBox[{
             UnderoverscriptBox["\[Sum]", 
              RowBox[{"t", "=", "1"}], "a"], 
             RowBox[{"(", 
              RowBox[{
               FractionBox[
                RowBox[{"\[Omega]totF", "[", 
                 RowBox[{"a", ",", "T", ",", "\[Omega]1", ",", "\[Omega]2"}], 
                 "]"}], "\[Omega]1"], 
               SuperscriptBox[
                RowBox[{
                "temp", "\[LeftDoubleBracket]", "t", 
                 "\[RightDoubleBracket]"}], "2"]}], ")"}]}], "+", 
            RowBox[{
             UnderoverscriptBox["\[Sum]", 
              RowBox[{"t", "=", 
               RowBox[{"a", "+", "1"}]}], "T"], 
             RowBox[{"(", 
              RowBox[{
               FractionBox[
                RowBox[{"\[Omega]totF", "[", 
                 RowBox[{"a", ",", "T", ",", "\[Omega]1", ",", "\[Omega]2"}], 
                 "]"}], "\[Omega]2"], 
               SuperscriptBox[
                RowBox[{
                "temp", "\[LeftDoubleBracket]", "t", 
                 "\[RightDoubleBracket]"}], "2"]}], ")"}]}]}], ")"}], "-", 
          SuperscriptBox[
           RowBox[{"(", 
            RowBox[{"\[Theta]totF", "[", 
             RowBox[{
             "a", ",", "\[Omega]1", ",", "\[Omega]2", ",", "T", ",", "temp"}],
              "]"}], ")"}], "2"]}], ")"}], "/", 
        RowBox[{"(", 
         RowBox[{"2", 
          RowBox[{"\[Omega]totF", "[", 
           RowBox[{"a", ",", "T", ",", "\[Omega]1", ",", "\[Omega]2"}], 
           "]"}]}], ")"}]}], ")"}]}], "]"}]}]}], ";"}], "\[IndentingNewLine]", 
 RowBox[{
  RowBox[{
   RowBox[{
    RowBox[{"N2F", "[", 
     RowBox[{
     "z_", ",", "p0_", ",", "\[Omega]1_", ",", "\[Omega]2_", ",", "T_", ",", 
      "s1max_", ",", "s2max_", ",", "g_", ",", "Nini_", ",", "temp_"}], "]"}],
     ":=", 
    RowBox[{"Nini", 
     RowBox[{"(", 
      RowBox[{
       UnderoverscriptBox["\[Sum]", 
        RowBox[{"a", "=", "1"}], "T"], 
       RowBox[{"(", 
        RowBox[{
         SuperscriptBox[
          RowBox[{"(", 
           RowBox[{"1", "-", "g"}], ")"}], 
          RowBox[{"a", "-", "1"}]], "g", "*", 
         RowBox[{"stotmaxF", "[", 
          RowBox[{
          "a", ",", "\[Omega]1", ",", "\[Omega]2", ",", "T", ",", "s1max", 
           ",", "s2max", ",", "temp"}], "]"}], "*", 
         RowBox[{"Sqrt", "[", 
          FractionBox[
           RowBox[{"\[Omega]totF", "[", 
            RowBox[{"a", ",", "T", ",", "\[Omega]1", ",", "\[Omega]2"}], 
            "]"}], 
           RowBox[{"p0", "+", 
            RowBox[{"\[Omega]totF", "[", 
             RowBox[{"a", ",", "T", ",", "\[Omega]1", ",", "\[Omega]2"}], 
             "]"}]}]], "]"}], "*", 
         RowBox[{"Exp", "[", 
          FractionBox[
           RowBox[{"-", 
            SuperscriptBox[
             RowBox[{"(", 
              RowBox[{"z", "-", 
               RowBox[{"\[Theta]totF", "[", 
                RowBox[{
                "a", ",", "\[Omega]1", ",", "\[Omega]2", ",", "T", ",", 
                 "temp"}], "]"}]}], ")"}], "2"]}], 
           RowBox[{
            RowBox[{"\[Omega]totF", "[", 
             RowBox[{"a", ",", "T", ",", "\[Omega]1", ",", "\[Omega]2"}], 
             "]"}], "+", "p0"}]], "]"}]}], ")"}]}], ")"}]}]}], ";"}], 
  "\[IndentingNewLine]"}], "\[IndentingNewLine]", 
 RowBox[{
  RowBox[{"Clear", "[", "producetableFluct", "]"}], 
  ";"}], "\[IndentingNewLine]", 
 RowBox[{
  RowBox[{
   RowBox[{"producetableFluct", "[", 
    RowBox[{
    "fluct_", ",", "p0_", ",", "\[Omega]1_", ",", "\[Omega]2_", ",", "T_", 
     ",", "theta0_", ",", "s1max_", ",", "s2max_", ",", "g_", ",", "Nini_", 
     ",", "k_", ",", "fluctsim_"}], "]"}], ":=", 
   RowBox[{"Block", "[", 
    RowBox[{
     RowBox[{"{", 
      RowBox[{"climat", ",", "sim", ",", "myout"}], "}"}], ",", 
     "\[IndentingNewLine]", 
     RowBox[{
      RowBox[{"climat", "=", 
       RowBox[{"climatTraj", "[", 
        RowBox[{"theta0", ",", "k", ",", "fluct", ",", "T"}], "]"}]}], ";", 
      "\[IndentingNewLine]", 
      RowBox[{"sim", "=", "\[IndentingNewLine]", 
       RowBox[{"Table", "[", 
        RowBox[{
         RowBox[{"{", 
          RowBox[{"z", ",", 
           RowBox[{"N2F", "[", 
            RowBox[{
            "z", ",", "p0", ",", "\[Omega]1", ",", "\[Omega]2", ",", "T", ",",
              "s1max", ",", "s2max", ",", "g", ",", "Nini", ",", "climat"}], 
            "]"}]}], "}"}], ",", 
         RowBox[{"{", 
          RowBox[{"z", ",", "13", ",", "20", ",", "0.01"}], "}"}]}], "]"}]}], 
      ";", "\[IndentingNewLine]", 
      RowBox[{"myout", "=", 
       RowBox[{"Table", "[", 
        RowBox[{
         RowBox[{"Flatten", "[", 
          RowBox[{
           RowBox[{"{", 
            RowBox[{
            "fluctsim", ",", "fluct", ",", "p0", ",", "\[Omega]1", ",", 
             "\[Omega]2", ",", 
             RowBox[{"sim", "\[LeftDoubleBracket]", 
              RowBox[{"i", ",", "1"}], "\[RightDoubleBracket]"}], ",", 
             RowBox[{"sim", "\[LeftDoubleBracket]", 
              RowBox[{"i", ",", "2"}], "\[RightDoubleBracket]"}]}], "}"}], 
           ",", "1"}], "]"}], ",", 
         RowBox[{"{", 
          RowBox[{"i", ",", "1", ",", 
           RowBox[{"Length", "[", "sim", "]"}]}], "}"}]}], "]"}]}], ";", 
      "\[IndentingNewLine]", "myout"}]}], "\[IndentingNewLine]", "]"}]}], 
  ";"}]}], "Input",
 InitializationCell->True,
 CellChangeTimes->{{3.8968589862631497`*^9, 3.896858993738909*^9}, {
   3.896859060159312*^9, 3.896859200679366*^9}, {3.89685927603767*^9, 
   3.89685927939276*^9}, {3.896859488401896*^9, 3.8968594967086725`*^9}, {
   3.8968606132229953`*^9, 3.896860628679878*^9}, {3.896861586385798*^9, 
   3.896861783326064*^9}, {3.896861813501611*^9, 3.8968618552306128`*^9}, {
   3.896861902359653*^9, 3.8968619547716427`*^9}, {3.8968620181951647`*^9, 
   3.896862018542792*^9}, {3.896862093343248*^9, 3.8968621671434712`*^9}, {
   3.896862236787506*^9, 3.896862270773522*^9}, {3.8968623277639666`*^9, 
   3.896862329817208*^9}, {3.8968623621523714`*^9, 3.8968625095102363`*^9}, {
   3.8968625563224688`*^9, 3.896862580935391*^9}, {3.896862779503036*^9, 
   3.896862779688379*^9}, {3.89686301490043*^9, 3.8968631319847608`*^9}, {
   3.896864428956796*^9, 3.8968644478370905`*^9}, {3.89686541762816*^9, 
   3.896865564179764*^9}, {3.896865629761941*^9, 3.896865788732064*^9}, {
   3.8968658797030306`*^9, 3.896865918108743*^9}, {3.896866067049257*^9, 
   3.896866084396121*^9}, {3.896866173200333*^9, 3.896866176426568*^9}, {
   3.896867458341108*^9, 3.896867470853056*^9}, {3.8968675137030706`*^9, 
   3.896867537490391*^9}, {3.896867572360729*^9, 3.896867688264738*^9}, {
   3.896867724829451*^9, 3.8968677549607325`*^9}, {3.896868166240567*^9, 
   3.896868167566821*^9}, {3.896868473173426*^9, 3.896868486892913*^9}, {
   3.896868590020381*^9, 3.896868593229432*^9}, {3.8968686293520803`*^9, 
   3.896868629984568*^9}, {3.896868776190365*^9, 3.896868892871397*^9}, 
   3.8968689603526073`*^9, {3.896868995819981*^9, 3.896868997895596*^9}, {
   3.8968692198780932`*^9, 3.8968692201789036`*^9}, {3.896869753754263*^9, 
   3.8968697586308384`*^9}, {3.896870205975345*^9, 3.896870251888558*^9}, 
   3.8969298638910985`*^9, {3.896929954285231*^9, 3.896929986243139*^9}, {
   3.897457432721207*^9, 3.897457444082149*^9}, {3.897457477654529*^9, 
   3.897457492093246*^9}, {3.897457538351579*^9, 3.897457563890046*^9}, {
   3.897457660103171*^9, 3.897457666739154*^9}},
 CellLabel->
  "In[158]:=",ExpressionUUID->"16133c64-eaaa-4c2d-a427-19a27749b87b"],

Cell["Temperature increase with random fluctuations:", "Text",
 CellChangeTimes->{{3.898934521964464*^9, 
  3.8989345710164943`*^9}},ExpressionUUID->"4600e47f-957c-425d-9048-\
80a8ec6c550a"],

Cell[CellGroupData[{

Cell[BoxData[
 RowBox[{"ListLinePlot", "[", 
  RowBox[{"climatTraj", "[", 
   RowBox[{"theta0", ",", "k17", ",", "0.65", ",", "nyears"}], "]"}], 
  "]"}]], "Input",
 CellChangeTimes->{{3.896859203641746*^9, 3.896859245354202*^9}, {
   3.896861978319505*^9, 3.896862032384471*^9}, {3.896862192642404*^9, 
   3.896862209217592*^9}, 3.896867137657181*^9, 3.896867278128687*^9, 
   3.8989344959060345`*^9, 3.9201024443754916`*^9, {3.9210336110506706`*^9, 
   3.921033612624912*^9}},
 CellLabel->
  "In[178]:=",ExpressionUUID->"95604d63-7080-473d-9868-55ede8305bcb"],

Cell[BoxData[
 GraphicsBox[{{}, {{{}, {}, 
     {RGBColor[0.368417, 0.506779, 0.709798], PointSize[
       NCache[
        Rational[1, 60], 0.016666666666666666`]], AbsoluteThickness[1.6], 
      LineBox[CompressedData["
1:eJw1kWtIU3EYxk8a4SzFMCSlooaY5drmZZd0usfrmc4pEzUpWGpIyyhBCKEs
tBpYYXOmmR8qRYqOH9a+eOlmmKUuJ2oREa2JsxUqxdCyFJoZnffA4fD8f8/v
ff9w9pRXFVT4MQyjWn//ff8/XvUJa+uCiT0A/gBJrR71ozYRnwPQlzGfViMi
HoLYj+HuuC1SPm+D3exomzZK+Lwd3kxPeOIA+Tvw7KhsULmV+rvxJ9t1qitC
zGchSk5/XV3uJz8SY4eOLXlM1I/CtReXFzmO9kdD65b8utpE/n5ERRrFo4GU
Rei0mTfNRpAvxskW2/dzJuJSlDkNs0GhlGNROjFVX2qh/XEoz79RXcBSjkdY
5ZBZV0j9BFxR7C16qqf7yGAKbohXLlGW44N+g6swhvoKfO6uLGeL6T5KDF9o
mHnfS/wgkiZqXIMq2pcIlfKxZvIT5SS030lW3Q0jX4UcmYWbukd+MhaLpldS
fdRPwb5a33GPlLgaNY6ONVZNPhBq4HwzC3y/Dmixm8bF54mnwtvY37gSzee6
VPSFvcvrEtC8NGh3Co8EMcTT4Bplm9740f50OButY8IJ4unwXHTUbyyj+Rlw
Fz/czFURX89DPr/bPcQzoZtsvv/WEMvzTHRG/1y16ohnwT/Ybl/KI56F5zel
I3NrtJ+FPCC/9+wCzWeRcFgbyg2Qr8HLBy6MpxDXIObbLm/tMvFseJyvqkdW
iWfDeKvj0pSc5ucgTvhkJkRLPAdrw91zit/kazFfcmYkxkj306JTwDFmCfm5
aPa3hMgqyM9Fk8InCNbxfUaH8fnAntdf6P/owPxwTNsSaH4e2q/rLZpRKf4C
7Ff9qw==
       "]]}}, 
    {RGBColor[0.368417, 0.506779, 0.709798], PointSize[
      NCache[
       Rational[1, 60], 0.016666666666666666`]], AbsoluteThickness[1.6]}, {
     {RGBColor[0.368417, 0.506779, 0.709798], PointSize[
       NCache[
        Rational[1, 60], 0.016666666666666666`]], AbsoluteThickness[
      1.6]}, {}}, {
     {RGBColor[0.368417, 0.506779, 0.709798], PointSize[
       NCache[
        Rational[1, 60], 0.016666666666666666`]], AbsoluteThickness[
      1.6]}, {}}}, {{}, {}}},
  AspectRatio->NCache[GoldenRatio^(-1), 0.6180339887498948],
  Axes->{True, True},
  AxesLabel->{None, None},
  AxesOrigin->{0., 14.123525061744092`},
  DisplayFunction->Identity,
  Frame->{{False, False}, {False, False}},
  FrameLabel->{{None, None}, {None, None}},
  FrameTicks->{{Automatic, Automatic}, {Automatic, Automatic}},
  GridLines->{None, None},
  GridLinesStyle->Directive[
    GrayLevel[0.5, 0.4]],
  Method->{
   "OptimizePlotMarkers" -> True, 
    "CoordinatesToolOptions" -> {"DisplayFunction" -> ({
        (Identity[#]& )[
         Part[#, 1]], 
        (Identity[#]& )[
         Part[#, 2]]}& ), "CopiedValueFunction" -> ({
        (Identity[#]& )[
         Part[#, 1]], 
        (Identity[#]& )[
         Part[#, 2]]}& )}},
  PlotRange->{{0., 60.}, {14.123525061744092`, 17.40691801657605}},
  PlotRangeClipping->True,
  PlotRangePadding->{{
     Scaled[0.02], 
     Scaled[0.02]}, {
     Scaled[0.05], 
     Scaled[0.05]}},
  Ticks->{Automatic, Automatic}]], "Output",
 CellChangeTimes->{{3.8968592306588783`*^9, 3.896859268999181*^9}, 
   3.896860658375235*^9, {3.896862029524458*^9, 3.89686203306398*^9}, {
   3.896862188815735*^9, 3.896862210590382*^9}, 3.8968671381738415`*^9, 
   3.896867278884015*^9, 3.896869783061133*^9, 3.896930047522274*^9, 
   3.8970281433977966`*^9, 3.9091255404832478`*^9, 3.909127560456078*^9, 
   3.920285302325885*^9, 3.920345828089388*^9, 3.920352219976983*^9, {
   3.9210335838504095`*^9, 3.9210336243797765`*^9}, 3.921068873193366*^9},
 CellLabel->
  "Out[178]=",ExpressionUUID->"20cff1c9-7ede-4460-a47d-dc64a39ca3ef"]
}, Open  ]]
}, Closed]],

Cell[CellGroupData[{

Cell["Parameters", "Subsection",
 CellChangeTimes->{{3.896841903523876*^9, 
  3.896841906517689*^9}},ExpressionUUID->"9bb41414-580f-4dfe-bf3d-\
c97c4ceb1ce8"],

Cell["Levels of inter-annual climate fluctuations:", "Text",
 CellChangeTimes->{{3.898934583511133*^9, 
  3.89893464103159*^9}},ExpressionUUID->"b91241b8-9dca-4f1f-8f25-\
ad0494f4683c"],

Cell[BoxData[{
 RowBox[{
  RowBox[{"nofluct", "=", "0"}], ";"}], "\[IndentingNewLine]", 
 RowBox[{
  RowBox[{"highfluct", "=", "0.65"}], ";"}], "\[IndentingNewLine]", 
 RowBox[{
  RowBox[{"g", "=", "0.012"}], ";"}]}], "Input",
 CellChangeTimes->{{3.8989344276707582`*^9, 3.8989344292964005`*^9}, {
   3.89893471064658*^9, 3.898934713419174*^9}, 3.898934763090942*^9, {
   3.909125553015972*^9, 3.909125558685794*^9}, {3.920344172183015*^9, 
   3.920344173107558*^9}, {3.920344221064502*^9, 3.920344230018571*^9}, {
   3.9203459584945097`*^9, 3.920345961581257*^9}},
 CellLabel->
  "In[179]:=",ExpressionUUID->"8cc7ebac-c321-43b5-9691-7e47391fa76f"]
}, Closed]],

Cell[CellGroupData[{

Cell["Simulations", "Subsection",
 CellChangeTimes->{{3.89893467342103*^9, 
  3.898934680346535*^9}},ExpressionUUID->"6463f208-497b-4fad-9882-\
b3f8cd142604"],

Cell[CellGroupData[{

Cell["No variance", "Subsubsection",
 CellChangeTimes->{{3.8968417564200325`*^9, 3.8968417584412575`*^9}, {
  3.896864764632434*^9, 
  3.89686476690117*^9}},ExpressionUUID->"0cf50941-ef59-4aac-888f-\
727ffd1ec88f"],

Cell[CellGroupData[{

Cell["\[Omega]1<\[Omega]2", "Item",
 CellChangeTimes->{{3.896869286746616*^9, 
  3.8968693054107223`*^9}},ExpressionUUID->"4f722200-a723-41f3-ae22-\
bd89e2e787b6"],

Cell[BoxData[{
 RowBox[{
  RowBox[{"Clear", "[", 
   RowBox[{"p0", ",", "\[Omega]1", ",", "\[Omega]2"}], "]"}], 
  ";"}], "\[IndentingNewLine]", 
 RowBox[{
  RowBox[{"p0", "=", "0"}], ";"}], "\[IndentingNewLine]", 
 RowBox[{
  RowBox[{"\[Omega]1", "=", "51.717391304347814"}], 
  ";"}], "\[IndentingNewLine]", 
 RowBox[{
  RowBox[{"\[Omega]2", "=", "2378.9999999999995"}], ";"}]}], "Input",
 CellChangeTimes->{{3.896841793807833*^9, 3.8968418711863284`*^9}, {
   3.896864306979848*^9, 3.896864382293401*^9}, {3.8968647968231707`*^9, 
   3.896864797472176*^9}, {3.896866790386679*^9, 3.896866791135081*^9}, {
   3.8968693388374434`*^9, 3.896869347948208*^9}, 3.909129770211955*^9},
 CellLabel->
  "In[182]:=",ExpressionUUID->"888f7d20-164f-4d17-a73a-e2db78bd8814"],

Cell[BoxData[
 RowBox[{
  RowBox[{"sim4", "=", 
   RowBox[{"producetableFluct", "[", 
    RowBox[{
    "nofluct", ",", "p0", ",", "\[Omega]1", ",", "\[Omega]2", ",", "nyears", 
     ",", "theta0", ",", "s1max", ",", "s2max", ",", "g", ",", "Nini", ",", 
     "k17", ",", "1"}], "]"}]}], ";"}]], "Input",
 CellChangeTimes->{{3.896864897260079*^9, 3.896864979850303*^9}, {
   3.8968650305793905`*^9, 3.89686504457539*^9}, {3.896865075546739*^9, 
   3.8968650837025986`*^9}, {3.8968652649013767`*^9, 
   3.8968652652330456`*^9}, {3.8968666476338983`*^9, 
   3.8968666510226007`*^9}, {3.896866715727662*^9, 3.896866780878197*^9}, {
   3.896869322322551*^9, 3.896869323109524*^9}, {3.8968699212545166`*^9, 
   3.8968699292495375`*^9}, 3.909127439591511*^9, 3.9201024443924537`*^9},
 CellLabel->
  "In[186]:=",ExpressionUUID->"22b2d51a-c2e6-4b8a-93d6-2f1ea0a518c6"],

Cell[BoxData[
 RowBox[{
  RowBox[{"sim6", "=", 
   RowBox[{"Flatten", "[", 
    RowBox[{
     RowBox[{"Table", "[", 
      RowBox[{
       RowBox[{"producetableFluct", "[", 
        RowBox[{
        "highfluct", ",", "p0", ",", "\[Omega]1", ",", "\[Omega]2", ",", 
         "nyears", ",", "theta0", ",", "s1max", ",", "s2max", ",", "g", ",", 
         "Nini", ",", "k17", ",", "i"}], "]"}], ",", 
       RowBox[{"{", 
        RowBox[{"i", ",", "1", ",", "300"}], "}"}]}], "]"}], ",", "1"}], 
    "]"}]}], ";"}]], "Input",
 CellChangeTimes->{{3.896866930053587*^9, 3.896866936502125*^9}, {
   3.8968693275215845`*^9, 3.896869328123392*^9}, {3.896869942563803*^9, 
   3.8968699452983*^9}, {3.8969302160592623`*^9, 3.8969302186111097`*^9}, {
   3.8970281831573315`*^9, 3.8970281836430635`*^9}, 3.9091274427372856`*^9, {
   3.909132591623313*^9, 3.909132592007654*^9}, 3.9201024443994274`*^9, {
   3.921033871943314*^9, 3.9210338724321036`*^9}, {3.921043422903776*^9, 
   3.921043423738062*^9}, 3.921043517971516*^9, {3.9210688836608505`*^9, 
   3.921068884044837*^9}},
 CellLabel->
  "In[187]:=",ExpressionUUID->"2a26103d-2316-49bb-bd02-3122bf2ab3e2"]
}, Open  ]]
}, Open  ]],

Cell[CellGroupData[{

Cell["High variance", "Subsubsection",
 CellChangeTimes->{{3.8968417564200325`*^9, 3.8968417584412575`*^9}, {
  3.896864764632434*^9, 3.89686476690117*^9}, {3.896869395232927*^9, 
  3.8968693955341372`*^9}, {3.896869447290676*^9, 
  3.8968694481402826`*^9}},ExpressionUUID->"ad760834-185a-472b-9e71-\
abe795faf685"],

Cell[CellGroupData[{

Cell["\[Omega]1<\[Omega]2", "Item",
 CellChangeTimes->{{3.896869286746616*^9, 
  3.8968693054107223`*^9}},ExpressionUUID->"240a62cc-1435-4358-96f6-\
a7b253dbdf1a"],

Cell[BoxData[{
 RowBox[{
  RowBox[{"Clear", "[", 
   RowBox[{"p0", ",", "\[Omega]1", ",", "\[Omega]2"}], "]"}], 
  ";"}], "\[IndentingNewLine]", 
 RowBox[{
  RowBox[{"p0", "=", "6"}], ";"}], "\[IndentingNewLine]", 
 RowBox[{
  RowBox[{"\[Omega]1", "=", "51.717391304347814"}], 
  ";"}], "\[IndentingNewLine]", 
 RowBox[{
  RowBox[{"\[Omega]2", "=", "2378.9999999999995"}], ";"}]}], "Input",
 CellChangeTimes->{{3.896841793807833*^9, 3.8968418711863284`*^9}, {
   3.896864306979848*^9, 3.896864382293401*^9}, {3.8968647968231707`*^9, 
   3.896864797472176*^9}, {3.896866790386679*^9, 3.896866791135081*^9}, {
   3.8968693388374434`*^9, 3.896869347948208*^9}, {3.89686941227737*^9, 
   3.8968694135124702`*^9}, {3.8968694736121397`*^9, 3.896869474013431*^9}, 
   3.909129817795274*^9},
 CellLabel->
  "In[188]:=",ExpressionUUID->"57902d47-37bf-4ddc-9450-9ecbcc88d119"],

Cell[BoxData[
 RowBox[{
  RowBox[{"sim16", "=", 
   RowBox[{"producetableFluct", "[", 
    RowBox[{
    "nofluct", ",", "p0", ",", "\[Omega]1", ",", "\[Omega]2", ",", "nyears", 
     ",", "theta0", ",", "s1max", ",", "s2max", ",", "g", ",", "Nini", ",", 
     "k17", ",", "1"}], "]"}]}], ";"}]], "Input",
 CellChangeTimes->{{3.896864897260079*^9, 3.896864979850303*^9}, {
   3.8968650305793905`*^9, 3.89686504457539*^9}, {3.896865075546739*^9, 
   3.8968650837025986`*^9}, {3.8968652649013767`*^9, 
   3.8968652652330456`*^9}, {3.8968666476338983`*^9, 
   3.8968666510226007`*^9}, {3.896866715727662*^9, 3.896866780878197*^9}, {
   3.896869322322551*^9, 3.896869323109524*^9}, {3.896869415402168*^9, 
   3.896869416050575*^9}, {3.896869464238471*^9, 3.896869464670551*^9}, 
   3.8968700071679845`*^9, 3.9091326291984034`*^9, 3.9201024444333367`*^9},
 CellLabel->
  "In[192]:=",ExpressionUUID->"b2e593aa-9512-44db-87b5-ef0818f85d5a"],

Cell[BoxData[
 RowBox[{
  RowBox[{"sim18", "=", 
   RowBox[{"Flatten", "[", 
    RowBox[{
     RowBox[{"Table", "[", 
      RowBox[{
       RowBox[{"producetableFluct", "[", 
        RowBox[{
        "highfluct", ",", "p0", ",", "\[Omega]1", ",", "\[Omega]2", ",", 
         "nyears", ",", "theta0", ",", "s1max", ",", "s2max", ",", "g", ",", 
         "Nini", ",", "k17", ",", "i"}], "]"}], ",", 
       RowBox[{"{", 
        RowBox[{"i", ",", "1", ",", "300"}], "}"}]}], "]"}], ",", "1"}], 
    "]"}]}], ";"}]], "Input",
 CellChangeTimes->{{3.896866930053587*^9, 3.896866936502125*^9}, {
   3.8968693275215845`*^9, 3.896869328123392*^9}, {3.896869424559397*^9, 
   3.89686942474457*^9}, {3.896869468967639*^9, 3.896869469384248*^9}, {
   3.896869988415222*^9, 3.8968699898110785`*^9}, 3.8969303006688805`*^9, {
   3.897028213035698*^9, 3.8970282135219707`*^9}, {3.9091326114982157`*^9, 
   3.909132626728115*^9}, 3.920102444440317*^9, {3.921033913834352*^9, 
   3.921033914300106*^9}, {3.921043425815556*^9, 3.921043426261512*^9}, 
   3.921043520294673*^9, {3.9210688896558275`*^9, 3.921068890031824*^9}},
 CellLabel->
  "In[193]:=",ExpressionUUID->"fc7478c2-6f2a-42f2-8e39-4ff9af13cd3d"]
}, Open  ]]
}, Open  ]]
}, Closed]],

Cell[CellGroupData[{

Cell["Output for R", "Subsection",
 CellChangeTimes->{{3.8968417564200325`*^9, 3.8968417584412575`*^9}, {
  3.8968420526094327`*^9, 3.896842054111938*^9}, {3.8968421286059666`*^9, 
  3.896842134245466*^9}, {3.896858646393954*^9, 
  3.8968586495394535`*^9}},ExpressionUUID->"d479c3c4-3ade-4321-863b-\
0b239bc880a4"],

Cell[BoxData[
 RowBox[{
  RowBox[{"columnnames", " ", "=", 
   RowBox[{"{", 
    RowBox[{"{", 
     RowBox[{
     "\"\<simID\>\"", ",", "\"\<fluct\>\"", ",", "\"\<variance\>\"", ",", 
      "\"\<w1\>\"", ",", "\"\<w2\>\"", ",", "\"\<z\>\"", ",", 
      "\"\<nInd\>\""}], "}"}], "}"}]}], ";"}]], "Input",
 CellChangeTimes->{
  3.8323080741660967`*^9, {3.832309768832692*^9, 3.832309775038489*^9}, {
   3.832317674686591*^9, 3.8323177137836103`*^9}, {3.832325232530732*^9, 
   3.832325250340683*^9}, {3.832328328536826*^9, 3.832328329711529*^9}, {
   3.832328468851947*^9, 3.832328477281567*^9}, {3.8438768962725987`*^9, 
   3.843876903274445*^9}, {3.8552956101835136`*^9, 3.855295689861687*^9}, {
   3.87719377936284*^9, 3.877193790894306*^9}, {3.8771938814792604`*^9, 
   3.877193891615728*^9}, {3.877201249895383*^9, 3.87720131568845*^9}, {
   3.877463583852646*^9, 3.877463594709603*^9}, {3.8774636685969086`*^9, 
   3.877463670393613*^9}, {3.8958275444551473`*^9, 3.8958275574128714`*^9}, {
   3.896841965525894*^9, 3.896842007548196*^9}, {3.896869504208974*^9, 
   3.896869568128168*^9}},
 CellLabel->
  "In[194]:=",ExpressionUUID->"4b0bddda-4633-4308-95b4-930e002c9168"],

Cell[BoxData[
 RowBox[{
  RowBox[{"varTableFluct", "=", 
   RowBox[{
    RowBox[{"Flatten", "[", 
     RowBox[{
      RowBox[{"List", "[", 
       RowBox[{
       "columnnames", ",", "sim4", ",", "sim6", ",", "sim16", ",", "sim18"}], 
       "]"}], ",", "1"}], "]"}], "//", "TableForm"}]}], ";"}]], "Input",
 CellChangeTimes->{
  3.8251388919972095`*^9, {3.825164635145397*^9, 3.825164642356141*^9}, {
   3.832308130156532*^9, 3.8323081709585466`*^9}, {3.8323096888209157`*^9, 
   3.832309694415454*^9}, {3.8323177533307543`*^9, 3.832317777910135*^9}, 
   3.832317860128272*^9, {3.832325268768984*^9, 3.832325329751315*^9}, {
   3.832325605564344*^9, 3.832325608397932*^9}, {3.83232583479485*^9, 
   3.8323258374412427`*^9}, {3.832328485536588*^9, 3.832328502722356*^9}, {
   3.843876932984768*^9, 3.843876941619576*^9}, {3.85529569760914*^9, 
   3.855295720068096*^9}, {3.855295750176537*^9, 3.8552957851104136`*^9}, 
   3.8552958186594524`*^9, {3.877197427570525*^9, 3.877197448186847*^9}, {
   3.8774636344672327`*^9, 3.877463681016839*^9}, {3.896842171142045*^9, 
   3.8968422441464787`*^9}, {3.896842542835062*^9, 3.896842562109207*^9}, {
   3.896869592273961*^9, 3.8968696114234877`*^9}, {3.896869648193814*^9, 
   3.896869648895915*^9}, {3.909129898749904*^9, 3.9091299230351777`*^9}, {
   3.92035216634356*^9, 3.9203521693393726`*^9}},
 CellLabel->
  "In[195]:=",ExpressionUUID->"4ab5d536-ce45-44ab-9d33-7e552e17dd2a"],

Cell[CellGroupData[{

Cell[BoxData[
 RowBox[{"Export", "[", 
  RowBox[{"\"\<varTableFluct.csv\>\"", ",", "varTableFluct"}], "]"}]], "Input",
 CellChangeTimes->{{3.824919432644839*^9, 3.824919495248253*^9}, {
   3.8249196992161303`*^9, 3.8249197142458553`*^9}, {3.824919828512049*^9, 
   3.824919854562275*^9}, {3.8251386996655407`*^9, 3.8251387026774774`*^9}, {
   3.8251388321750894`*^9, 3.8251388420048075`*^9}, {3.825164651812824*^9, 
   3.825164653658923*^9}, {3.832308194778907*^9, 3.832308197497023*^9}, {
   3.832317863973151*^9, 3.83231786666322*^9}, {3.832325336197533*^9, 
   3.832325338193986*^9}, {3.8323285084035687`*^9, 3.832328510362753*^9}, {
   3.855295838091242*^9, 3.855295851027344*^9}, {3.85580408961971*^9, 
   3.855804090230363*^9}, 3.877188496319834*^9, {3.877197462690431*^9, 
   3.877197465292438*^9}, {3.877463690617403*^9, 3.877463701519458*^9}, {
   3.896842260081257*^9, 3.896842267075405*^9}, {3.8968696751938515`*^9, 
   3.8968696764283047`*^9}, {3.896929331484744*^9, 3.8969293321244307`*^9}, {
   3.897028230024809*^9, 3.8970282323998423`*^9}, 3.909129931003508*^9, 
   3.921043436353096*^9, 3.921043527008092*^9},
 CellLabel->
  "In[196]:=",ExpressionUUID->"bbe16ddb-6bb9-43a9-a0ce-e8b0e54772cf"],

Cell[BoxData["\<\"varTableFluct.csv\"\>"], "Output",
 CellChangeTimes->{
  3.832308417932695*^9, 3.832308786910472*^9, 3.832309698923439*^9, 
   3.832309779573206*^9, 3.832310833950932*^9, 3.832310871584299*^9, 
   3.832312079059481*^9, 3.832317872459164*^9, 3.832318820291394*^9, 
   3.8323253402475595`*^9, 3.8323254805972767`*^9, 3.832325618103267*^9, 
   3.8323258427409954`*^9, 3.832328516194984*^9, 3.8438769497686977`*^9, 
   3.855295854474377*^9, 3.855298499774716*^9, 3.8552985379301467`*^9, 
   3.8552985976554213`*^9, 3.855298637080156*^9, 3.8552986973340364`*^9, 
   3.855298785679504*^9, 3.855299335403114*^9, {3.855299402745824*^9, 
   3.855299430849698*^9}, 3.8553010555650516`*^9, 3.8553011045855103`*^9, 
   3.855301252034602*^9, 3.855302189376336*^9, 3.8553031754965873`*^9, 
   3.85580409547079*^9, 3.855804297039134*^9, 3.855804367050529*^9, 
   3.8558044160808287`*^9, 3.8558044479005775`*^9, 3.855889255555474*^9, 
   3.855909324071682*^9, 3.855909371419936*^9, 3.855909480573058*^9, 
   3.8559128584276853`*^9, 3.861454929187092*^9, 3.861455055286085*^9, 
   3.861455131492335*^9, 3.8614552448555393`*^9, 3.861455293861723*^9, 
   3.861455674287063*^9, 3.861455744420782*^9, 3.8614557985335813`*^9, 
   3.86145585481046*^9, 3.877188504357651*^9, {3.877188635532678*^9, 
   3.87718864394218*^9}, 3.877188689748906*^9, {3.877188844678769*^9, 
   3.877188866418979*^9}, 3.8771889637032475`*^9, {3.8771890221740446`*^9, 
   3.877189070108193*^9}, 3.877189114323575*^9, 3.877189150994336*^9, 
   3.877189192354381*^9, 3.877189239503462*^9, 3.877189270284447*^9, 
   3.87718931417758*^9, {3.877189351526124*^9, 3.8771893739678755`*^9}, 
   3.8771974847904444`*^9, 3.8772082757819643`*^9, {3.877463695543075*^9, 
   3.8774637020818253`*^9}, 3.895827847999081*^9, 3.896842571393025*^9, 
   3.8968711055887995`*^9, 3.896929336470543*^9, 3.896961858364228*^9, 
   3.897105994318843*^9, 3.909141465293291*^9, 3.9203570461200533`*^9, 
   3.921042684433565*^9, 3.921081964788243*^9},
 CellLabel->
  "Out[196]=",ExpressionUUID->"4272003d-a803-4233-a7d5-5e2ddf53a4f7"]
}, Open  ]]
}, Closed]]
}, Closed]]
}, Open  ]],

Cell[CellGroupData[{

Cell["Simulation results", "Chapter",
 CellChangeTimes->{{3.898923440756691*^9, 3.8989234454784746`*^9}, {
   3.898934967565412*^9, 3.898934988816633*^9}, 
   3.911458993048362*^9},ExpressionUUID->"c2a656a2-27d1-4c73-8632-\
2c458f7fdb8d"],

Cell[CellGroupData[{

Cell["Model implementation", "Section",
 CellChangeTimes->{{3.8407671167962604`*^9, 3.840767122309183*^9}, {
  3.846123377332618*^9, 3.846123378820084*^9}, {3.846232224213227*^9, 
  3.84623222968319*^9}},ExpressionUUID->"cb4daa4b-8083-47e4-a1dc-\
d93308cb3af3"],

Cell[CellGroupData[{

Cell["Transition function", "Subsection",
 CellChangeTimes->{{3.8430611774605217`*^9, 
  3.843061180994693*^9}},ExpressionUUID->"2f7022cd-4804-467b-8e5b-\
519b4c11562f"],

Cell[BoxData[
 RowBox[{
  RowBox[{"(*", 
   RowBox[{"Order", " ", "of", " ", "output"}], "*)"}], "\n", 
  RowBox[{
   RowBox[{
    RowBox[{"optimum", "=", "1"}], ";"}], "\[IndentingNewLine]", 
   RowBox[{
    RowBox[{"transitionMatrix", "=", "2"}], ";"}], "\[IndentingNewLine]", 
   RowBox[{
    RowBox[{"numberInv", "=", "3"}], ";"}]}]}]], "Input",
 InitializationCell->True,
 CellChangeTimes->{
  3.8233502776675673`*^9, {3.846124073412923*^9, 3.8461240784427576`*^9}, {
   3.854442987335756*^9, 3.8544429919611273`*^9}},
 CellLabel->
  "In[116]:=",ExpressionUUID->"205abf94-c930-43db-b841-a1abcca456e1"],

Cell[BoxData[{
 RowBox[{
  RowBox[{
   RowBox[{
    RowBox[{"fitness", "[", 
     RowBox[{"max_", ",", "\[Omega]_", ",", "\[Theta]_", ",", "zbar_"}], 
     "]"}], ":=", 
    RowBox[{"max", "*", 
     RowBox[{"Exp", "[", 
      FractionBox[
       RowBox[{"-", 
        SuperscriptBox[
         RowBox[{"(", 
          RowBox[{"zbar", "-", "\[Theta]"}], ")"}], "2"]}], 
       RowBox[{"2", "\[Omega]"}]], "]"}]}]}], ";"}], " ", 
  RowBox[{"(*", 
   RowBox[{
    RowBox[{
    "same", " ", "for", " ", "when", " ", "selection", " ", "is", " ", "on", 
     " ", "growth"}], ",", " ", 
    RowBox[{"and", " ", "equal", " ", "for", " ", "R", " ", "and", " ", "G"}],
     ",", " ", 
    RowBox[{"just", " ", "use", " ", "different", " ", "max"}]}], "*)"}], 
  "\[IndentingNewLine]"}], "\[IndentingNewLine]", 
 RowBox[{
  RowBox[{
   RowBox[{"tij", "[", 
    RowBox[{
    "smax_", ",", "gmax_", ",", "\[Omega]s_", ",", "\[Omega]g_", ",", 
     "\[Theta]s_", ",", "\[Theta]g_", ",", "zbar_"}], "]"}], ":=", 
   RowBox[{
    RowBox[{"fitness", "[", 
     RowBox[{"smax", ",", "\[Omega]s", ",", "\[Theta]s", ",", "zbar"}], "]"}],
     "*", 
    RowBox[{"fitness", "[", 
     RowBox[{"gmax", ",", "\[Omega]g", ",", "\[Theta]g", ",", "zbar"}], 
     "]"}]}]}], ";"}], "\[IndentingNewLine]", 
 RowBox[{
  RowBox[{
   RowBox[{"tii", "[", 
    RowBox[{
    "smax_", ",", "gmax_", ",", "\[Omega]s_", ",", "\[Omega]g_", ",", 
     "\[Theta]s_", ",", "\[Theta]g_", ",", "zbar_"}], "]"}], ":=", 
   RowBox[{
    RowBox[{"fitness", "[", 
     RowBox[{"smax", ",", "\[Omega]s", ",", "\[Theta]s", ",", "zbar"}], "]"}],
     "-", 
    RowBox[{"tij", "[", 
     RowBox[{
     "smax", ",", "gmax", ",", "\[Omega]s", ",", "\[Omega]g", ",", 
      "\[Theta]s", ",", "\[Theta]g", ",", "zbar"}], "]"}]}]}], 
  ";"}]}], "Input",
 InitializationCell->True,
 CellChangeTimes->{{3.770057716955304*^9, 3.77005775906793*^9}, {
   3.770057822439536*^9, 3.7700578472289886`*^9}, {3.770057974072204*^9, 
   3.7700579834845123`*^9}, {3.7700580489895782`*^9, 3.770058126308172*^9}, {
   3.771009654715372*^9, 3.771009730620202*^9}, {3.771010267251375*^9, 
   3.77101026947585*^9}, {3.771092104379893*^9, 3.771092115104985*^9}, {
   3.77126727567476*^9, 3.771267337117584*^9}, {3.771267826955479*^9, 
   3.77126783157806*^9}, {3.771275135089815*^9, 3.7712751435884643`*^9}, {
   3.771275198212832*^9, 3.771275300198694*^9}, {3.77127535202029*^9, 
   3.771275404837376*^9}, 3.7712755040445757`*^9, {3.771276083677745*^9, 
   3.7712761737073097`*^9}, {3.7712762540839443`*^9, 3.771276272896849*^9}, {
   3.828134069210641*^9, 3.828134098186545*^9}, {3.8281360620016127`*^9, 
   3.828136152342371*^9}, {3.828136553910864*^9, 3.828136595100637*^9}, {
   3.828136682065483*^9, 3.828136695034211*^9}, {3.831610795467544*^9, 
   3.831610839212743*^9}, {3.831610881314994*^9, 3.831610881418633*^9}, {
   3.831611564245934*^9, 3.831611582832074*^9}, {3.83161182873798*^9, 
   3.8316118566161413`*^9}, {3.831612432981553*^9, 3.831612442039875*^9}, {
   3.846123090875812*^9, 3.846123171547155*^9}, {3.852791722150975*^9, 
   3.852791768180278*^9}, {3.852791830277074*^9, 3.852791953756412*^9}, {
   3.8527938206695833`*^9, 3.852793826077858*^9}, {3.852794427210844*^9, 
   3.8527944326294737`*^9}, {3.852794518426766*^9, 3.852794567571305*^9}, {
   3.8527946054172487`*^9, 3.8527946497448587`*^9}, {3.852794990001437*^9, 
   3.852794999375998*^9}, 3.852795635578987*^9, {3.852795842152791*^9, 
   3.852795857585278*^9}, {3.852797536097053*^9, 3.852797567751308*^9}, {
   3.8528018475090528`*^9, 3.852801853448306*^9}, {3.852802788617092*^9, 
   3.85280282128461*^9}, {3.852802977766279*^9, 3.852802985022431*^9}, {
   3.8544430099940796`*^9, 3.8544430116640778`*^9}, {3.854446883339115*^9, 
   3.854446884807524*^9}, {3.854613832863367*^9, 3.8546138351838837`*^9}, {
   3.854613949553685*^9, 3.854613951632417*^9}, 3.8546212194612975`*^9},
 CellLabel->
  "In[119]:=",ExpressionUUID->"4c65b8db-5114-4f1d-b694-131d123a3da8"]
}, Closed]],

Cell[CellGroupData[{

Cell["Stage transition matrix", "Subsection",
 CellChangeTimes->{{3.843061246724697*^9, 
  3.84306125171105*^9}},ExpressionUUID->"1234e995-f81b-4fce-a7ca-\
3ab871e1e589"],

Cell[BoxData[{
 RowBox[{
  RowBox[{
   RowBox[{
    RowBox[{"survivalMatrixGenerator", "[", 
     RowBox[{"Mmax_", ",", "M\[Omega]_", ",", "M\[Theta]_", ",", "z_"}], 
     "]"}], ":=", 
    RowBox[{"Module", "[", 
     RowBox[{
      RowBox[{"{", 
       RowBox[{"T", ",", "NN"}], "}"}], ",", "\[IndentingNewLine]", 
      RowBox[{"(*", 
       RowBox[{"Mmax", " ", "matrix", " ", "has", " ", "two", " ", 
        RowBox[{"vectors", ".", " ", "The"}], " ", "first", " ", "vector", 
        " ", "holds", " ", "the", " ", "survival", " ", "rates", " ", "and", 
        " ", "the", " ", "second", " ", "the", " ", "growth", " ", "rates"}], 
       "*)"}], "\[IndentingNewLine]", 
      RowBox[{
       RowBox[{"NN", "=", 
        RowBox[{"Length", "[", "M\[Theta]", "]"}]}], ";", 
       RowBox[{"(*", 
        RowBox[{"number", " ", "of", " ", "stages"}], "*)"}], 
       "\[IndentingNewLine]", 
       RowBox[{"T", "=", 
        RowBox[{"Table", "[", "\[IndentingNewLine]", 
         RowBox[{
          RowBox[{"If", "[", 
           RowBox[{
            RowBox[{"row", "\[Equal]", "col"}], ",", 
            RowBox[{"(*", 
             RowBox[{
              RowBox[{
              "If", " ", "the", " ", "transition", " ", "is", " ", "within", 
               " ", "the", " ", "stage"}], ",", " ", 
              RowBox[{"that", " ", "is", " ", "remain"}]}], "*)"}], 
            "\[IndentingNewLine]", 
            RowBox[{"If", "[", 
             RowBox[{
              RowBox[{"row", "\[Equal]", "1"}], ",", "\[IndentingNewLine]", 
              RowBox[{"If", "[", 
               RowBox[{
                RowBox[{
                 RowBox[{
                  RowBox[{
                  "Mmax", "\[LeftDoubleBracket]", "2", 
                   "\[RightDoubleBracket]"}], "\[LeftDoubleBracket]", "row", 
                  "\[RightDoubleBracket]"}], "\[Equal]", "1"}], ",", "0", ",", 
                RowBox[{"fitness", "[", 
                 RowBox[{
                  RowBox[{
                   RowBox[{"(", 
                    RowBox[{"1", "-", 
                    RowBox[{
                    RowBox[{
                    "Mmax", "\[LeftDoubleBracket]", "2", 
                    "\[RightDoubleBracket]"}], "\[LeftDoubleBracket]", "row", 
                    "\[RightDoubleBracket]"}]}], ")"}], 
                   RowBox[{
                    RowBox[{
                    "Mmax", "\[LeftDoubleBracket]", "1", 
                    "\[RightDoubleBracket]"}], "\[LeftDoubleBracket]", "row", 
                    "\[RightDoubleBracket]"}]}], ",", 
                  RowBox[{
                  "M\[Omega]", "\[LeftDoubleBracket]", "row", 
                   "\[RightDoubleBracket]"}], ",", 
                  RowBox[{
                  "M\[Theta]", "\[LeftDoubleBracket]", "row", 
                   "\[RightDoubleBracket]"}], ",", 
                  RowBox[{
                  "z", "\[LeftDoubleBracket]", "row", 
                   "\[RightDoubleBracket]"}]}], "\[IndentingNewLine]", 
                 "]"}]}], "\[IndentingNewLine]", "]"}], ",", 
              RowBox[{"(*", 
               RowBox[{
                RowBox[{
                "If", " ", "the", " ", "max", " ", "growth", " ", "is", " ", 
                 "1"}], ",", " ", 
                RowBox[{
                "then", " ", "here", " ", "can", " ", "be", " ", "no", " ", 
                 "seeds", " ", "remaining"}]}], "*)"}], "\[IndentingNewLine]", 
              RowBox[{"If", "[", 
               RowBox[{
                RowBox[{"row", "\[Equal]", "NN"}], ",", "\[IndentingNewLine]", 
                RowBox[{"fitness", "[", 
                 RowBox[{
                  RowBox[{
                   RowBox[{
                   "Mmax", "\[LeftDoubleBracket]", "1", 
                    "\[RightDoubleBracket]"}], "\[LeftDoubleBracket]", "row", 
                   "\[RightDoubleBracket]"}], ",", 
                  RowBox[{
                  "M\[Omega]", "\[LeftDoubleBracket]", "row", 
                   "\[RightDoubleBracket]"}], ",", 
                  RowBox[{
                  "M\[Theta]", "\[LeftDoubleBracket]", "row", 
                   "\[RightDoubleBracket]"}], ",", 
                  RowBox[{
                  "z", "\[LeftDoubleBracket]", "row", 
                   "\[RightDoubleBracket]"}]}], "]"}], ",", 
                RowBox[{"(*", " ", 
                 RowBox[{
                  RowBox[{"For", " ", "the", " ", "last", " ", "stage"}], ",",
                   " ", 
                  RowBox[{"only", " ", "survival", " ", "matters"}]}], "*)"}],
                 "\[IndentingNewLine]", 
                RowBox[{"fitness", "[", 
                 RowBox[{
                  RowBox[{
                   RowBox[{"(", 
                    RowBox[{"1", "-", 
                    RowBox[{
                    RowBox[{
                    "Mmax", "\[LeftDoubleBracket]", "2", 
                    "\[RightDoubleBracket]"}], "\[LeftDoubleBracket]", "row", 
                    "\[RightDoubleBracket]"}]}], ")"}], 
                   RowBox[{
                    RowBox[{
                    "Mmax", "\[LeftDoubleBracket]", "1", 
                    "\[RightDoubleBracket]"}], "\[LeftDoubleBracket]", "row", 
                    "\[RightDoubleBracket]"}]}], ",", 
                  RowBox[{
                  "M\[Omega]", "\[LeftDoubleBracket]", "row", 
                   "\[RightDoubleBracket]"}], ",", 
                  RowBox[{
                  "M\[Theta]", "\[LeftDoubleBracket]", "row", 
                   "\[RightDoubleBracket]"}], ",", 
                  RowBox[{
                  "z", "\[LeftDoubleBracket]", "row", 
                   "\[RightDoubleBracket]"}]}], "]"}]}], "]"}]}], "]"}], ",", 
            " ", 
            RowBox[{"(*", 
             RowBox[{
              RowBox[{"For", " ", "all", " ", "other", " ", "stages"}], ",", 
              " ", 
              RowBox[{
              "the", " ", "proportion", " ", "that", " ", "remains", " ", 
               "the", " ", "ones", " ", "that", " ", 
               RowBox[{"didn", "'"}], "t", " ", "grow", " ", "but", " ", 
               RowBox[{"survived", "."}]}]}], "*)"}], "\[IndentingNewLine]", 
            RowBox[{"If", "[", 
             RowBox[{
              RowBox[{"row", " ", "\[Equal]", " ", 
               RowBox[{"col", "+", "1"}]}], ",", " ", 
              RowBox[{"(*", 
               RowBox[{
                RowBox[{
                "If", " ", "transition", " ", "to", " ", "the", " ", "focal", 
                 " ", "stage", " ", "from", " ", "the", " ", "previous", " ", 
                 "stage", " ", 
                 RowBox[{"(", 
                  RowBox[{"subdiagonal", " ", "elements"}], ")"}]}], ",", " ", 
                RowBox[{"that", " ", "is", " ", "maturation"}], ",", " ", 
                RowBox[{
                "they", " ", "need", " ", "to", " ", "have", " ", "both", " ",
                  "survived", " ", "and", " ", "grown", " ", "from", " ", 
                 "the", " ", "previous", " ", "time", " ", "step"}]}], "*)"}],
               "\[IndentingNewLine]", 
              RowBox[{"fitness", "[", 
               RowBox[{
                RowBox[{
                 RowBox[{
                  RowBox[{
                  "Mmax", "\[LeftDoubleBracket]", "2", 
                   "\[RightDoubleBracket]"}], "\[LeftDoubleBracket]", 
                  RowBox[{"row", "-", "1"}], "\[RightDoubleBracket]"}], 
                 RowBox[{
                  RowBox[{
                  "Mmax", "\[LeftDoubleBracket]", "1", 
                   "\[RightDoubleBracket]"}], "\[LeftDoubleBracket]", 
                  RowBox[{"row", "-", "1"}], "\[RightDoubleBracket]"}]}], ",", 
                RowBox[{"M\[Omega]", "\[LeftDoubleBracket]", 
                 RowBox[{"row", "-", "1"}], "\[RightDoubleBracket]"}], ",", 
                RowBox[{"M\[Theta]", "\[LeftDoubleBracket]", 
                 RowBox[{"row", "-", "1"}], "\[RightDoubleBracket]"}], ",", 
                RowBox[{"z", "\[LeftDoubleBracket]", 
                 RowBox[{"row", "-", "1"}], "\[RightDoubleBracket]"}]}], 
               "]"}], ",", "\[IndentingNewLine]", "0"}], 
             RowBox[{"(*", 
              RowBox[{
               RowBox[{
               "All", " ", "other", " ", "matrix", " ", "elements", " ", 
                "are", " ", "zero"}], ",", " ", 
               RowBox[{
               "as", " ", "there", " ", "is", " ", "no", " ", "transitions", 
                " ", "backwards"}]}], "*)"}], "]"}]}], "\[IndentingNewLine]", 
           "]"}], ",", 
          RowBox[{"{", 
           RowBox[{"row", ",", " ", "1", ",", " ", "NN"}], "}"}], ",", 
          RowBox[{"{", 
           RowBox[{"col", ",", " ", "1", ",", "NN"}], "}"}]}], "]"}]}], ";", 
       " ", 
       RowBox[{"(*", 
        RowBox[{"Leslie", " ", "matrix"}], "*)"}], "\[IndentingNewLine]", 
       "\[IndentingNewLine]", 
       RowBox[{"{", "T", "}"}]}]}], "\[IndentingNewLine]", 
     "\[IndentingNewLine]", "]"}]}], ";"}], 
  "\[IndentingNewLine]"}], "\[IndentingNewLine]", 
 RowBox[{
  RowBox[{
   RowBox[{
    RowBox[{"growthMatrixGenerator", "[", 
     RowBox[{"Mmax_", ",", "M\[Omega]_", ",", "M\[Theta]_", ",", "z_"}], 
     "]"}], ":=", 
    RowBox[{"Module", "[", 
     RowBox[{
      RowBox[{"{", 
       RowBox[{"T", ",", "NN"}], "}"}], ",", "\[IndentingNewLine]", 
      "\[IndentingNewLine]", 
      RowBox[{
       RowBox[{"NN", "=", 
        RowBox[{"Length", "[", "M\[Theta]", "]"}]}], ";", 
       RowBox[{"(*", 
        RowBox[{"number", " ", "of", " ", "stages"}], "*)"}], 
       "\[IndentingNewLine]", 
       RowBox[{"T", "=", 
        RowBox[{"Table", "[", "\[IndentingNewLine]", 
         RowBox[{
          RowBox[{"If", "[", 
           RowBox[{
            RowBox[{"row", "\[Equal]", "col"}], ",", 
            RowBox[{"(*", 
             RowBox[{
              RowBox[{
              "If", " ", "the", " ", "transition", " ", "is", " ", "within", 
               " ", "the", " ", "stage"}], ",", " ", 
              RowBox[{"that", " ", "is", " ", "remain"}]}], "*)"}], 
            "\[IndentingNewLine]", 
            RowBox[{"If", "[", 
             RowBox[{
              RowBox[{"row", "\[Equal]", "NN"}], ",", "\[IndentingNewLine]", 
              RowBox[{"fitness", "[", 
               RowBox[{
                RowBox[{
                 RowBox[{
                 "Mmax", "\[LeftDoubleBracket]", "1", 
                  "\[RightDoubleBracket]"}], "\[LeftDoubleBracket]", "row", 
                 "\[RightDoubleBracket]"}], ",", 
                RowBox[{
                "M\[Omega]", "\[LeftDoubleBracket]", "row", 
                 "\[RightDoubleBracket]"}], ",", 
                RowBox[{
                "M\[Theta]", "\[LeftDoubleBracket]", "row", 
                 "\[RightDoubleBracket]"}], ",", 
                RowBox[{
                "z", "\[LeftDoubleBracket]", "row", 
                 "\[RightDoubleBracket]"}]}], "]"}], ",", 
              RowBox[{"(*", 
               RowBox[{
                RowBox[{"For", " ", "survival"}], ",", " ", 
                RowBox[{
                "the", " ", "last", " ", "stage", " ", "experiences", " ", 
                 "survival", " ", "selection"}]}], "*)"}], 
              "\[IndentingNewLine]", 
              RowBox[{"If", "[", 
               RowBox[{
                RowBox[{"row", "\[Equal]", "1"}], ",", "\[IndentingNewLine]", 
                RowBox[{"If", "[", 
                 RowBox[{
                  RowBox[{
                   RowBox[{
                    RowBox[{
                    "Mmax", "\[LeftDoubleBracket]", "2", 
                    "\[RightDoubleBracket]"}], "\[LeftDoubleBracket]", "row", 
                    "\[RightDoubleBracket]"}], "\[Equal]", "1"}], ",", "0", 
                  ",", 
                  RowBox[{
                   RowBox[{
                    RowBox[{
                    "Mmax", "\[LeftDoubleBracket]", "1", 
                    "\[RightDoubleBracket]"}], "\[LeftDoubleBracket]", "row", 
                    "\[RightDoubleBracket]"}], "-", 
                   RowBox[{"fitness", "[", 
                    RowBox[{
                    RowBox[{
                    RowBox[{
                    RowBox[{
                    "Mmax", "\[LeftDoubleBracket]", "2", 
                    "\[RightDoubleBracket]"}], "\[LeftDoubleBracket]", "row", 
                    "\[RightDoubleBracket]"}], 
                    RowBox[{
                    RowBox[{
                    "Mmax", "\[LeftDoubleBracket]", "1", 
                    "\[RightDoubleBracket]"}], "\[LeftDoubleBracket]", "row", 
                    "\[RightDoubleBracket]"}]}], ",", 
                    RowBox[{
                    "M\[Omega]", "\[LeftDoubleBracket]", "row", 
                    "\[RightDoubleBracket]"}], ",", 
                    RowBox[{
                    "M\[Theta]", "\[LeftDoubleBracket]", "row", 
                    "\[RightDoubleBracket]"}], ",", 
                    RowBox[{
                    "z", "\[LeftDoubleBracket]", "row", 
                    "\[RightDoubleBracket]"}]}], "]"}]}]}], "]"}], ",", 
                RowBox[{"(*", 
                 RowBox[{
                 "There", " ", "can", " ", "be", " ", "no", " ", "seeds", " ",
                   "remaining"}], "*)"}], "\[IndentingNewLine]", 
                RowBox[{
                 RowBox[{
                  RowBox[{
                  "Mmax", "\[LeftDoubleBracket]", "1", 
                   "\[RightDoubleBracket]"}], "\[LeftDoubleBracket]", "row", 
                  "\[RightDoubleBracket]"}], "-", 
                 RowBox[{"fitness", "[", 
                  RowBox[{
                   RowBox[{
                    RowBox[{
                    RowBox[{
                    "Mmax", "\[LeftDoubleBracket]", "2", 
                    "\[RightDoubleBracket]"}], "\[LeftDoubleBracket]", "row", 
                    "\[RightDoubleBracket]"}], 
                    RowBox[{
                    RowBox[{
                    "Mmax", "\[LeftDoubleBracket]", "1", 
                    "\[RightDoubleBracket]"}], "\[LeftDoubleBracket]", "row", 
                    "\[RightDoubleBracket]"}]}], ",", 
                   RowBox[{
                   "M\[Omega]", "\[LeftDoubleBracket]", "row", 
                    "\[RightDoubleBracket]"}], ",", 
                   RowBox[{
                   "M\[Theta]", "\[LeftDoubleBracket]", "row", 
                    "\[RightDoubleBracket]"}], ",", 
                   RowBox[{
                   "z", "\[LeftDoubleBracket]", "row", 
                    "\[RightDoubleBracket]"}]}], "]"}]}]}], "]"}]}], "]"}], 
            ",", " ", 
            RowBox[{"(*", 
             RowBox[{
              RowBox[{"For", " ", "all", " ", "other", " ", "stages"}], ",", 
              " ", 
              RowBox[{
              "the", " ", "proportion", " ", "that", " ", "remains", " ", 
               "the", " ", "ones", " ", "that", " ", 
               RowBox[{"didn", "'"}], "t", " ", "grow", " ", "but", " ", 
               RowBox[{"survived", "."}]}]}], "*)"}], "\[IndentingNewLine]", 
            RowBox[{"If", "[", 
             RowBox[{
              RowBox[{"row", " ", "\[Equal]", " ", 
               RowBox[{"col", "+", "1"}]}], ",", " ", 
              RowBox[{"(*", 
               RowBox[{
                RowBox[{
                "If", " ", "transition", " ", "to", " ", "the", " ", "focal", 
                 " ", "stage", " ", "from", " ", "the", " ", "previous", " ", 
                 "stage", " ", 
                 RowBox[{"(", 
                  RowBox[{"subdiagonal", " ", "elements"}], ")"}]}], ",", " ", 
                RowBox[{"that", " ", "is", " ", "growth"}], ",", " ", 
                RowBox[{
                "they", " ", "need", " ", "to", " ", "have", " ", "both", " ",
                  "survived", " ", "and", " ", "grown", " ", "from", " ", 
                 "the", " ", "previous", " ", "time", " ", "step"}]}], "*)"}],
               "\[IndentingNewLine]", 
              RowBox[{"fitness", "[", 
               RowBox[{
                RowBox[{
                 RowBox[{
                  RowBox[{
                  "Mmax", "\[LeftDoubleBracket]", "2", 
                   "\[RightDoubleBracket]"}], "\[LeftDoubleBracket]", 
                  RowBox[{"row", "-", "1"}], "\[RightDoubleBracket]"}], 
                 RowBox[{
                  RowBox[{
                  "Mmax", "\[LeftDoubleBracket]", "1", 
                   "\[RightDoubleBracket]"}], "\[LeftDoubleBracket]", 
                  RowBox[{"row", "-", "1"}], "\[RightDoubleBracket]"}]}], ",", 
                RowBox[{"M\[Omega]", "\[LeftDoubleBracket]", 
                 RowBox[{"row", "-", "1"}], "\[RightDoubleBracket]"}], ",", 
                RowBox[{"M\[Theta]", "\[LeftDoubleBracket]", 
                 RowBox[{"row", "-", "1"}], "\[RightDoubleBracket]"}], ",", 
                RowBox[{"z", "\[LeftDoubleBracket]", 
                 RowBox[{"row", "-", "1"}], "\[RightDoubleBracket]"}]}], 
               "]"}], ",", "\[IndentingNewLine]", "0"}], 
             RowBox[{"(*", 
              RowBox[{
               RowBox[{
               "All", " ", "other", " ", "matrix", " ", "elements", " ", 
                "are", " ", "zero"}], ",", " ", 
               RowBox[{
               "as", " ", "there", " ", "is", " ", "no", " ", "transitions", 
                " ", "backwards"}]}], "*)"}], "]"}]}], "\[IndentingNewLine]", 
           "]"}], ",", 
          RowBox[{"{", 
           RowBox[{"row", ",", " ", "1", ",", " ", "NN"}], "}"}], ",", 
          RowBox[{"{", 
           RowBox[{"col", ",", " ", "1", ",", "NN"}], "}"}]}], "]"}]}], ";", 
       " ", 
       RowBox[{"(*", 
        RowBox[{"Leslie", " ", "matrix"}], "*)"}], "\[IndentingNewLine]", 
       "\[IndentingNewLine]", 
       RowBox[{"{", "T", "}"}]}]}], "\[IndentingNewLine]", 
     "\[IndentingNewLine]", "]"}]}], ";"}], 
  "\[IndentingNewLine]"}], "\[IndentingNewLine]", 
 RowBox[{
  RowBox[{
   RowBox[{"bothMatrixGenerator", "[", 
    RowBox[{"Mmax_", ",", "M\[Omega]_", ",", "M\[Theta]_", ",", "z_"}], "]"}],
    ":=", 
   RowBox[{"Module", "[", 
    RowBox[{
     RowBox[{"{", 
      RowBox[{"T", ",", "NN"}], "}"}], ",", "\[IndentingNewLine]", 
     RowBox[{
      RowBox[{"NN", "=", 
       RowBox[{"Length", "[", 
        RowBox[{
        "M\[Theta]", "\[LeftDoubleBracket]", "2", "\[RightDoubleBracket]"}], 
        "]"}]}], ";", 
      RowBox[{"(*", 
       RowBox[{"number", " ", "of", " ", "stages"}], "*)"}], 
      "\[IndentingNewLine]", 
      RowBox[{"T", "=", 
       RowBox[{"Table", "[", "\[IndentingNewLine]", 
        RowBox[{
         RowBox[{"If", "[", 
          RowBox[{
           RowBox[{"row", "\[Equal]", "col"}], ",", 
           RowBox[{"(*", 
            RowBox[{
             RowBox[{
             "If", " ", "the", " ", "transition", " ", "is", " ", "within", 
              " ", "the", " ", "stage"}], ",", " ", 
             RowBox[{"that", " ", "is", " ", "remain"}]}], "*)"}], 
           "\[IndentingNewLine]", 
           RowBox[{"If", "[", 
            RowBox[{
             RowBox[{"row", "\[Equal]", "1"}], ",", "\[IndentingNewLine]", 
             RowBox[{"If", "[", 
              RowBox[{
               RowBox[{
                RowBox[{
                 RowBox[{
                 "Mmax", "\[LeftDoubleBracket]", "2", 
                  "\[RightDoubleBracket]"}], "\[LeftDoubleBracket]", "row", 
                 "\[RightDoubleBracket]"}], "\[Equal]", "1"}], ",", "0", ",", 
               "\[IndentingNewLine]", 
               RowBox[{"tii", "[", 
                RowBox[{
                 RowBox[{
                  RowBox[{
                  "Mmax", "\[LeftDoubleBracket]", "1", 
                   "\[RightDoubleBracket]"}], "\[LeftDoubleBracket]", "row", 
                  "\[RightDoubleBracket]"}], ",", 
                 RowBox[{
                  RowBox[{
                  "Mmax", "\[LeftDoubleBracket]", "2", 
                   "\[RightDoubleBracket]"}], "\[LeftDoubleBracket]", "row", 
                  "\[RightDoubleBracket]"}], ",", 
                 RowBox[{
                  RowBox[{
                  "M\[Omega]", "\[LeftDoubleBracket]", "1", 
                   "\[RightDoubleBracket]"}], "\[LeftDoubleBracket]", "row", 
                  "\[RightDoubleBracket]"}], ",", 
                 RowBox[{
                  RowBox[{
                  "M\[Omega]", "\[LeftDoubleBracket]", "2", 
                   "\[RightDoubleBracket]"}], "\[LeftDoubleBracket]", "row", 
                  "\[RightDoubleBracket]"}], ",", 
                 RowBox[{
                  RowBox[{
                  "M\[Theta]", "\[LeftDoubleBracket]", "1", 
                   "\[RightDoubleBracket]"}], "\[LeftDoubleBracket]", "row", 
                  "\[RightDoubleBracket]"}], ",", 
                 RowBox[{
                  RowBox[{
                  "M\[Theta]", "\[LeftDoubleBracket]", "2", 
                   "\[RightDoubleBracket]"}], "\[LeftDoubleBracket]", "row", 
                  "\[RightDoubleBracket]"}], ",", 
                 RowBox[{
                 "z", "\[LeftDoubleBracket]", "row", 
                  "\[RightDoubleBracket]"}]}], "]"}]}], "]"}], ",", 
             "\[IndentingNewLine]", 
             RowBox[{"If", "[", 
              RowBox[{
               RowBox[{"row", "\[Equal]", "NN"}], ",", "\[IndentingNewLine]", 
               RowBox[{"tii", "[", 
                RowBox[{
                 RowBox[{
                  RowBox[{
                  "Mmax", "\[LeftDoubleBracket]", "1", 
                   "\[RightDoubleBracket]"}], "\[LeftDoubleBracket]", "row", 
                  "\[RightDoubleBracket]"}], ",", "0", ",", 
                 RowBox[{
                  RowBox[{
                  "M\[Omega]", "\[LeftDoubleBracket]", "1", 
                   "\[RightDoubleBracket]"}], "\[LeftDoubleBracket]", "row", 
                  "\[RightDoubleBracket]"}], ",", 
                 RowBox[{
                  RowBox[{
                  "M\[Omega]", "\[LeftDoubleBracket]", "2", 
                   "\[RightDoubleBracket]"}], "\[LeftDoubleBracket]", "row", 
                  "\[RightDoubleBracket]"}], ",", 
                 RowBox[{
                  RowBox[{
                  "M\[Theta]", "\[LeftDoubleBracket]", "1", 
                   "\[RightDoubleBracket]"}], "\[LeftDoubleBracket]", "row", 
                  "\[RightDoubleBracket]"}], ",", 
                 RowBox[{
                  RowBox[{
                  "M\[Theta]", "\[LeftDoubleBracket]", "2", 
                   "\[RightDoubleBracket]"}], "\[LeftDoubleBracket]", "row", 
                  "\[RightDoubleBracket]"}], ",", 
                 RowBox[{
                 "z", "\[LeftDoubleBracket]", "row", 
                  "\[RightDoubleBracket]"}]}], "]"}], ",", 
               "\[IndentingNewLine]", 
               RowBox[{"tii", "[", 
                RowBox[{
                 RowBox[{
                  RowBox[{
                  "Mmax", "\[LeftDoubleBracket]", "1", 
                   "\[RightDoubleBracket]"}], "\[LeftDoubleBracket]", "row", 
                  "\[RightDoubleBracket]"}], ",", 
                 RowBox[{
                  RowBox[{
                  "Mmax", "\[LeftDoubleBracket]", "2", 
                   "\[RightDoubleBracket]"}], "\[LeftDoubleBracket]", "row", 
                  "\[RightDoubleBracket]"}], ",", 
                 RowBox[{
                  RowBox[{
                  "M\[Omega]", "\[LeftDoubleBracket]", "1", 
                   "\[RightDoubleBracket]"}], "\[LeftDoubleBracket]", "row", 
                  "\[RightDoubleBracket]"}], ",", 
                 RowBox[{
                  RowBox[{
                  "M\[Omega]", "\[LeftDoubleBracket]", "2", 
                   "\[RightDoubleBracket]"}], "\[LeftDoubleBracket]", "row", 
                  "\[RightDoubleBracket]"}], ",", 
                 RowBox[{
                  RowBox[{
                  "M\[Theta]", "\[LeftDoubleBracket]", "1", 
                   "\[RightDoubleBracket]"}], "\[LeftDoubleBracket]", "row", 
                  "\[RightDoubleBracket]"}], ",", 
                 RowBox[{
                  RowBox[{
                  "M\[Theta]", "\[LeftDoubleBracket]", "2", 
                   "\[RightDoubleBracket]"}], "\[LeftDoubleBracket]", "row", 
                  "\[RightDoubleBracket]"}], ",", 
                 RowBox[{
                 "z", "\[LeftDoubleBracket]", "row", 
                  "\[RightDoubleBracket]"}]}], "]"}]}], "]"}]}], "]"}], ",", 
           " ", 
           RowBox[{"(*", 
            RowBox[{
             RowBox[{"For", " ", "all", " ", "other", " ", "stages"}], ",", 
             " ", 
             RowBox[{
             "the", " ", "proportion", " ", "that", " ", "remains", " ", "is",
               " ", "a", " ", "function", " ", "of", " ", "survival"}], ",", 
             " ", "growth", ",", " ", 
             RowBox[{
             "and", " ", "phenotype", " ", "in", " ", "the", " ", "focal", 
              " ", 
              RowBox[{"stage", "."}]}]}], "*)"}], "\[IndentingNewLine]", 
           RowBox[{"If", "[", 
            RowBox[{
             RowBox[{"row", " ", "\[Equal]", " ", 
              RowBox[{"col", "+", "1"}]}], ",", " ", 
             RowBox[{"(*", 
              RowBox[{
              "If", " ", "transition", " ", "to", " ", "the", " ", "focal", 
               " ", "stage", " ", "from", " ", "the", " ", "previous", " ", 
               "stage", " ", 
               RowBox[{"(", 
                RowBox[{"subdiagonal", " ", "elements"}], ")"}]}], "*)"}], 
             "\[IndentingNewLine]", 
             RowBox[{"tij", "[", 
              RowBox[{
               RowBox[{
                RowBox[{
                "Mmax", "\[LeftDoubleBracket]", "1", 
                 "\[RightDoubleBracket]"}], "\[LeftDoubleBracket]", 
                RowBox[{"row", "-", "1"}], "\[RightDoubleBracket]"}], ",", 
               RowBox[{
                RowBox[{
                "Mmax", "\[LeftDoubleBracket]", "2", 
                 "\[RightDoubleBracket]"}], "\[LeftDoubleBracket]", 
                RowBox[{"row", "-", "1"}], "\[RightDoubleBracket]"}], ",", 
               RowBox[{
                RowBox[{
                "M\[Omega]", "\[LeftDoubleBracket]", "1", 
                 "\[RightDoubleBracket]"}], "\[LeftDoubleBracket]", 
                RowBox[{"row", "-", "1"}], "\[RightDoubleBracket]"}], ",", 
               RowBox[{
                RowBox[{
                "M\[Omega]", "\[LeftDoubleBracket]", "2", 
                 "\[RightDoubleBracket]"}], "\[LeftDoubleBracket]", 
                RowBox[{"row", "-", "1"}], "\[RightDoubleBracket]"}], ",", 
               RowBox[{
                RowBox[{
                "M\[Theta]", "\[LeftDoubleBracket]", "1", 
                 "\[RightDoubleBracket]"}], "\[LeftDoubleBracket]", 
                RowBox[{"row", "-", "1"}], "\[RightDoubleBracket]"}], ",", 
               RowBox[{
                RowBox[{
                "M\[Theta]", "\[LeftDoubleBracket]", "2", 
                 "\[RightDoubleBracket]"}], "\[LeftDoubleBracket]", 
                RowBox[{"row", "-", "1"}], "\[RightDoubleBracket]"}], ",", 
               RowBox[{"z", "\[LeftDoubleBracket]", 
                RowBox[{"row", "-", "1"}], "\[RightDoubleBracket]"}]}], "]"}],
              ",", "\[IndentingNewLine]", "0"}], 
            RowBox[{"(*", 
             RowBox[{
              RowBox[{
              "All", " ", "other", " ", "matrix", " ", "elements", " ", "are",
                " ", "zero"}], ",", " ", 
              RowBox[{
              "as", " ", "there", " ", "is", " ", "no", " ", "transitions", 
               " ", "backwards"}]}], "*)"}], "]"}]}], "\[IndentingNewLine]", 
          "]"}], ",", 
         RowBox[{"{", 
          RowBox[{"row", ",", " ", "1", ",", " ", "NN"}], "}"}], ",", 
         RowBox[{"{", 
          RowBox[{"col", ",", " ", "1", ",", "NN"}], "}"}]}], "]"}]}], ";", 
      " ", 
      RowBox[{"(*", 
       RowBox[{"Leslie", " ", "matrix"}], "*)"}], "\[IndentingNewLine]", 
      "\[IndentingNewLine]", 
      RowBox[{"{", "T", "}"}]}]}], "\[IndentingNewLine]", 
    "\[IndentingNewLine]", "]"}]}], ";"}]}], "Input",
 InitializationCell->True,
 CellChangeTimes->{{3.6965882845520988`*^9, 3.696588373389274*^9}, 
   3.696589521561371*^9, {3.696589620040674*^9, 3.69658962260414*^9}, {
   3.6965896553851476`*^9, 3.6965896675736947`*^9}, {3.69658972115882*^9, 
   3.696589730485447*^9}, {3.696589760538331*^9, 3.6965898132118597`*^9}, {
   3.696594922177604*^9, 3.6965949542512035`*^9}, {3.696594985186004*^9, 
   3.6965950957120047`*^9}, {3.696595176012005*^9, 3.696595180404005*^9}, 
   3.696595241310405*^9, {3.696595328171205*^9, 3.696595346392006*^9}, {
   3.6966588068623605`*^9, 3.696658838862802*^9}, {3.696658873387998*^9, 
   3.6966588864438696`*^9}, {3.6966592400261774`*^9, 3.696659243562035*^9}, {
   3.696660166869058*^9, 3.6966601681801*^9}, {3.696847252149548*^9, 
   3.696847264273655*^9}, {3.696847352421097*^9, 3.696847439936949*^9}, {
   3.696869615606001*^9, 3.696869634674001*^9}, {3.6968701318480005`*^9, 
   3.696870136273001*^9}, {3.696870188974001*^9, 3.696870209178001*^9}, {
   3.696870239914001*^9, 3.696870368307001*^9}, {3.696872017193207*^9, 
   3.696872024573007*^9}, {3.6968721138362064`*^9, 3.696872197701808*^9}, {
   3.6977940687960777`*^9, 3.697794089146591*^9}, {3.697798077974499*^9, 
   3.697798121586627*^9}, {3.697799006641007*^9, 3.697799036750747*^9}, {
   3.697799561516505*^9, 3.697799609683147*^9}, {3.6984921188890915`*^9, 
   3.698492128732694*^9}, {3.7023808127838182`*^9, 3.702380815543019*^9}, {
   3.705318941457361*^9, 3.705319011666828*^9}, 3.706006642549232*^9, 
   3.7129985061390038`*^9, {3.713000902964545*^9, 3.71300093354427*^9}, {
   3.7154196662760353`*^9, 3.7154196779013886`*^9}, {3.715419779545205*^9, 
   3.7154201138057*^9}, {3.7154201605884166`*^9, 3.715420238262729*^9}, {
   3.715420330031227*^9, 3.715420365079212*^9}, {3.715487744500803*^9, 
   3.715487789814999*^9}, {3.715489235609384*^9, 3.7154892363906374`*^9}, {
   3.7155038679563713`*^9, 3.715503878050442*^9}, {3.716013713494859*^9, 
   3.7160137153542547`*^9}, {3.717329187930028*^9, 3.717329297348429*^9}, {
   3.717480014451633*^9, 3.717480037873557*^9}, {3.7174801430577683`*^9, 
   3.717480152152231*^9}, 3.71748141281355*^9, {3.717482373272563*^9, 
   3.717482456120333*^9}, {3.717482582405612*^9, 3.7174825854994483`*^9}, {
   3.7174828495030046`*^9, 3.7174828510342865`*^9}, 3.7174829509426484`*^9, {
   3.7174831093049145`*^9, 3.7174831315817385`*^9}, {3.71748815912261*^9, 
   3.717488273328802*^9}, {3.7175085535237613`*^9, 3.717508588820749*^9}, {
   3.7175087346672754`*^9, 3.7175087355735517`*^9}, {3.71759561222702*^9, 
   3.7175956136154194`*^9}, 3.7175999730364475`*^9, {3.717600685634851*^9, 
   3.717600732076052*^9}, 3.717601506478657*^9, {3.717601753723059*^9, 
   3.717601759963059*^9}, {3.720328551448418*^9, 3.720328592523218*^9}, {
   3.720328624456419*^9, 3.720328624737219*^9}, {3.720945733869525*^9, 
   3.720945783560286*^9}, {3.720946182069027*^9, 3.7209461990994997`*^9}, {
   3.720946577788215*^9, 3.720946588758514*^9}, {3.7211315312431397`*^9, 
   3.721131546547587*^9}, {3.758657304536423*^9, 3.758657350952525*^9}, {
   3.758657524479806*^9, 3.758657595379494*^9}, {3.758657654629299*^9, 
   3.758657667494104*^9}, {3.758657756571223*^9, 3.7586578310964622`*^9}, {
   3.758658037289489*^9, 3.758658040310989*^9}, {3.763487854509521*^9, 
   3.7634878784178963`*^9}, {3.763489941651198*^9, 3.763489943395058*^9}, {
   3.763490009822628*^9, 3.76349006424449*^9}, {3.7634909613939753`*^9, 
   3.763490981398804*^9}, 3.763491019498628*^9, {3.766167644572445*^9, 
   3.766167676424504*^9}, {3.766167808948588*^9, 3.766167820863647*^9}, {
   3.7661678623440747`*^9, 3.766167865749835*^9}, {3.7661679842288213`*^9, 
   3.766167997972808*^9}, {3.766168078427061*^9, 3.76616808588248*^9}, {
   3.766168434374788*^9, 3.766168467135151*^9}, {3.766168986290943*^9, 
   3.7661689919081707`*^9}, {3.766169718598803*^9, 3.766169745379626*^9}, {
   3.766184553387083*^9, 3.766184565930704*^9}, {3.7661846528888907`*^9, 
   3.766184663983635*^9}, {3.766184704639121*^9, 3.76618473427089*^9}, {
   3.766184792192435*^9, 3.76618482994714*^9}, {3.766184876431424*^9, 
   3.766184954541319*^9}, {3.766185288779292*^9, 3.766185412997887*^9}, {
   3.766185456886183*^9, 3.766185557970998*^9}, {3.766185999051969*^9, 
   3.7661860208286457`*^9}, {3.766186051311523*^9, 3.766186103639986*^9}, {
   3.766186140511413*^9, 3.766186262073093*^9}, {3.766186794626752*^9, 
   3.766186798112861*^9}, {3.766186878672117*^9, 3.766186887266559*^9}, {
   3.766187124821567*^9, 3.7661871942707043`*^9}, {3.766334297625634*^9, 
   3.7663343003078966`*^9}, {3.766334378198639*^9, 3.766334380661496*^9}, {
   3.766334533309572*^9, 3.766334546550465*^9}, {3.766334588343207*^9, 
   3.766334654151869*^9}, {3.766335132572988*^9, 3.766335308752126*^9}, 
   3.766340308419372*^9, 3.766340375033215*^9, {3.7663416774763203`*^9, 
   3.766341686749704*^9}, {3.766344865822053*^9, 3.766344932804625*^9}, {
   3.766345015233497*^9, 3.766345050019044*^9}, {3.766345201306738*^9, 
   3.76634520159658*^9}, {3.766347826241724*^9, 3.7663478274649076`*^9}, {
   3.766347860207182*^9, 3.766347910129426*^9}, {3.766349763785783*^9, 
   3.766349855244577*^9}, {3.766777707725812*^9, 3.766777742519437*^9}, {
   3.76678188458042*^9, 3.766781884935707*^9}, {3.766781954023407*^9, 
   3.766781970711853*^9}, {3.766782004625303*^9, 3.766782078648275*^9}, 
   3.767703013876232*^9, 3.767703148651595*^9, {3.767703247377252*^9, 
   3.767703282230914*^9}, {3.767704194401602*^9, 3.7677042188133106`*^9}, {
   3.768933189367805*^9, 3.7689332068128157`*^9}, {3.768934502700507*^9, 
   3.768934520510611*^9}, {3.768934790266061*^9, 3.768934791883791*^9}, {
   3.768934845416953*^9, 3.768934906574398*^9}, {3.768939964671339*^9, 
   3.76894009014681*^9}, {3.76894013601834*^9, 3.76894019845487*^9}, {
   3.768940260324032*^9, 3.7689402874865446`*^9}, {3.76894033451317*^9, 
   3.768940491308237*^9}, 3.768940584511804*^9, {3.768940628533695*^9, 
   3.76894066278726*^9}, {3.769272367197651*^9, 3.7692725491603417`*^9}, 
   3.769272602310324*^9, {3.7692726543596277`*^9, 3.769272709735252*^9}, {
   3.769278360428008*^9, 3.76927837769392*^9}, {3.7695348169977007`*^9, 
   3.76953500052282*^9}, {3.769535359046914*^9, 3.769535388328949*^9}, {
   3.769536670058766*^9, 3.769536672242435*^9}, {3.769536906912752*^9, 
   3.769536921814023*^9}, {3.7697808689798937`*^9, 3.769780908749605*^9}, {
   3.769780941733876*^9, 3.769780965010391*^9}, {3.769781000523941*^9, 
   3.769781168197712*^9}, {3.769781205718546*^9, 3.769781248454665*^9}, {
   3.769781422392672*^9, 3.769781478156685*^9}, {3.769781509083433*^9, 
   3.769781548212998*^9}, {3.769781606113801*^9, 3.769781612706777*^9}, {
   3.769795553537424*^9, 3.769795609541335*^9}, {3.7710094250710893`*^9, 
   3.7710094272364807`*^9}, {3.771009888087854*^9, 3.771009893283393*^9}, {
   3.771009980904627*^9, 3.771010151280097*^9}, {3.7710102901376967`*^9, 
   3.771010340577848*^9}, {3.771010466627013*^9, 3.771010472080523*^9}, {
   3.771087500707847*^9, 3.771087500944749*^9}, {3.7710875991965857`*^9, 
   3.771087613765752*^9}, {3.77108799918955*^9, 3.771088049575604*^9}, {
   3.771088367571584*^9, 3.771088368264262*^9}, {3.771173957872772*^9, 
   3.771173977744397*^9}, {3.77117402130582*^9, 3.7711740295543213`*^9}, {
   3.771176864267206*^9, 3.771176945195188*^9}, {3.771176978409193*^9, 
   3.7711770363817596`*^9}, {3.771177077764426*^9, 3.771177081308014*^9}, {
   3.771177386229811*^9, 3.771177399890428*^9}, {3.7711863783540173`*^9, 
   3.771186386870817*^9}, {3.771187278962117*^9, 3.77118734188404*^9}, {
   3.771187389591039*^9, 3.771187415171895*^9}, {3.771187476692083*^9, 
   3.771187491222504*^9}, {3.771188196240429*^9, 3.771188198601197*^9}, {
   3.771189091130326*^9, 3.771189153253624*^9}, {3.771189233792447*^9, 
   3.771189242648761*^9}, {3.771263061074494*^9, 3.771263066787014*^9}, {
   3.771265085526043*^9, 3.771265086103272*^9}, {3.771265231022927*^9, 
   3.771265244042391*^9}, {3.771265296068336*^9, 3.771265318660131*^9}, {
   3.771265355870619*^9, 3.771265374604383*^9}, {3.7712654226516027`*^9, 
   3.7712654262878423`*^9}, {3.771265518355061*^9, 3.77126553985282*^9}, {
   3.771265608102046*^9, 3.771265637901895*^9}, {3.7712658030170107`*^9, 
   3.771265812489085*^9}, {3.7712739366996737`*^9, 3.771273997368104*^9}, {
   3.771274055460535*^9, 3.771274101287601*^9}, {3.771274132579931*^9, 
   3.771274158725415*^9}, {3.771274257196773*^9, 3.771274306093934*^9}, {
   3.7712743656162*^9, 3.771274418848824*^9}, 3.771275526467609*^9, {
   3.77127558135777*^9, 3.7712755825288353`*^9}, {3.771275628739357*^9, 
   3.771275679033161*^9}, {3.7712763602787523`*^9, 3.771276383075032*^9}, {
   3.771276481373464*^9, 3.771276495822771*^9}, {3.771276557550551*^9, 
   3.771276570720398*^9}, {3.771276669668503*^9, 3.771276695829398*^9}, {
   3.77127673916273*^9, 3.771276741420121*^9}, {3.771350586665873*^9, 
   3.771350589133189*^9}, {3.771350627694162*^9, 3.771350636395211*^9}, {
   3.7713506749633207`*^9, 3.7713506803457737`*^9}, {3.771351282821069*^9, 
   3.77135128922377*^9}, {3.772311573048914*^9, 3.7723115775384507`*^9}, {
   3.772311609755926*^9, 3.7723116375448847`*^9}, {3.772311728501132*^9, 
   3.772311732125575*^9}, {3.772311769687392*^9, 3.7723117779239197`*^9}, {
   3.772311853818008*^9, 3.772311857889974*^9}, {3.773854095837228*^9, 
   3.773854118675757*^9}, {3.776861540009063*^9, 3.7768615951378117`*^9}, {
   3.814556507909266*^9, 3.8145565560352707`*^9}, {3.8160879620154543`*^9, 
   3.8160879783515863`*^9}, {3.828120244320281*^9, 3.828120249462034*^9}, {
   3.828135830112542*^9, 3.828135875049821*^9}, {3.828135964715644*^9, 
   3.828135999962395*^9}, {3.828136724619213*^9, 3.828136737964097*^9}, {
   3.828136866141529*^9, 3.828136931074347*^9}, {3.8281369750407877`*^9, 
   3.828136975719901*^9}, {3.828137203413632*^9, 3.828137216038245*^9}, {
   3.828137300041748*^9, 3.828137306877936*^9}, {3.828137359126363*^9, 
   3.828137369483428*^9}, {3.828187083827814*^9, 3.828187155995723*^9}, {
   3.828187194412894*^9, 3.828187211359168*^9}, {3.831610962280814*^9, 
   3.831610969623075*^9}, {3.831612665733455*^9, 3.831612697805378*^9}, {
   3.8325657328092413`*^9, 3.83256573383681*^9}, {3.8325657704293737`*^9, 
   3.832565774513717*^9}, {3.832565874190885*^9, 3.832565877975772*^9}, {
   3.8353258154127903`*^9, 3.835325820553441*^9}, {3.835326139452392*^9, 
   3.835326168670867*^9}, {3.843061263752877*^9, 3.843061265116167*^9}, {
   3.843061297647637*^9, 3.843061432517935*^9}, 3.843061526725205*^9, {
   3.843061572351506*^9, 3.843061650903022*^9}, {3.843061700308713*^9, 
   3.8430617589254227`*^9}, 3.84306180745263*^9, {3.843061865700276*^9, 
   3.84306189667633*^9}, {3.843062012512302*^9, 3.843062047782246*^9}, {
   3.843062122848088*^9, 3.843062131247595*^9}, 3.843062173499368*^9, {
   3.84306220679837*^9, 3.843062207628243*^9}, {3.8430622743567257`*^9, 
   3.843062309601987*^9}, {3.845543163791584*^9, 3.8455431741338243`*^9}, {
   3.8461231352728024`*^9, 3.846123241108529*^9}, {3.846123288713192*^9, 
   3.84612329230699*^9}, {3.846123418337018*^9, 3.846123428074401*^9}, {
   3.8461243630387907`*^9, 3.846124398955311*^9}, {3.852792263178581*^9, 
   3.852792268434857*^9}, 3.852792358642305*^9, {3.852792416559452*^9, 
   3.852792477064757*^9}, {3.8527943518486958`*^9, 3.852794367831159*^9}, 
   3.854422060308794*^9, 3.854422233206156*^9, 3.854427431875269*^9, 
   3.854427566316799*^9, 3.8544430434865704`*^9, {3.8569349376910925`*^9, 
   3.856934938088935*^9}, 3.8569350395058985`*^9},
 CellLabel->
  "In[122]:=",ExpressionUUID->"1641d7fa-85f3-4e13-b269-6f91b1b2f794"]
}, Closed]],

Cell[CellGroupData[{

Cell["Recursions", "Subsection",
 CellChangeTimes->{{3.843062617335766*^9, 
  3.843062620860385*^9}},ExpressionUUID->"3d951618-73d6-4878-858c-\
c6321c9c1bca"],

Cell[BoxData[
 RowBox[{"  ", 
  RowBox[{
   RowBox[{
    RowBox[{"runRecursions", "[", 
     RowBox[{
     "valueIni_", ",", "Mmax_", ",", "M\[Omega]_", ",", "M\[Theta]_", ",", 
      "Nini_", ",", "k_", ",", "nyears_", ",", "choice_"}], "]"}], ":=", 
    "\[IndentingNewLine]", 
    RowBox[{"Module", "[", 
     RowBox[{
      RowBox[{"{", 
       RowBox[{
       "z", ",", "\[Theta]", ",", "NN", ",", "TT", ",", "TTsave", ",", "i", 
        ",", "j", ",", "lambda", ",", "repro"}], "}"}], ",", 
      "\[IndentingNewLine]", "\[IndentingNewLine]", 
      RowBox[{"(*", "initialize", "*)"}], "\[IndentingNewLine]", 
      RowBox[{
       RowBox[{"z", "=", "\[IndentingNewLine]", 
        RowBox[{"Table", "[", 
         RowBox[{"valueIni", ",", 
          RowBox[{"Length", "[", 
           RowBox[{
           "Mmax", "\[LeftDoubleBracket]", "1", "\[RightDoubleBracket]"}], 
           "]"}]}], "]"}]}], ";", 
       RowBox[{"(*", 
        RowBox[{"Initial", " ", "phenotype"}], "*)"}], "\[IndentingNewLine]", 
       RowBox[{
        RowBox[{"\[Theta]", "[", "0", "]"}], "=", "M\[Theta]"}], ";", " ", 
       RowBox[{"(*", 
        RowBox[{
        "The", " ", "optimum", " ", "at", " ", "time", " ", "0", " ", "is", 
         " ", "a", " ", "matrix", " ", "of", " ", "optima"}], " ", "*)"}], 
       "\[IndentingNewLine]", 
       RowBox[{
        RowBox[{"NN", "[", "0", "]"}], "=", "Nini"}], ";", 
       "\[IndentingNewLine]", "\[IndentingNewLine]", 
       RowBox[{"Do", "[", "\[IndentingNewLine]", 
        RowBox[{"(*", "optimum", "*)"}], "\[IndentingNewLine]", 
        RowBox[{
         RowBox[{
          RowBox[{
           RowBox[{"\[Theta]", "[", "t", "]"}], "=", 
           RowBox[{
            RowBox[{"\[Theta]", "[", "0", "]"}], "+", " ", 
            RowBox[{"k", " ", 
             RowBox[{"(", "t", ")"}]}]}]}], ";", 
          RowBox[{"(*", 
           RowBox[{
            RowBox[{
            "Where", " ", "t", " ", "is", " ", "the", " ", "counter"}], ",", 
            " ", 
            RowBox[{
            "and", " ", "k", " ", "is", " ", "the", " ", "rate", " ", "per", 
             " ", "year", " ", "of", " ", "environmental", " ", "change"}]}], 
           "*)"}], "\[IndentingNewLine]", "\[IndentingNewLine]", 
          RowBox[{"(*", 
           RowBox[{
           "generate", " ", "transition", " ", "matrix", " ", "for", " ", 
            "current", " ", "generation"}], "*)"}], "\[IndentingNewLine]", 
          RowBox[{"TT", "=", "\[IndentingNewLine]", 
           RowBox[{"If", "[", 
            RowBox[{
             RowBox[{"choice", " ", "\[Equal]", " ", "\"\<both\>\""}], ",", 
             RowBox[{"bothMatrixGenerator", "[", 
              RowBox[{"Mmax", ",", "M\[Omega]", ",", 
               RowBox[{"\[Theta]", "[", "t", "]"}], ",", "z"}], "]"}], ",", 
             RowBox[{"If", "[", 
              RowBox[{
               RowBox[{"choice", "\[Equal]", "\"\<survival\>\""}], ",", 
               "\[IndentingNewLine]", 
               RowBox[{"survivalMatrixGenerator", "[", 
                RowBox[{"Mmax", ",", "M\[Omega]", ",", 
                 RowBox[{"\[Theta]", "[", "t", "]"}], ",", "z"}], "]"}], ",", 
               RowBox[{"growthMatrixGenerator", "[", 
                RowBox[{"Mmax", ",", "M\[Omega]", ",", 
                 RowBox[{"\[Theta]", "[", "t", "]"}], ",", "z"}], "]"}]}], 
              "]"}]}], "]"}]}], ";", "\[IndentingNewLine]", 
          RowBox[{"Assert", "[", 
           RowBox[{"AllTrue", "[", 
            RowBox[{
             RowBox[{"Flatten", "[", 
              RowBox[{
              "TT", "\[LeftDoubleBracket]", "1", "\[RightDoubleBracket]"}], 
              "]"}], ",", 
             RowBox[{"LessThan", "[", "1", "]"}]}], "]"}], "]"}], ";", 
          "\[IndentingNewLine]", 
          RowBox[{"Assert", "[", 
           RowBox[{"AllTrue", "[", 
            RowBox[{
             RowBox[{"Flatten", "[", 
              RowBox[{
              "TT", "\[LeftDoubleBracket]", "1", "\[RightDoubleBracket]"}], 
              "]"}], ",", 
             RowBox[{"GreaterEqualThan", "[", "0", "]"}]}], "]"}], "]"}], ";",
           "\[IndentingNewLine]", 
          RowBox[{
           RowBox[{"TTsave", "[", "t", "]"}], "=", 
           RowBox[{
           "TT", "\[LeftDoubleBracket]", "1", "\[RightDoubleBracket]"}]}], 
          ";", "\[IndentingNewLine]", "\[IndentingNewLine]", 
          RowBox[{"(*", 
           RowBox[{
           "number", " ", "of", " ", "individuals", " ", "next", " ", 
            "time"}], "*)"}], "\[IndentingNewLine]", 
          RowBox[{
           RowBox[{"NN", "[", "t", "]"}], "=", 
           RowBox[{
            RowBox[{
            "TT", "\[LeftDoubleBracket]", "1", "\[RightDoubleBracket]"}], ".", 
            RowBox[{"NN", "[", 
             RowBox[{"t", "-", "1"}], "]"}]}]}], ";"}], "\[IndentingNewLine]", 
         RowBox[{"(*", 
          RowBox[{
           RowBox[{
            RowBox[{"NN", "[", "g", "]"}], "=", 
            RowBox[{"100", "*", 
             RowBox[{
              RowBox[{"NN", "[", "g", "]"}], "/", 
              RowBox[{"Total", "[", 
               RowBox[{"NN", "[", "g", "]"}], "]"}]}]}]}], ";"}], "*)"}], 
         "\[IndentingNewLine]", "\[IndentingNewLine]", ",", 
         RowBox[{"{", 
          RowBox[{"t", ",", "nyears"}], "}"}]}], "]"}], ";", 
       "\[IndentingNewLine]", "\[IndentingNewLine]", 
       RowBox[{"{", 
        RowBox[{
         RowBox[{"Table", "[", 
          RowBox[{
           RowBox[{"\[Theta]", "[", "i", "]"}], ",", 
           RowBox[{"{", 
            RowBox[{"i", ",", "0", ",", "nyears"}], "}"}]}], "]"}], ",", 
         RowBox[{"(*", "Optima", "*)"}], "\[IndentingNewLine]", 
         RowBox[{"Table", "[", 
          RowBox[{
           RowBox[{"TTsave", "[", "i", "]"}], ",", 
           RowBox[{"{", 
            RowBox[{"i", ",", "nyears"}], "}"}]}], "]"}], ",", 
         RowBox[{"(*", 
          RowBox[{"Transition", " ", "matrix"}], "*)"}], 
         "\[IndentingNewLine]", 
         RowBox[{"Table", "[", 
          RowBox[{
           RowBox[{"NN", "[", "i", "]"}], ",", 
           RowBox[{"{", 
            RowBox[{"i", ",", "0", ",", "nyears"}], "}"}]}], "]"}]}], 
        RowBox[{"(*", 
         RowBox[{
         "Number", " ", "of", " ", "individuals", " ", "in", " ", "each", " ",
           "stage"}], "*)"}], "}"}]}]}], "\[IndentingNewLine]", "]"}]}], 
   ";"}]}]], "Input",
 InitializationCell->True,
 CellChangeTimes->{{3.771008700052615*^9, 3.771008773090336*^9}, {
   3.771008809749675*^9, 3.771008850569881*^9}, {3.7710089664239187`*^9, 
   3.771008997661257*^9}, {3.771009030218796*^9, 3.771009080136401*^9}, {
   3.771009124652418*^9, 3.7710092501359262`*^9}, {3.771009489930356*^9, 
   3.771009537139839*^9}, {3.771010366627058*^9, 3.771010380756242*^9}, {
   3.771091382160638*^9, 3.771091411898177*^9}, {3.771091637080013*^9, 
   3.771091644174924*^9}, {3.7711738876228733`*^9, 3.7711739071466107`*^9}, {
   3.7711744097788053`*^9, 3.771174415961526*^9}, {3.771175005090547*^9, 
   3.771175071842704*^9}, {3.771175106295977*^9, 3.771175131028687*^9}, {
   3.7711754203499413`*^9, 3.77117543270046*^9}, {3.771175528381193*^9, 
   3.771175528922674*^9}, {3.771175616096911*^9, 3.771175618714848*^9}, {
   3.77117903715025*^9, 3.771179039612519*^9}, {3.771182697367956*^9, 
   3.771182849675311*^9}, {3.771183137734089*^9, 3.771183157954177*^9}, {
   3.771183487884163*^9, 3.771183488140595*^9}, {3.771186771721446*^9, 
   3.771186777874948*^9}, {3.771187591947641*^9, 3.771187593899414*^9}, {
   3.771274569656062*^9, 3.77127458486579*^9}, {3.771350814985571*^9, 
   3.771350822274026*^9}, {3.7717034151601553`*^9, 3.771703416356786*^9}, {
   3.771706462162075*^9, 3.7717064639521503`*^9}, {3.772903608839912*^9, 
   3.7729036505705013`*^9}, {3.773512585259999*^9, 3.773512669427644*^9}, {
   3.773862565450273*^9, 3.77386257667639*^9}, {3.773862740909647*^9, 
   3.773862741043565*^9}, {3.776707455901402*^9, 3.776707456087758*^9}, {
   3.776707850356658*^9, 3.776707850484103*^9}, {3.776708329544262*^9, 
   3.776708367342123*^9}, {3.776709673693412*^9, 3.7767096788899198`*^9}, {
   3.776709744699443*^9, 3.776709750480325*^9}, {3.776798494203021*^9, 
   3.776798505270319*^9}, {3.776956349549844*^9, 3.776956365940563*^9}, {
   3.776956501367472*^9, 3.776956543282028*^9}, {3.7769568111001263`*^9, 
   3.7769568112987223`*^9}, {3.7769569534285913`*^9, 
   3.7769569538055677`*^9}, {3.776958244940624*^9, 3.776958271727703*^9}, {
   3.776959655157044*^9, 3.776959655684105*^9}, {3.776971001977123*^9, 
   3.77697104653727*^9}, {3.776971077544188*^9, 3.7769710905393357`*^9}, {
   3.777056389313129*^9, 3.777056393904592*^9}, {3.780083501855504*^9, 
   3.7800835073469777`*^9}, {3.781027740842214*^9, 3.781027859793786*^9}, {
   3.781028658966224*^9, 3.781028742664757*^9}, {3.814554689596714*^9, 
   3.814554692133562*^9}, {3.816088488157113*^9, 3.816088506994321*^9}, {
   3.8160885544607563`*^9, 3.816088586300956*^9}, 3.828138972928541*^9, {
   3.844261123568015*^9, 3.844261216687096*^9}, {3.846123282715547*^9, 
   3.846123307741858*^9}, {3.846123433744261*^9, 3.846123544991263*^9}, {
   3.84612358274053*^9, 3.846123585119324*^9}, {3.846123850001124*^9, 
   3.846123889590295*^9}, {3.85279250701928*^9, 3.852792529595201*^9}, {
   3.8527926993648024`*^9, 3.852792728043312*^9}, {3.8527938747376013`*^9, 
   3.85279388482203*^9}, 3.852794207989292*^9, {3.854443137929815*^9, 
   3.8544431512596407`*^9}},
 CellLabel->
  "In[125]:=",ExpressionUUID->"f7606cd6-830b-44d3-9b09-bb16d8bea745"]
}, Closed]]
}, Closed]],

Cell[CellGroupData[{

Cell["Other necessary functions and parameters for runs", "Section",
 CellChangeTimes->{{3.84623232086294*^9, 3.846232323691299*^9}, {
   3.846662556590105*^9, 3.84666258255879*^9}, 3.898935083829806*^9, {
   3.9211458400615034`*^9, 
   3.921145843554059*^9}},ExpressionUUID->"72110125-819c-4d63-97a2-\
832ff6d873d6"],

Cell[CellGroupData[{

Cell["Functions", "Subsection",
 CellChangeTimes->{{3.843643384249847*^9, 
  3.8436433861523685`*^9}},ExpressionUUID->"fbb8a459-3879-4de8-8edc-\
6f7b54b385a0"],

Cell[BoxData[{
 RowBox[{
  RowBox[{"Clear", "[", 
   RowBox[{
   "linear\[Omega]", ",", "linear\[Omega]tot", ",", "\[Omega]tot", ",", 
    "\[Theta]tot", ",", "ourpars", ",", "simplematrix", ",", 
    "agespecificmatrix"}], "]"}], "\[IndentingNewLine]", 
  RowBox[{"(*", 
   RowBox[{
    SuperscriptBox["\[Omega]", "2"], " ", "in", " ", "stage", " ", "i", " ", 
    "given", " ", "intercept", " ", "and", " ", "slope", " ", "of", " ", 
    "selection", " ", "variation"}], "*)"}]}], "\[IndentingNewLine]", 
 RowBox[{
  RowBox[{
   RowBox[{
    RowBox[{"linear\[Omega]", "[", 
     RowBox[{"i_", ",", "\[Omega]1_", ",", "b_"}], "]"}], ":=", 
    RowBox[{
     SuperscriptBox["\[Omega]1", "2"], "*", 
     RowBox[{"(", 
      RowBox[{"1", "+", 
       RowBox[{"b", "*", 
        RowBox[{"(", 
         RowBox[{"i", "-", "1"}], ")"}]}]}], ")"}]}]}], ";"}], "\n", 
  RowBox[{"(*", 
   RowBox[{
    RowBox[{
     SuperscriptBox["\[Omega]tot", "2"], " ", "given", " ", "intercept", " ", 
     "and", " ", "slope"}], " ", ";", " ", 
    RowBox[{
    "\[Omega]1", " ", "is", " ", "not", " ", "squared", " ", "in", " ", 
     "entries", " ", "here"}]}], "*)"}]}], "\[IndentingNewLine]", 
 RowBox[{
  RowBox[{
   RowBox[{
    RowBox[{"linear\[Omega]tot", "[", 
     RowBox[{"\[Omega]1_", ",", "b_", ",", "a_", ",", "T_"}], "]"}], ":=", 
    RowBox[{"Block", "[", 
     RowBox[{
      RowBox[{"{", "out", "}"}], ",", "\[IndentingNewLine]", 
      RowBox[{
       RowBox[{"If", "[", 
        RowBox[{
         RowBox[{
          RowBox[{"Length", "[", "a", "]"}], "\[Equal]", "1"}], ",", 
         RowBox[{"out", "=", 
          RowBox[{
           SuperscriptBox["\[Omega]1", "2"], 
           SuperscriptBox[
            RowBox[{"(", 
             RowBox[{
              RowBox[{
              "a", "\[LeftDoubleBracket]", "1", "\[RightDoubleBracket]"}], 
              "+", 
              FractionBox[
               RowBox[{"T", "-", 
                RowBox[{"a", "\[LeftDoubleBracket]", 
                 RowBox[{"-", "1"}], "\[RightDoubleBracket]"}]}], 
               RowBox[{"1", "+", "b"}]]}], ")"}], 
            RowBox[{"-", "1"}]]}]}]}], "]"}], ";", "\[IndentingNewLine]", 
       RowBox[{"If", "[", 
        RowBox[{
         RowBox[{
          RowBox[{"Length", "[", "a", "]"}], ">", "1"}], ",", 
         RowBox[{"out", "=", "\[IndentingNewLine]", 
          RowBox[{
           SuperscriptBox["\[Omega]1", "2"], 
           SuperscriptBox[
            RowBox[{"(", 
             RowBox[{
              RowBox[{
              "a", "\[LeftDoubleBracket]", "1", "\[RightDoubleBracket]"}], 
              "+", 
              RowBox[{"Sum", "[", 
               RowBox[{
                FractionBox[
                 RowBox[{
                  RowBox[{
                  "a", "\[LeftDoubleBracket]", "i", "\[RightDoubleBracket]"}],
                   "-", 
                  RowBox[{"a", "\[LeftDoubleBracket]", 
                   RowBox[{"i", "-", "1"}], "\[RightDoubleBracket]"}]}], 
                 RowBox[{"1", "+", 
                  RowBox[{
                   RowBox[{"(", 
                    RowBox[{"i", "-", "1"}], ")"}], "*", "b"}]}]], ",", 
                RowBox[{"{", 
                 RowBox[{"i", ",", "2", ",", 
                  RowBox[{"Length", "[", "a", "]"}]}], "}"}]}], "]"}], "+", 
              FractionBox[
               RowBox[{"T", "-", 
                RowBox[{"a", "\[LeftDoubleBracket]", 
                 RowBox[{"-", "1"}], "\[RightDoubleBracket]"}]}], 
               RowBox[{"1", "+", 
                RowBox[{
                 RowBox[{"Length", "[", "a", "]"}], "*", "b"}]}]]}], ")"}], 
            RowBox[{"-", "1"}]]}]}]}], "]"}], ";", "\[IndentingNewLine]", 
       "out"}]}], "\[IndentingNewLine]", "]"}]}], ";"}], 
  "\[IndentingNewLine]", 
  RowBox[{"(*", 
   RowBox[{
    SuperscriptBox["\[Omega]tot", "2"], " ", "for", " ", "any", " ", 
    "sequence", " ", "of", " ", 
    RowBox[{"\[Omega]", "'"}], "s"}], "*)"}]}], "\[IndentingNewLine]", 
 RowBox[{
  RowBox[{
   RowBox[{"\[Omega]tot", "[", 
    RowBox[{"\[Omega]vec_", ",", "ain_", ",", "T_"}], "]"}], ":=", 
   RowBox[{"Block", "[", 
    RowBox[{
     RowBox[{"{", 
      RowBox[{"out", ",", "a"}], "}"}], ",", "\[IndentingNewLine]", 
     RowBox[{
      RowBox[{"a", "=", 
       RowBox[{"Round", "[", 
        RowBox[{"Select", "[", 
         RowBox[{"ain", ",", 
          RowBox[{
           RowBox[{"#", "<", "T"}], "&"}]}], "]"}], "]"}]}], ";", 
      "\[IndentingNewLine]", 
      RowBox[{"If", "[", 
       RowBox[{
        RowBox[{
         RowBox[{"Length", "[", "a", "]"}], "\[Equal]", "1"}], ",", 
        RowBox[{"out", "=", 
         SuperscriptBox[
          RowBox[{"(", 
           RowBox[{
            FractionBox[
             RowBox[{
             "a", "\[LeftDoubleBracket]", "1", "\[RightDoubleBracket]"}], 
             RowBox[{
             "\[Omega]vec", "\[LeftDoubleBracket]", "1", 
              "\[RightDoubleBracket]"}]], "+", 
            FractionBox[
             RowBox[{"T", "-", 
              RowBox[{"a", "\[LeftDoubleBracket]", 
               RowBox[{"-", "1"}], "\[RightDoubleBracket]"}]}], 
             RowBox[{"\[Omega]vec", "\[LeftDoubleBracket]", 
              RowBox[{"-", "1"}], "\[RightDoubleBracket]"}]]}], ")"}], 
          RowBox[{"-", "1"}]]}]}], "]"}], ";", "\[IndentingNewLine]", 
      RowBox[{"If", "[", 
       RowBox[{
        RowBox[{
         RowBox[{"Length", "[", "a", "]"}], ">", "1"}], ",", 
        RowBox[{"out", "=", "\[IndentingNewLine]", 
         SuperscriptBox[
          RowBox[{"(", 
           RowBox[{
            FractionBox[
             RowBox[{
             "a", "\[LeftDoubleBracket]", "1", "\[RightDoubleBracket]"}], 
             RowBox[{
             "\[Omega]vec", "\[LeftDoubleBracket]", "1", 
              "\[RightDoubleBracket]"}]], "+", 
            RowBox[{"Sum", "[", 
             RowBox[{
              FractionBox[
               RowBox[{
                RowBox[{
                "a", "\[LeftDoubleBracket]", "i", "\[RightDoubleBracket]"}], 
                "-", 
                RowBox[{"a", "\[LeftDoubleBracket]", 
                 RowBox[{"i", "-", "1"}], "\[RightDoubleBracket]"}]}], 
               RowBox[{
               "\[Omega]vec", "\[LeftDoubleBracket]", "i", 
                "\[RightDoubleBracket]"}]], ",", 
              RowBox[{"{", 
               RowBox[{"i", ",", "2", ",", 
                RowBox[{"Length", "[", "a", "]"}]}], "}"}]}], "]"}], "+", 
            FractionBox[
             RowBox[{"T", "-", 
              RowBox[{"a", "\[LeftDoubleBracket]", 
               RowBox[{"-", "1"}], "\[RightDoubleBracket]"}]}], 
             RowBox[{"\[Omega]vec", "\[LeftDoubleBracket]", 
              RowBox[{"-", "1"}], "\[RightDoubleBracket]"}]]}], ")"}], 
          RowBox[{"-", "1"}]]}]}], "]"}], ";", "\[IndentingNewLine]", 
      "out"}]}], "\[IndentingNewLine]", "]"}]}], ";"}], "\[IndentingNewLine]", 
 RowBox[{
  RowBox[{
   RowBox[{
    RowBox[{"\[Theta]tot", "[", 
     RowBox[{
     "theta0_", ",", "k_", ",", "T_", ",", "ain_", ",", "\[Omega]vec_"}], 
     "]"}], ":=", 
    RowBox[{"Block", "[", 
     RowBox[{
      RowBox[{"{", 
       RowBox[{"a", ",", "our\[Omega]", ",", "out"}], "}"}], ",", 
      "\[IndentingNewLine]", 
      RowBox[{"(*", 
       RowBox[{
        RowBox[{
        "If", " ", "we", " ", "want", " ", "to", " ", "look", " ", "at", " ", 
         "time", " ", "shorter", " ", "than", " ", "the", " ", "ages", " ", 
         "at", " ", "transition"}], ",", " ", 
        RowBox[{"such", " ", "that", " ", "some", " ", "stages", " ", 
         RowBox[{"won", "'"}], "t", " ", "be", " ", "experienced"}], ",", " ", 
        RowBox[{
        "we", " ", "remove", " ", "the", " ", "age", " ", "at", " ", 
         "transition", " ", "to", " ", "those", " ", "stages"}]}], "*)"}], 
      "\[IndentingNewLine]", 
      RowBox[{
       RowBox[{"a", "=", 
        RowBox[{"Round", "[", 
         RowBox[{"Select", "[", 
          RowBox[{"ain", ",", 
           RowBox[{
            RowBox[{"#", "<", "T"}], "&"}]}], "]"}], "]"}]}], ";", 
       "\[IndentingNewLine]", 
       RowBox[{"our\[Omega]", "=", 
        RowBox[{"\[Omega]tot", "[", 
         RowBox[{"\[Omega]vec", ",", "a", ",", "T"}], "]"}]}], ";", 
       RowBox[{"If", "[", 
        RowBox[{
         RowBox[{
          RowBox[{"Length", "[", "a", "]"}], "\[Equal]", "1"}], ",", 
         RowBox[{"out", "=", 
          RowBox[{
           RowBox[{"Sum", "[", 
            RowBox[{
             RowBox[{"(", 
              RowBox[{
               FractionBox["our\[Omega]", 
                RowBox[{
                "\[Omega]vec", "\[LeftDoubleBracket]", "1", 
                 "\[RightDoubleBracket]"}]], 
               RowBox[{"(", 
                RowBox[{"theta0", "+", 
                 RowBox[{"k", " ", "t"}]}], ")"}]}], ")"}], ",", 
             RowBox[{"{", 
              RowBox[{"t", ",", "1", ",", 
               RowBox[{
               "a", "\[LeftDoubleBracket]", "1", "\[RightDoubleBracket]"}]}], 
              "}"}]}], "]"}], "+", 
           RowBox[{"Sum", "[", 
            RowBox[{
             RowBox[{
              FractionBox["our\[Omega]", 
               RowBox[{"\[Omega]vec", "\[LeftDoubleBracket]", 
                RowBox[{"-", "1"}], "\[RightDoubleBracket]"}]], 
              RowBox[{"(", 
               RowBox[{"theta0", "+", 
                RowBox[{"k", " ", "t"}]}], ")"}]}], ",", 
             RowBox[{"{", 
              RowBox[{"t", ",", 
               RowBox[{
                RowBox[{"a", "\[LeftDoubleBracket]", 
                 RowBox[{"-", "1"}], "\[RightDoubleBracket]"}], "+", "1"}], 
               ",", "T"}], "}"}]}], "]"}]}]}]}], "]"}], ";", 
       "\[IndentingNewLine]", 
       RowBox[{"If", "[", 
        RowBox[{
         RowBox[{
          RowBox[{"Length", "[", "a", "]"}], ">", "1"}], ",", 
         "\[IndentingNewLine]", 
         RowBox[{"out", " ", "=", 
          RowBox[{
           RowBox[{"Sum", "[", 
            RowBox[{
             RowBox[{"(", 
              RowBox[{
               FractionBox["our\[Omega]", 
                RowBox[{
                "\[Omega]vec", "\[LeftDoubleBracket]", "1", 
                 "\[RightDoubleBracket]"}]], 
               RowBox[{"(", 
                RowBox[{"theta0", "+", 
                 RowBox[{"k", " ", "t"}]}], ")"}]}], ")"}], ",", 
             RowBox[{"{", 
              RowBox[{"t", ",", "1", ",", 
               RowBox[{
               "a", "\[LeftDoubleBracket]", "1", "\[RightDoubleBracket]"}]}], 
              "}"}]}], "]"}], "+", 
           RowBox[{"Sum", "[", 
            RowBox[{
             RowBox[{"Sum", "[", 
              RowBox[{
               RowBox[{
                FractionBox["our\[Omega]", 
                 RowBox[{
                 "\[Omega]vec", "\[LeftDoubleBracket]", "i", 
                  "\[RightDoubleBracket]"}]], 
                RowBox[{"(", 
                 RowBox[{"theta0", "+", 
                  RowBox[{"k", " ", "t"}]}], ")"}]}], ",", 
               RowBox[{"{", 
                RowBox[{"t", ",", 
                 RowBox[{
                  RowBox[{"a", "\[LeftDoubleBracket]", 
                   RowBox[{"i", "-", "1"}], "\[RightDoubleBracket]"}], "+", 
                  "1"}], ",", 
                 RowBox[{
                 "a", "\[LeftDoubleBracket]", "i", 
                  "\[RightDoubleBracket]"}]}], "}"}]}], "]"}], ",", 
             RowBox[{"{", 
              RowBox[{"i", ",", "2", ",", 
               RowBox[{"Length", "[", "a", "]"}]}], "}"}]}], "]"}], "+", 
           RowBox[{"Sum", "[", 
            RowBox[{
             RowBox[{
              FractionBox["our\[Omega]", 
               RowBox[{"\[Omega]vec", "\[LeftDoubleBracket]", 
                RowBox[{"-", "1"}], "\[RightDoubleBracket]"}]], 
              RowBox[{"(", 
               RowBox[{"theta0", "+", 
                RowBox[{"k", " ", "t"}]}], ")"}]}], ",", 
             RowBox[{"{", 
              RowBox[{"t", ",", 
               RowBox[{
                RowBox[{"a", "\[LeftDoubleBracket]", 
                 RowBox[{"-", "1"}], "\[RightDoubleBracket]"}], "+", "1"}], 
               ",", "T"}], "}"}]}], "]"}]}]}]}], "]"}], ";", 
       "\[IndentingNewLine]", "out"}]}], "\[IndentingNewLine]", "]"}]}], 
   ";"}], "\[IndentingNewLine]", 
  RowBox[{"(*", 
   RowBox[{
   "takes", " ", "the", " ", "matrix", " ", "and", " ", "gives", " ", "our", 
    " ", "s", " ", "vector", " ", "and", " ", "g", " ", "vector"}], 
   "*)"}]}], "\[IndentingNewLine]", 
 RowBox[{
  RowBox[{
   RowBox[{
    RowBox[{"ourpars", "[", "matrix_", "]"}], ":=", 
    RowBox[{"Block", "[", 
     RowBox[{
      RowBox[{"{", 
       RowBox[{"temp", ",", "mys", ",", "myg"}], "}"}], ",", 
      "\[IndentingNewLine]", 
      RowBox[{
       RowBox[{"temp", "=", 
        RowBox[{"Table", "[", 
         RowBox[{
          RowBox[{"NSolve", "[", 
           RowBox[{
            RowBox[{"{", 
             RowBox[{
              RowBox[{
               RowBox[{"s", " ", "g"}], " ", "\[Equal]", " ", 
               RowBox[{"matrix", "\[LeftDoubleBracket]", 
                RowBox[{
                 RowBox[{"j", "+", "1"}], ",", "j"}], 
                "\[RightDoubleBracket]"}]}], ",", " ", 
              RowBox[{
               RowBox[{"s", 
                RowBox[{"(", 
                 RowBox[{"1", "-", "g"}], ")"}]}], "\[Equal]", 
               RowBox[{"matrix", "\[LeftDoubleBracket]", 
                RowBox[{"j", ",", "j"}], "\[RightDoubleBracket]"}]}]}], "}"}],
             ",", 
            RowBox[{"{", 
             RowBox[{"s", ",", "g"}], "}"}]}], "]"}], ",", 
          RowBox[{"{", 
           RowBox[{"j", ",", "1", ",", 
            RowBox[{
             RowBox[{"Length", "[", "matrix", "]"}], "-", "1"}]}], "}"}]}], 
         "]"}]}], ";", "\[IndentingNewLine]", 
       RowBox[{"mys", "=", 
        RowBox[{"Flatten", "[", 
         RowBox[{
          RowBox[{"{", 
           RowBox[{
            RowBox[{"Table", "[", 
             RowBox[{
              RowBox[{"s", "/.", 
               RowBox[{
                RowBox[{"Flatten", "[", "temp", "]"}], "\[LeftDoubleBracket]",
                 "i", "\[RightDoubleBracket]"}]}], ",", 
              RowBox[{"{", 
               RowBox[{"i", ",", "1", ",", 
                RowBox[{"Length", "[", 
                 RowBox[{"Flatten", "[", "temp", "]"}], "]"}], ",", "2"}], 
               "}"}]}], "]"}], ",", 
            RowBox[{"matrix", "\[LeftDoubleBracket]", 
             RowBox[{
              RowBox[{"Length", "[", "matrix", "]"}], ",", 
              RowBox[{"Length", "[", "matrix", "]"}]}], 
             "\[RightDoubleBracket]"}]}], "}"}], ",", "1"}], "]"}]}], ";", 
       "\[IndentingNewLine]", 
       RowBox[{"myg", "=", 
        RowBox[{"Flatten", "[", 
         RowBox[{
          RowBox[{"{", 
           RowBox[{
            RowBox[{"Table", "[", 
             RowBox[{
              RowBox[{"g", "/.", 
               RowBox[{
                RowBox[{"Flatten", "[", "temp", "]"}], "\[LeftDoubleBracket]",
                 "i", "\[RightDoubleBracket]"}]}], ",", 
              RowBox[{"{", 
               RowBox[{"i", ",", "2", ",", 
                RowBox[{"Length", "[", 
                 RowBox[{"Flatten", "[", "temp", "]"}], "]"}], ",", "2"}], 
               "}"}]}], "]"}], ",", "0"}], "}"}], ",", "1"}], "]"}]}], ";", 
       "\[IndentingNewLine]", 
       RowBox[{"{", 
        RowBox[{"mys", ",", "myg"}], "}"}]}]}], "\[IndentingNewLine]", 
     "]"}]}], ";"}], "\[IndentingNewLine]", 
  RowBox[{"(*", 
   RowBox[{
    RowBox[{"that", "'"}], "s", " ", "for", " ", "remaining", " ", "or", " ", 
    "transitionning"}], "*)"}], " "}], "\[IndentingNewLine]", 
 RowBox[{
  RowBox[{
   RowBox[{
    RowBox[{"simplematrix", "[", 
     RowBox[{"smax_", ",", "gmax_"}], "]"}], ":=", 
    RowBox[{"Block", "[", 
     RowBox[{
      RowBox[{"{", "NN", "}"}], ",", "\[IndentingNewLine]", 
      RowBox[{
       RowBox[{"NN", "=", 
        RowBox[{"Length", "[", "smax", "]"}]}], ";", "\[IndentingNewLine]", 
       RowBox[{"If", "[", 
        RowBox[{
         RowBox[{"NN", "\[Equal]", "2"}], ",", "\[IndentingNewLine]", 
         RowBox[{"Table", "[", "\[IndentingNewLine]", 
          RowBox[{
           RowBox[{"If", "[", 
            RowBox[{
             RowBox[{"row", "\[Equal]", "col"}], ",", 
             RowBox[{"(*", 
              RowBox[{
               RowBox[{
               "If", " ", "the", " ", "transition", " ", "is", " ", "within", 
                " ", "the", " ", "stage"}], ",", " ", 
               RowBox[{"that", " ", "is", " ", "remain"}]}], "*)"}], 
             "\[IndentingNewLine]", 
             RowBox[{"If", "[", 
              RowBox[{
               RowBox[{"row", "\[Equal]", "NN"}], ",", "\[IndentingNewLine]", 
               RowBox[{
               "smax", "\[LeftDoubleBracket]", "row", 
                "\[RightDoubleBracket]"}], ",", "\[IndentingNewLine]", 
               RowBox[{
                RowBox[{
                "smax", "\[LeftDoubleBracket]", "row", 
                 "\[RightDoubleBracket]"}], 
                RowBox[{"(", 
                 RowBox[{"1", "-", 
                  RowBox[{
                  "gmax", "\[LeftDoubleBracket]", "row", 
                   "\[RightDoubleBracket]"}]}], ")"}]}]}], "]"}], ",", " ", 
             RowBox[{"(*", 
              RowBox[{
               RowBox[{"For", " ", "all", " ", "other", " ", "stages"}], ",", 
               " ", 
               RowBox[{
               "the", " ", "proportion", " ", "that", " ", "remains", " ", 
                "is", " ", "a", " ", "function", " ", "of", " ", "survival", 
                " ", "and", " ", 
                RowBox[{"growth", "."}]}]}], "*)"}], "\[IndentingNewLine]", 
             RowBox[{"If", "[", 
              RowBox[{
               RowBox[{"row", " ", "\[Equal]", " ", 
                RowBox[{"col", "+", "1"}]}], ",", " ", 
               RowBox[{"(*", 
                RowBox[{
                "If", " ", "transition", " ", "to", " ", "the", " ", "focal", 
                 " ", "stage", " ", "from", " ", "the", " ", "previous", " ", 
                 "stage", " ", 
                 RowBox[{"(", 
                  RowBox[{"subdiagonal", " ", "elements"}], ")"}]}], "*)"}], 
               "\[IndentingNewLine]", 
               RowBox[{
                RowBox[{"smax", "\[LeftDoubleBracket]", 
                 RowBox[{"row", "-", "1"}], "\[RightDoubleBracket]"}], 
                RowBox[{"gmax", "\[LeftDoubleBracket]", 
                 RowBox[{"row", "-", "1"}], "\[RightDoubleBracket]"}]}], ",", 
               "\[IndentingNewLine]", "0"}], 
              RowBox[{"(*", 
               RowBox[{
                RowBox[{
                "All", " ", "other", " ", "matrix", " ", "elements", " ", 
                 "are", " ", "zero"}], ",", " ", 
                RowBox[{
                "as", " ", "there", " ", "is", " ", "no", " ", "transitions", 
                 " ", "backwards"}]}], "*)"}], "]"}]}], "\[IndentingNewLine]",
             "]"}], ",", 
           RowBox[{"{", 
            RowBox[{"row", ",", " ", "1", ",", " ", "NN"}], "}"}], ",", 
           RowBox[{"{", 
            RowBox[{"col", ",", " ", "1", ",", "NN"}], "}"}]}], "]"}], " ", 
         RowBox[{"(*", 
          RowBox[{"Leslie", " ", "matrix"}], "*)"}], "\[IndentingNewLine]", 
         ",", "\[IndentingNewLine]", 
         RowBox[{"Table", "[", "\[IndentingNewLine]", 
          RowBox[{
           RowBox[{"If", "[", 
            RowBox[{
             RowBox[{"row", "\[Equal]", "col"}], ",", 
             RowBox[{"(*", 
              RowBox[{
               RowBox[{
               "If", " ", "the", " ", "transition", " ", "is", " ", "within", 
                " ", "the", " ", "stage"}], ",", " ", 
               RowBox[{"that", " ", "is", " ", "remain"}]}], "*)"}], 
             "\[IndentingNewLine]", 
             RowBox[{"If", "[", 
              RowBox[{
               RowBox[{"row", "\[Equal]", "NN"}], ",", "\[IndentingNewLine]", 
               RowBox[{
               "smax", "\[LeftDoubleBracket]", "row", 
                "\[RightDoubleBracket]"}], ",", "\[IndentingNewLine]", 
               RowBox[{
                RowBox[{
                "smax", "\[LeftDoubleBracket]", "row", 
                 "\[RightDoubleBracket]"}], 
                RowBox[{"(", 
                 RowBox[{"1", "-", 
                  RowBox[{
                  "gmax", "\[LeftDoubleBracket]", "row", 
                   "\[RightDoubleBracket]"}]}], ")"}]}]}], "]"}], ",", " ", 
             RowBox[{"(*", 
              RowBox[{
               RowBox[{"For", " ", "all", " ", "other", " ", "stages"}], ",", 
               " ", 
               RowBox[{
               "the", " ", "proportion", " ", "that", " ", "remains", " ", 
                "is", " ", "a", " ", "function", " ", "of", " ", "survival", 
                " ", "and", " ", 
                RowBox[{"growth", "."}]}]}], "*)"}], "\[IndentingNewLine]", 
             RowBox[{"If", "[", 
              RowBox[{
               RowBox[{"row", " ", "\[Equal]", " ", 
                RowBox[{"col", "+", "1"}]}], ",", " ", 
               RowBox[{"(*", 
                RowBox[{
                "If", " ", "transition", " ", "to", " ", "the", " ", "focal", 
                 " ", "stage", " ", "from", " ", "the", " ", "previous", " ", 
                 "stage", " ", 
                 RowBox[{"(", 
                  RowBox[{"subdiagonal", " ", "elements"}], ")"}]}], "*)"}], 
               "\[IndentingNewLine]", 
               RowBox[{
                RowBox[{"smax", "\[LeftDoubleBracket]", 
                 RowBox[{"row", "-", "1"}], "\[RightDoubleBracket]"}], 
                RowBox[{"gmax", "\[LeftDoubleBracket]", 
                 RowBox[{"row", "-", "1"}], "\[RightDoubleBracket]"}]}], ",", 
               "\[IndentingNewLine]", "0"}], 
              RowBox[{"(*", 
               RowBox[{
                RowBox[{
                "All", " ", "other", " ", "matrix", " ", "elements", " ", 
                 "are", " ", "zero"}], ",", " ", 
                RowBox[{
                "as", " ", "there", " ", "is", " ", "no", " ", "transitions", 
                 " ", "backwards"}]}], "*)"}], "]"}]}], "\[IndentingNewLine]",
             "]"}], ",", 
           RowBox[{"{", 
            RowBox[{"row", ",", " ", "1", ",", " ", "NN"}], "}"}], ",", 
           RowBox[{"{", 
            RowBox[{"col", ",", " ", "1", ",", "NN"}], "}"}]}], "]"}]}], " ", 
        RowBox[{"(*", 
         RowBox[{"Leslie", " ", "matrix"}], "*)"}], "\[IndentingNewLine]", 
        "]"}]}]}], "\[IndentingNewLine]", "]"}]}], ";"}], 
  "\[IndentingNewLine]", 
  RowBox[{"(*", 
   RowBox[{
    RowBox[{
    "This", " ", "gives", " ", "mean", " ", "time", " ", "spent", " ", "in", 
     " ", "each", " ", "stage"}], " ", "\[Rule]", " ", 
    RowBox[{
    "we", " ", "say", " ", "its", " ", "mean", " ", "age", " ", "at", " ", 
     "transition"}]}], "*)"}]}], "\n", 
 RowBox[{
  RowBox[{
   RowBox[{
    RowBox[{"agespecificmatrix", "[", 
     RowBox[{"smax_", ",", "gmax_"}], "]"}], ":=", 
    RowBox[{"Block", "[", 
     RowBox[{
      RowBox[{"{", "tempmat", "}"}], ",", "\[IndentingNewLine]", 
      RowBox[{
       RowBox[{"tempmat", "=", 
        RowBox[{"simplematrix", "[", 
         RowBox[{"smax", ",", "gmax"}], "]"}]}], ";", "\[IndentingNewLine]", 
       RowBox[{"Accumulate", "[", 
        RowBox[{"Diagonal", "[", 
         RowBox[{"Inverse", "[", 
          RowBox[{
           RowBox[{"IdentityMatrix", "[", 
            RowBox[{"Length", "[", "smax", "]"}], "]"}], "-", "tempmat"}], 
          "]"}], "]"}], "\[IndentingNewLine]", "]"}]}]}], 
     "\[IndentingNewLine]", "]"}]}], ";"}], "\[IndentingNewLine]", 
  RowBox[{"(*", 
   RowBox[{
    RowBox[{"In", " ", "the", " ", "function", " ", "below"}], ",", " ", 
    RowBox[{
    "if", " ", "you", " ", "want", " ", "to", " ", "know", " ", "the", " ", 
     "mean", " ", "age", " ", "at", " ", "transition", " ", "to", " ", 
     "stage", " ", "2"}], ",", " ", 
    RowBox[{
    "you", " ", "provide", " ", "your", " ", "simulation", " ", "output", " ",
      "and", " ", "\"\<2\>\"", " ", "as", " ", "inputs"}]}], 
   "*)"}]}], "\[IndentingNewLine]", 
 RowBox[{
  RowBox[{
   RowBox[{"getmeanageStage", "[", 
    RowBox[{"yoursim_", ",", "stage_"}], "]"}], ":=", 
   RowBox[{"Block", "[", 
    RowBox[{
     RowBox[{"{", "agetab", "}"}], ",", "\[IndentingNewLine]", 
     RowBox[{
      RowBox[{"agetab", "=", 
       RowBox[{"Table", "[", 
        RowBox[{
         RowBox[{"{", 
          RowBox[{"a", ",", 
           RowBox[{
            RowBox[{
             RowBox[{
             "yoursim", "\[LeftDoubleBracket]", "numberInv", 
              "\[RightDoubleBracket]"}], "\[LeftDoubleBracket]", 
             RowBox[{"a", ",", 
              RowBox[{"stage", "-", "1"}]}], "\[RightDoubleBracket]"}], "*", 
            RowBox[{
             RowBox[{
             "yoursim", "\[LeftDoubleBracket]", "transitionMatrix", 
              "\[RightDoubleBracket]"}], "\[LeftDoubleBracket]", 
             RowBox[{"a", ",", "stage", ",", 
              RowBox[{"stage", "-", "1"}]}], "\[RightDoubleBracket]"}]}]}], 
          "}"}], ",", 
         RowBox[{"{", 
          RowBox[{"a", ",", "1", ",", 
           RowBox[{
            RowBox[{"Length", "[", 
             RowBox[{
             "yoursim", "\[LeftDoubleBracket]", "1", 
              "\[RightDoubleBracket]"}], "]"}], "-", "1"}]}], "}"}]}], 
        "]"}]}], ";", "\[IndentingNewLine]", 
      RowBox[{"Total", "[", 
       RowBox[{
        RowBox[{"(", 
         RowBox[{
          RowBox[{"agetab", "\[LeftDoubleBracket]", 
           RowBox[{"All", ",", "2"}], "\[RightDoubleBracket]"}], "/", 
          RowBox[{"Total", "[", 
           RowBox[{"agetab", "\[LeftDoubleBracket]", 
            RowBox[{"All", ",", "2"}], "\[RightDoubleBracket]"}], "]"}]}], 
         ")"}], "*", 
        RowBox[{"Table", "[", 
         RowBox[{"a", ",", 
          RowBox[{"{", 
           RowBox[{"a", ",", "1", ",", 
            RowBox[{
             RowBox[{"Length", "[", 
              RowBox[{
              "yoursim", "\[LeftDoubleBracket]", "1", 
               "\[RightDoubleBracket]"}], "]"}], "-", "1"}]}], "}"}]}], 
         "]"}]}], "]"}]}]}], "\[IndentingNewLine]", "]"}]}], ";"}]}], "Input",
 InitializationCell->True,
 CellChangeTimes->{{3.842072748979062*^9, 3.8420727531617637`*^9}, {
   3.843639313874339*^9, 3.843639316177994*^9}, 3.8436433027866673`*^9, 
   3.8437223606724052`*^9, {3.843722476200209*^9, 3.8437224773098936`*^9}, {
   3.843905955307019*^9, 3.843905960900071*^9}, {3.843908009409862*^9, 
   3.843908024317393*^9}, {3.846235729106675*^9, 3.846235751200228*^9}, {
   3.8462357995445943`*^9, 3.8462358265611105`*^9}, {3.846235868013823*^9, 
   3.846236015499729*^9}, 3.8462360693917203`*^9, {3.84623610571806*^9, 
   3.846236141510311*^9}, {3.846236193473143*^9, 3.846236224846331*^9}, {
   3.84623626848466*^9, 3.846236360734344*^9}, {3.846237117881891*^9, 
   3.84623711914716*^9}, {3.846237280364333*^9, 3.8462373196618357`*^9}, {
   3.851057941222803*^9, 3.851057971702801*^9}, {3.8510580082364607`*^9, 
   3.851058026579599*^9}, {3.854443270151219*^9, 3.854443278484045*^9}, {
   3.854443316167891*^9, 3.854443330637501*^9}, {3.854443697441648*^9, 
   3.854443717339689*^9}, {3.8544438177505703`*^9, 3.854443907398911*^9}, {
   3.8546125006739273`*^9, 3.854612502743762*^9}, {3.854612556859953*^9, 
   3.8546125572803946`*^9}},
 CellLabel->
  "In[126]:=",ExpressionUUID->"b47303cd-f5e1-40cc-92db-173404c78d5c"]
}, Closed]],

Cell[CellGroupData[{

Cell["Producing simulation tables", "Subsection",
 CellChangeTimes->{{3.84623228527144*^9, 
  3.846232295072761*^9}},ExpressionUUID->"db2bf455-f42f-4649-8395-\
5ea917eca5e7"],

Cell[BoxData[{
 RowBox[{"Clear", "[", 
  RowBox[{"producetable", ",", "selectraj"}], "]"}], "\[IndentingNewLine]", 
 RowBox[{
  RowBox[{"producetable", "[", 
   RowBox[{
   "species_", ",", "scenario_", ",", "matrix_", ",", "k_", ",", 
    "selectiontraj_", ",", "choice_"}], "]"}], ":=", 
  RowBox[{"Block", "[", 
   RowBox[{
    RowBox[{"{", 
     RowBox[{"temp", ",", "meanages", ",", "myout"}], "}"}], ",", 
    "\[IndentingNewLine]", 
    RowBox[{
     RowBox[{"temp", "=", "\[IndentingNewLine]", 
      RowBox[{"If", "[", 
       RowBox[{
        RowBox[{"choice", " ", "\[Equal]", " ", "\"\<both\>\""}], ",", 
        RowBox[{"Table", "[", 
         RowBox[{
          RowBox[{"{", 
           RowBox[{"z", ",", 
            RowBox[{"runRecursions", "[", 
             RowBox[{"z", ",", 
              RowBox[{"{", 
               RowBox[{"svec", ",", "gvec"}], "}"}], ",", 
              RowBox[{"{", 
               RowBox[{"selectiontraj", ",", "selectiontraj"}], "}"}], ",", 
              RowBox[{"{", 
               RowBox[{"\[Theta]svec", ",", "\[Theta]svec"}], "}"}], ",", 
              "nvec", ",", "k", ",", "nyears", ",", " ", "\"\<both\>\""}], 
             "]"}]}], "}"}], ",", 
          RowBox[{"{", 
           RowBox[{"z", ",", "15", ",", "19", ",", "0.01"}], "}"}]}], "]"}], 
        ",", 
        RowBox[{"Table", "[", 
         RowBox[{
          RowBox[{"{", 
           RowBox[{"z", ",", 
            RowBox[{"runRecursions", "[", 
             RowBox[{"z", ",", 
              RowBox[{"{", 
               RowBox[{"svec", ",", "gvec"}], "}"}], ",", "selectiontraj", 
              ",", "\[Theta]svec", ",", "nvec", ",", "k", ",", "nyears", ",", 
              " ", "choice"}], "]"}]}], "}"}], ",", 
          RowBox[{"{", 
           RowBox[{"z", ",", "15", ",", "19", ",", "0.01"}], "}"}]}], "]"}]}],
        "\[IndentingNewLine]", "]"}]}], ";", "\[IndentingNewLine]", 
     RowBox[{"meanages", "=", 
      RowBox[{"Table", "[", 
       RowBox[{
        RowBox[{"Table", "[", 
         RowBox[{
          RowBox[{"getmeanageStage", "[", 
           RowBox[{
            RowBox[{"temp", "\[LeftDoubleBracket]", 
             RowBox[{"j", ",", "2"}], "\[RightDoubleBracket]"}], ",", "i"}], 
           "]"}], ",", 
          RowBox[{"{", 
           RowBox[{"i", ",", "2", ",", "nstages"}], "}"}]}], "]"}], ",", 
        RowBox[{"{", 
         RowBox[{"j", ",", "1", ",", 
          RowBox[{"Length", "[", "temp", "]"}]}], "}"}]}], "]"}]}], ";", 
     "\[IndentingNewLine]", 
     RowBox[{"myout", "=", 
      RowBox[{"Table", "[", 
       RowBox[{
        RowBox[{"Flatten", "[", 
         RowBox[{
          RowBox[{"{", 
           RowBox[{
            RowBox[{"temp", "\[LeftDoubleBracket]", 
             RowBox[{"i", ",", "1"}], "\[RightDoubleBracket]"}], ",", 
            "species", ",", "scenario", ",", "matrix", ",", "choice", ",", 
            "nyears", ",", "svec", ",", "gvec", ",", "avec", ",", 
            RowBox[{
            "meanages", "\[LeftDoubleBracket]", "i", 
             "\[RightDoubleBracket]"}], ",", " ", "selectiontraj", ",", 
            RowBox[{"\[Omega]tot", "[", 
             RowBox[{"selectiontraj", ",", 
              RowBox[{
              "meanages", "\[LeftDoubleBracket]", "i", 
               "\[RightDoubleBracket]"}], ",", "nyears"}], "]"}], ",", 
            RowBox[{
             RowBox[{
              RowBox[{"temp", "\[LeftDoubleBracket]", 
               RowBox[{"i", ",", "2"}], "\[RightDoubleBracket]"}], 
              "\[LeftDoubleBracket]", "numberInv", "\[RightDoubleBracket]"}], 
             "\[LeftDoubleBracket]", 
             RowBox[{"nyears", "+", "1"}], "\[RightDoubleBracket]"}]}], "}"}],
           ",", "1"}], "]"}], ",", 
        RowBox[{"{", 
         RowBox[{"i", ",", "1", ",", 
          RowBox[{"Length", "[", "temp", "]"}]}], "}"}]}], "]"}]}], ";", 
     "\[IndentingNewLine]", "myout"}]}], "\[IndentingNewLine]", 
   "]"}]}]}], "Input",
 InitializationCell->True,
 CellChangeTimes->{
  3.8510729154360943`*^9, 3.851073976568783*^9, {3.851075162554571*^9, 
   3.851075203401726*^9}, {3.8510752792742376`*^9, 3.8510752804972363`*^9}, {
   3.851076154154743*^9, 3.851076253296256*^9}, {3.851076318822891*^9, 
   3.851076325717236*^9}, {3.851076398780811*^9, 3.851076399996965*^9}, {
   3.851076441902527*^9, 3.851076442331081*^9}, {3.851076802222351*^9, 
   3.85107680328905*^9}, 3.8510768477956953`*^9, {3.851076952803496*^9, 
   3.851076955565416*^9}, {3.851077394721704*^9, 3.851077397179797*^9}, {
   3.851077537134019*^9, 3.851077541421005*^9}, {3.852276428412162*^9, 
   3.8522764379734735`*^9}, {3.8528161118338623`*^9, 3.852816215843645*^9}, {
   3.852816246207476*^9, 3.852816280831268*^9}, {3.852816430449177*^9, 
   3.8528164421242285`*^9}, {3.852816839079547*^9, 3.85281684215734*^9}, 
   3.852816916671979*^9, {3.8528171152985506`*^9, 3.852817129918309*^9}, {
   3.8528682395249195`*^9, 3.852868241639195*^9}, {3.853820979000718*^9, 
   3.8538209799870434`*^9}, 3.853923058927294*^9, {3.854430986060675*^9, 
   3.854430997399808*^9}, {3.854442206155089*^9, 3.854442210103462*^9}, {
   3.854443939070322*^9, 3.854443940757394*^9}, {3.8544480806539307`*^9, 
   3.854448107039299*^9}, {3.854448326738759*^9, 3.854448337398307*^9}, {
   3.854510541410204*^9, 3.854510544754598*^9}, {3.876392719994584*^9, 
   3.8763927230563707`*^9}, {3.8765648689857893`*^9, 
   3.8765648721631837`*^9}, {3.920352522649319*^9, 3.920352523630664*^9}, {
   3.9210652404851627`*^9, 3.921065267897503*^9}, {3.921065596294014*^9, 
   3.921065600625142*^9}},
 CellLabel->
  "In[135]:=",ExpressionUUID->"9f80049a-5bb9-4e76-8d60-aea9c7b7d446"]
}, Closed]],

Cell[CellGroupData[{

Cell["Output", "Subsection",
 CellChangeTimes->{{3.84623228527144*^9, 3.846232295072761*^9}, {
  3.846237555440863*^9, 
  3.846237557659096*^9}},ExpressionUUID->"f8baf071-c59d-49bd-917a-\
b8414da7ce10"],

Cell[BoxData[{
 RowBox[{
  RowBox[{
   RowBox[{"ntotTableFunction", "[", "sim_", "]"}], ":=", 
   RowBox[{"Table", "[", 
    RowBox[{
     RowBox[{"{", 
      RowBox[{
       RowBox[{"sim", "\[LeftDoubleBracket]", 
        RowBox[{"i", ",", "1"}], "\[RightDoubleBracket]"}], ",", 
       RowBox[{"Total", "[", 
        RowBox[{
         RowBox[{
          RowBox[{"sim", "\[LeftDoubleBracket]", 
           RowBox[{"i", ",", "2"}], "\[RightDoubleBracket]"}], 
          "\[LeftDoubleBracket]", "numberInv", "\[RightDoubleBracket]"}], 
         "\[LeftDoubleBracket]", 
         RowBox[{"nyears", "+", "1"}], "\[RightDoubleBracket]"}], "]"}]}], 
      "}"}], ",", 
     RowBox[{"{", 
      RowBox[{"i", ",", "1", ",", 
       RowBox[{"Length", "[", "sim", "]"}]}], "}"}]}], "]"}]}], 
  ";"}], "\[IndentingNewLine]", 
 RowBox[{
  RowBox[{
   RowBox[{"nLast", "[", "sim_", "]"}], ":=", 
   RowBox[{"Table", "[", 
    RowBox[{
     RowBox[{"{", 
      RowBox[{
       RowBox[{"sim", "\[LeftDoubleBracket]", 
        RowBox[{"i", ",", "1"}], "\[RightDoubleBracket]"}], ",", 
       RowBox[{
        RowBox[{
         RowBox[{
          RowBox[{"sim", "\[LeftDoubleBracket]", 
           RowBox[{"i", ",", "2"}], "\[RightDoubleBracket]"}], 
          "\[LeftDoubleBracket]", "numberInv", "\[RightDoubleBracket]"}], 
         "\[LeftDoubleBracket]", 
         RowBox[{"nyears", "+", "1"}], "\[RightDoubleBracket]"}], 
        "\[LeftDoubleBracket]", 
        RowBox[{"-", "1"}], "\[RightDoubleBracket]"}]}], "}"}], ",", 
     RowBox[{"{", 
      RowBox[{"i", ",", "1", ",", 
       RowBox[{"Length", "[", "sim", "]"}]}], "}"}]}], "]"}]}], 
  ";"}], "\[IndentingNewLine]", 
 RowBox[{
  RowBox[{"optzini", "[", "sim_", "]"}], ":=", 
  RowBox[{
   RowBox[{"sim", "\[LeftDoubleBracket]", 
    RowBox[{"All", ",", "1"}], "\[RightDoubleBracket]"}], 
   "\[LeftDoubleBracket]", 
   RowBox[{"Flatten", "[", 
    RowBox[{"Position", "[", 
     RowBox[{
      RowBox[{"Table", "[", 
       RowBox[{
        RowBox[{
         RowBox[{
          RowBox[{
           RowBox[{"sim", "\[LeftDoubleBracket]", 
            RowBox[{"i", ",", "2"}], "\[RightDoubleBracket]"}], 
           "\[LeftDoubleBracket]", "numberInv", "\[RightDoubleBracket]"}], 
          "\[LeftDoubleBracket]", 
          RowBox[{"nyears", "+", "1"}], "\[RightDoubleBracket]"}], 
         "\[LeftDoubleBracket]", 
         RowBox[{"-", "1"}], "\[RightDoubleBracket]"}], ",", 
        RowBox[{"{", 
         RowBox[{"i", ",", "1", ",", 
          RowBox[{"Length", "[", "sim", "]"}]}], "}"}]}], "]"}], ",", 
      RowBox[{"Max", "[", 
       RowBox[{"Table", "[", 
        RowBox[{
         RowBox[{
          RowBox[{
           RowBox[{
            RowBox[{"sim", "\[LeftDoubleBracket]", 
             RowBox[{"i", ",", "2"}], "\[RightDoubleBracket]"}], 
            "\[LeftDoubleBracket]", "numberInv", "\[RightDoubleBracket]"}], 
           "\[LeftDoubleBracket]", 
           RowBox[{"nyears", "+", "1"}], "\[RightDoubleBracket]"}], 
          "\[LeftDoubleBracket]", 
          RowBox[{"-", "1"}], "\[RightDoubleBracket]"}], ",", 
         RowBox[{"{", 
          RowBox[{"i", ",", "1", ",", 
           RowBox[{"Length", "[", "sim", "]"}]}], "}"}]}], "]"}], "]"}]}], 
     "]"}], "]"}], "\[RightDoubleBracket]"}]}], "\[IndentingNewLine]", 
 RowBox[{
  RowBox[{"optziniTotal", "[", "sim_", "]"}], ":=", 
  RowBox[{
   RowBox[{"sim", "\[LeftDoubleBracket]", 
    RowBox[{"All", ",", "1"}], "\[RightDoubleBracket]"}], 
   "\[LeftDoubleBracket]", 
   RowBox[{"Flatten", "[", 
    RowBox[{"Position", "[", 
     RowBox[{
      RowBox[{"Table", "[", 
       RowBox[{
        RowBox[{"Total", "[", 
         RowBox[{
          RowBox[{
           RowBox[{"sim", "\[LeftDoubleBracket]", 
            RowBox[{"i", ",", "2"}], "\[RightDoubleBracket]"}], 
           "\[LeftDoubleBracket]", "numberInv", "\[RightDoubleBracket]"}], 
          "\[LeftDoubleBracket]", 
          RowBox[{"nyears", "+", "1"}], "\[RightDoubleBracket]"}], "]"}], ",", 
        RowBox[{"{", 
         RowBox[{"i", ",", "1", ",", 
          RowBox[{"Length", "[", "sim", "]"}]}], "}"}]}], "]"}], ",", 
      RowBox[{"Max", "[", 
       RowBox[{"Table", "[", 
        RowBox[{
         RowBox[{"Total", "[", 
          RowBox[{
           RowBox[{
            RowBox[{"sim", "\[LeftDoubleBracket]", 
             RowBox[{"i", ",", "2"}], "\[RightDoubleBracket]"}], 
            "\[LeftDoubleBracket]", "numberInv", "\[RightDoubleBracket]"}], 
           "\[LeftDoubleBracket]", 
           RowBox[{"nyears", "+", "1"}], "\[RightDoubleBracket]"}], "]"}], 
         ",", 
         RowBox[{"{", 
          RowBox[{"i", ",", "1", ",", 
           RowBox[{"Length", "[", "sim", "]"}]}], "}"}]}], "]"}], "]"}]}], 
     "]"}], "]"}], "\[RightDoubleBracket]"}]}]}], "Input",
 InitializationCell->True,
 CellChangeTimes->{{3.832566068099761*^9, 3.832566108317888*^9}, {
   3.832662978095732*^9, 3.832663040258134*^9}, {3.832663104405035*^9, 
   3.832663135128344*^9}, {3.8459493428585863`*^9, 3.8459493983218927`*^9}, {
   3.845949468880528*^9, 3.845949492062579*^9}, {3.845949539137571*^9, 
   3.845949543160172*^9}, {3.8459498101171427`*^9, 3.845949811052045*^9}, 
   3.8462375370771003`*^9, {3.854429291711402*^9, 3.854429339967544*^9}},
 CellLabel->
  "In[137]:=",ExpressionUUID->"24d94701-c48c-4348-8824-116409adced7"]
}, Closed]],

Cell[CellGroupData[{

Cell["Parameters", "Subsection",
 CellChangeTimes->{{3.911459369330597*^9, 
  3.911459383965428*^9}},ExpressionUUID->"d07bbb52-022e-47ac-90bd-\
871ceb36455b"],

Cell["Defaults simulation parameters:", "Text",
 CellChangeTimes->{{3.898924579809147*^9, 3.898924594002121*^9}, {
  3.8989246433959646`*^9, 3.898924648793875*^9}, {3.9210439591946573`*^9, 
  3.921043961770769*^9}},ExpressionUUID->"6ca1a380-a6ba-4645-8d4f-\
92465edd90ee"],

Cell[BoxData[{
 RowBox[{
  RowBox[{
   RowBox[{"nyears", "=", "60"}], ";"}], 
  RowBox[{"(*", 
   RowBox[{"Harvest", " ", "time"}], "*)"}]}], "\[IndentingNewLine]", 
 RowBox[{
  RowBox[{
   RowBox[{"nyearsHIncreased", "=", "100"}], ";"}], " ", 
  RowBox[{"(*", 
   RowBox[{"Increased", " ", "harvest", " ", "time"}], 
   "*)"}]}], "\[IndentingNewLine]", 
 RowBox[{
  RowBox[{
   RowBox[{"theta0", "=", "15"}], ";"}], " ", 
  RowBox[{"(*", 
   RowBox[{"Initial", " ", "temperature", " ", "in", " ", "the", " ", 
    RowBox[{"environment", ":", " ", 
     RowBox[{
     "was", " ", "arbitraly", " ", "set", " ", "to", " ", "15", 
      "\[Degree]C"}]}]}], "*)"}]}], "\[IndentingNewLine]", 
 RowBox[{
  RowBox[{
   RowBox[{"Nini", "=", "10000"}], ";"}], " ", 
  RowBox[{"(*", 
   RowBox[{
   "Initial", " ", "number", " ", "of", " ", "individuals", " ", "in", " ", 
    "the", " ", "first", " ", "stage", " ", "of", " ", "the", " ", "cohort"}],
    "*)"}]}]}], "Input",
 InitializationCell->True,
 CellChangeTimes->{{3.8490008087190886`*^9, 3.849000823309682*^9}, {
   3.849000863538467*^9, 3.849000993909648*^9}, {3.849001091810584*^9, 
   3.849001125007274*^9}, {3.855286117997617*^9, 3.8552861183985777`*^9}, 
   3.855300821010017*^9, 3.855301205933327*^9, {3.8553038137386746`*^9, 
   3.855303815806414*^9}, {3.877187430826969*^9, 3.877187453427921*^9}, 
   3.8986701143141747`*^9, {3.89892448641962*^9, 3.8989244874287305`*^9}, {
   3.898924654148046*^9, 3.898924778678237*^9}, 3.898925078522042*^9, {
   3.921049470166029*^9, 3.921049484598326*^9}},
 CellLabel->
  "In[141]:=",ExpressionUUID->"2e02057e-da78-49fe-94fc-bc35e77a2480"],

Cell["Scenarios of environmental change:", "Text",
 CellChangeTimes->{{3.898924579809147*^9, 3.898924594002121*^9}, {
  3.8989246433959646`*^9, 3.898924648793875*^9}, {3.898924797590677*^9, 
  3.898924807796568*^9}, {3.898924843606487*^9, 
  3.898924852655912*^9}},ExpressionUUID->"f6a4ecee-6b7d-41a9-bc48-\
213da7e7b2f0"],

Cell[BoxData[{
 RowBox[{
  RowBox[{"k0", "=", "0"}], ";"}], "\[IndentingNewLine]", 
 RowBox[{
  RowBox[{"k17", "=", 
   RowBox[{"k", "/.", 
    RowBox[{"Flatten", "[", 
     RowBox[{"NSolve", "[", 
      RowBox[{
       RowBox[{"theta0", "+", 
        RowBox[{"k", "*", "60"}]}], "\[Equal]", 
       RowBox[{"theta0", "+", "1.7"}]}], "]"}], "]"}]}]}], 
  ";"}], "\[IndentingNewLine]", 
 RowBox[{
  RowBox[{"k26", "=", 
   RowBox[{"k", "/.", 
    RowBox[{"Flatten", "[", 
     RowBox[{"NSolve", "[", 
      RowBox[{
       RowBox[{"theta0", "+", 
        RowBox[{"k", "*", "60"}]}], "\[Equal]", 
       RowBox[{"theta0", "+", "2.6"}]}], "]"}], "]"}]}]}], 
  ";"}], "\[IndentingNewLine]", 
 RowBox[{
  RowBox[{"k33", "=", 
   RowBox[{"k", "/.", 
    RowBox[{"Flatten", "[", 
     RowBox[{"NSolve", "[", 
      RowBox[{
       RowBox[{"theta0", "+", 
        RowBox[{"k", "*", "60"}]}], "\[Equal]", 
       RowBox[{"theta0", "+", "3.3"}]}], "]"}], "]"}]}]}], ";"}]}], "Input",
 InitializationCell->True,
 CellChangeTimes->{
  3.898931002989222*^9, {3.920090321804861*^9, 3.9200903227234097`*^9}, {
   3.920091570708087*^9, 3.920091575801501*^9}, {3.920102473095879*^9, 
   3.920102495695921*^9}, {3.921050542549641*^9, 3.921050557434543*^9}},
 CellLabel->
  "In[145]:=",ExpressionUUID->"d5a03542-b164-4468-9696-3be0d86f08ad"],

Cell["Increased harvest time (H=100):", "Text",
 CellChangeTimes->{{3.898924579809147*^9, 3.898924594002121*^9}, {
  3.8989246433959646`*^9, 3.898924648793875*^9}, {3.898924797590677*^9, 
  3.898924807796568*^9}, {3.898924843606487*^9, 3.898924852655912*^9}, {
  3.921049408729123*^9, 
  3.921049418345262*^9}},ExpressionUUID->"07bb4d22-879c-4c65-a23a-\
4492597cf388"],

Cell[BoxData[{
 RowBox[{
  RowBox[{"k17HIncreased", "=", 
   RowBox[{"k", "/.", 
    RowBox[{"Flatten", "[", 
     RowBox[{"NSolve", "[", 
      RowBox[{
       RowBox[{"theta0", "+", 
        RowBox[{"k", "*", "nyearsHIncreased"}]}], "\[Equal]", 
       RowBox[{"theta0", "+", "2.9"}]}], "]"}], "]"}]}]}], 
  ";"}], "\[IndentingNewLine]", 
 RowBox[{
  RowBox[{"k33HIncreased", "=", 
   RowBox[{"k", "/.", 
    RowBox[{"Flatten", "[", 
     RowBox[{"NSolve", "[", 
      RowBox[{
       RowBox[{"theta0", "+", 
        RowBox[{"k", "*", "nyearsHIncreased"}]}], "\[Equal]", 
       RowBox[{"theta0", "+", "5.5"}]}], "]"}], "]"}]}]}], ";"}]}], "Input",
 InitializationCell->True,
 CellChangeTimes->{
  3.898931002989222*^9, {3.920090321804861*^9, 3.9200903227234097`*^9}, {
   3.920091570708087*^9, 3.920091575801501*^9}, {3.920102473095879*^9, 
   3.920102495695921*^9}, {3.92104942257247*^9, 3.9210494584416866`*^9}, {
   3.921049491968368*^9, 3.9210494935994043`*^9}, {3.9210505009263196`*^9, 
   3.92105054590351*^9}, {3.921050707736809*^9, 3.9210507109928827`*^9}, {
   3.9210508404391546`*^9, 3.921050850411918*^9}, {3.9210542096228366`*^9, 
   3.921054210235508*^9}},
 CellLabel->
  "In[149]:=",ExpressionUUID->"4a373f7f-e78a-4a40-8978-00b9446e10aa"],

Cell["Values for omega tot:", "Text",
 CellChangeTimes->{{3.921574879894543*^9, 
  3.9215748875148935`*^9}},ExpressionUUID->"bd98873b-58ec-463c-af9b-\
387bf5143196"],

Cell[BoxData[{
 RowBox[{
  RowBox[{"Clear", "[", 
   RowBox[{"\[Omega]totvec", ",", "s", ",", "g"}], "]"}], 
  ";"}], "\[IndentingNewLine]", 
 RowBox[{
  RowBox[{
   RowBox[{"\[Omega]totvec", "=", 
    RowBox[{"{", 
     RowBox[{"4", ",", "12.25", ",", "25"}], "}"}]}], ";"}], " ", 
  RowBox[{"(*", 
   RowBox[{"values", " ", "for", " ", "omega", " ", 
    SuperscriptBox["tot", "2"]}], "*)"}]}]}], "Input",
 InitializationCell->True,
 CellChangeTimes->{{3.8527846243696327`*^9, 3.8527846275301027`*^9}, {
   3.852784691870033*^9, 3.852784695528837*^9}, {3.8527847699687433`*^9, 
   3.8527848125899796`*^9}, {3.8527893715471325`*^9, 3.8527893757229013`*^9}, 
   3.853918411657365*^9, 3.853919419269977*^9, {3.855206323361468*^9, 
   3.8552063304040127`*^9}, {3.855821116751688*^9, 3.855821117152711*^9}, {
   3.85685835269959*^9, 3.8568583601012287`*^9}, {3.860703052697462*^9, 
   3.860703059050232*^9}, {3.861810768721708*^9, 3.86181079231306*^9}, {
   3.8707718078081913`*^9, 3.87077183566313*^9}, {3.874464651596402*^9, 
   3.874464652019913*^9}, {3.875961150495025*^9, 3.87596117427232*^9}, {
   3.876564889736184*^9, 3.8765649179512577`*^9}, {3.8920077299856577`*^9, 
   3.89200773118916*^9}, {3.8920084132673645`*^9, 3.892008416079505*^9}, {
   3.892008530401702*^9, 3.892008531183232*^9}, {3.89893525692262*^9, 
   3.898935260454194*^9}, {3.907732304338435*^9, 3.907732308897661*^9}, 
   3.9077331204889855`*^9, {3.907750519627981*^9, 3.9077505408403406`*^9}, {
   3.907758064391369*^9, 3.907758066134183*^9}, {3.908341659044711*^9, 
   3.908341697977683*^9}, {3.908857465548134*^9, 3.908857467949458*^9}, {
   3.911459128717145*^9, 3.9114591497251573`*^9}},
 CellLabel->
  "In[151]:=",ExpressionUUID->"d84c4bec-81fd-428d-9e7f-b798647823e0"]
}, Closed]]
}, Closed]],

Cell[TextData[StyleBox["Simulations with a linear increase of the optimum \
(Fig. 4, 5 and Suppl. Fig. 3, 7)",
 Background->RGBColor[1, 1, 0.85]]], "Section",
 CellChangeTimes->{{3.8989352256032963`*^9, 3.898935230090309*^9}, {
  3.898936609569879*^9, 3.898936640613937*^9}, {3.898936703354315*^9, 
  3.898936729458642*^9}, {3.911459054646681*^9, 3.9114590599582644`*^9}, {
  3.9114590991211786`*^9, 3.9114591017142477`*^9}, {3.920708040933586*^9, 
  3.920708061412462*^9}, {3.921552182477841*^9, 
  3.921552183185603*^9}},ExpressionUUID->"6182b891-6398-4ab3-8ffc-\
36749a0550ea"],

Cell[CellGroupData[{

Cell[TextData[{
 "Simulation for ",
 Cell[BoxData[
  FormBox[
   RowBox[{
    SuperscriptBox[
     SubscriptBox["\[Omega]", "tot"], " "], "=", 
    RowBox[{"2", "\[Degree]C"}]}], TraditionalForm]],ExpressionUUID->
  "8c083c33-ac28-4211-bbc2-1273c776e057"]
}], "Section",
 CellChangeTimes->{{3.90773263780013*^9, 3.9077326629193087`*^9}, {
  3.911459187188205*^9, 3.91145920950628*^9}, {3.91145932365422*^9, 
  3.9114593244821563`*^9}},ExpressionUUID->"321cb8d0-154a-4a89-a99e-\
15b378e92435"],

Cell[TextData[StyleBox["Note: This part takes a long time to run.",
 Background->RGBColor[1, 1, 0.85]]], "Text",
 CellChangeTimes->{{3.921145723316346*^9, 
  3.921145737546863*^9}},ExpressionUUID->"4c768387-2669-4a3f-8db6-\
c1c470234d56"],

Cell[BoxData[{
 RowBox[{
  RowBox[{"Clear", "[", "\[Omega]totvalue", "]"}], 
  ";"}], "\[IndentingNewLine]", 
 RowBox[{
  RowBox[{"\[Omega]totvalue", "=", 
   RowBox[{
   "\[Omega]totvec", "\[LeftDoubleBracket]", "1", "\[RightDoubleBracket]"}]}],
   ";"}]}], "Input",
 CellChangeTimes->{{3.90834168036336*^9, 3.908341713879453*^9}},
 CellLabel->
  "In[107]:=",ExpressionUUID->"b588202f-7a38-41bb-9985-fc9d9c87a5cb"],

Cell[CellGroupData[{

Cell["Abies concolor (5x5) ", "Subsection",
 CellChangeTimes->{{3.8420750471627984`*^9, 3.84207505193391*^9}, {
   3.842075137713208*^9, 3.842075139990384*^9}, {3.8420764992703767`*^9, 
   3.8420765089746995`*^9}, {3.842076942758368*^9, 3.842076945979923*^9}, {
   3.8420771501010065`*^9, 3.842077152642287*^9}, {3.843912176028193*^9, 
   3.843912194693367*^9}, 3.843913002669265*^9, 
   3.855130228827475*^9},ExpressionUUID->"ff6e238f-793c-4398-ace9-\
2ccc83c37733"],

Cell[BoxData[
 RowBox[{
  RowBox[{"nstages", " ", "=", "5"}], ";"}]], "Input",
 CellChangeTimes->{3.843912132898682*^9},
 CellLabel->
  "In[109]:=",ExpressionUUID->"64d88b6d-4a3a-4c3c-bc81-9bf910ebe9d3"],

Cell[CellGroupData[{

Cell["Getting the matrix and parameters", "Subsubsection",
 CellChangeTimes->{{3.842072793067593*^9, 3.842072801423338*^9}, {
  3.8420730831424627`*^9, 3.842073085178391*^9}, {3.843562622914469*^9, 
  3.843562629543875*^9}, {3.843644264759877*^9, 
  3.843644267447027*^9}},ExpressionUUID->"6f2b2186-25e6-4ca9-8584-\
32111ba0a216"],

Cell[BoxData[{
 RowBox[{
  RowBox[{"Clear", "[", "matrix", "]"}], ";"}], "\[IndentingNewLine]", 
 RowBox[{
  RowBox[{"matrix", "=", 
   RowBox[{"{", 
    RowBox[{
     RowBox[{"{", 
      RowBox[{"0.855", ",", "0", ",", "0", ",", "0", ",", "0"}], "}"}], ",", 
     RowBox[{"{", 
      RowBox[{"0.082", ",", "0.828", ",", "0", ",", "0", ",", "0"}], "}"}], 
     ",", 
     RowBox[{"{", 
      RowBox[{"0", ",", "0.123", ",", "0.866", ",", "0", ",", "0"}], "}"}], 
     ",", 
     RowBox[{"{", 
      RowBox[{"0", ",", "0", ",", "0.107", ",", "0.913", ",", "0"}], "}"}], 
     ",", 
     RowBox[{"{", 
      RowBox[{"0", ",", "0", ",", "0", ",", "0.072", ",", "0.973"}], "}"}]}], 
    "}"}]}], ";"}]}], "Input",
 CellChangeTimes->{{3.843643611439493*^9, 3.843643702864794*^9}, {
   3.843643991863985*^9, 3.843644039207705*^9}, {3.843644087858785*^9, 
   3.8436441013387165`*^9}, {3.8436442018552294`*^9, 
   3.8436442186545796`*^9}, {3.8437232896630177`*^9, 3.84372335769975*^9}, {
   3.843723407492442*^9, 3.8437234188282776`*^9}, {3.843724051340274*^9, 
   3.843724169091104*^9}, 3.843727709275436*^9, 3.8504530062767673`*^9},
 CellLabel->
  "In[110]:=",ExpressionUUID->"8e722769-0a70-4cbe-802d-0a549df1cf16"],

Cell[CellGroupData[{

Cell[BoxData[{
 RowBox[{
  RowBox[{"Clear", "[", "params", "]"}], ";"}], "\[IndentingNewLine]", 
 RowBox[{"params", "=", 
  RowBox[{"ourpars", "[", "matrix", "]"}]}]}], "Input",
 CellChangeTimes->{{3.8436442206277914`*^9, 3.8436442427422256`*^9}, 
   3.843644356373247*^9, {3.8437234241501927`*^9, 3.843723430722235*^9}},
 CellLabel->
  "In[112]:=",ExpressionUUID->"1034893e-3044-44c4-ad19-de8cc4870d9f"],

Cell[BoxData[
 RowBox[{"{", 
  RowBox[{
   RowBox[{"{", 
    RowBox[{
    "0.937`", ",", "0.951`", ",", "0.973`", ",", "0.985`", ",", "0.973`"}], 
    "}"}], ",", 
   RowBox[{"{", 
    RowBox[{
    "0.08751334044823907`", ",", "0.12933753943217666`", ",", 
     "0.10996916752312436`", ",", "0.07309644670050762`", ",", "0"}], "}"}]}],
   "}"}]], "Output",
 CellChangeTimes->{
  3.843644360798582*^9, 3.8436455919144597`*^9, 3.84372251003785*^9, 
   3.8437233981438217`*^9, 3.8437234358897705`*^9, 3.843723468521443*^9, 
   3.84372368873536*^9, 3.843723792986916*^9, 3.8437241887913284`*^9, 
   3.843724910087912*^9, 3.843727753593377*^9, 3.843911859708564*^9, 
   3.843912149173314*^9, 3.843913014552811*^9, 3.843914068010034*^9, 
   3.843915968532738*^9, 3.8439207014293747`*^9, 3.851572439385785*^9, {
   3.8520932556896114`*^9, 3.8520932743459473`*^9}, 3.852096727970443*^9, {
   3.852276323407407*^9, 3.852276344018323*^9}, 3.852276509828346*^9, 
   3.852627565748321*^9, 3.8527841985783143`*^9, 3.852790302335719*^9, 
   3.852816464798688*^9, 3.8528168657592206`*^9, 3.852868342034558*^9, 
   3.8529727862651*^9, 3.853818881836266*^9, 3.853821000699509*^9, 
   3.853918430263842*^9, 3.853919568466303*^9, 3.85391974711526*^9, 
   3.853919826525829*^9, 3.853923107274228*^9, 3.854431064953023*^9, 
   3.854442225512482*^9, 3.85444472391131*^9, 3.854444759166053*^9, 
   3.854444913482575*^9, 3.85444699199716*^9, 3.85444714387737*^9, 
   3.854448211817542*^9, 3.854448821565987*^9, 3.854510633833928*^9, 
   3.854622076746436*^9, 3.854694228888597*^9, 3.855138518928539*^9, 
   3.855821145841177*^9, 3.8569330751268187`*^9, 3.856934293823651*^9, 
   3.8569363881590586`*^9, 3.856938901835123*^9, 3.860703072564074*^9, 
   3.8607031762043495`*^9, 3.867911037719428*^9, 3.867917508202702*^9, 
   3.867917845989486*^9, 3.867982439743784*^9, 3.872675442121784*^9, 
   3.874464667813578*^9, 3.8758675073256764`*^9, 3.875935924654313*^9, 
   3.876224970098492*^9, 3.8763930631873684`*^9, 3.8765649386811733`*^9, 
   3.880531535802769*^9, 3.8805418352805543`*^9, 3.892008670166979*^9, 
   3.89200909061776*^9, 3.8920303888549447`*^9, 3.907733140543206*^9, {
   3.907733281779271*^9, 3.907733333119144*^9}, 3.907733429798174*^9, 
   3.907733562270439*^9, 3.9077496203083925`*^9, 3.907750554975472*^9, 
   3.9077529108223968`*^9, 3.907752963041376*^9, 3.9077580543954935`*^9, 
   3.9077581081318355`*^9, 3.907758148919269*^9, 3.907758528227838*^9, 
   3.9083422370669894`*^9, 3.9201491334677525`*^9, 3.920364761068673*^9},
 CellLabel->
  "Out[113]=",ExpressionUUID->"7f6fcc87-c2e1-4bea-8d73-16db126fbb1f"]
}, Open  ]]
}, Closed]],

Cell[CellGroupData[{

Cell["Mean ages at transitions", "Subsubsection",
 CellChangeTimes->{{3.842072793067593*^9, 3.842072801423338*^9}, {
   3.8420730831424627`*^9, 3.842073085178391*^9}, 
   3.843644150550523*^9},ExpressionUUID->"806e721a-aca3-4201-847b-\
2d641aa9471a"],

Cell[CellGroupData[{

Cell[BoxData[{
 RowBox[{
  RowBox[{"svec", "=", 
   RowBox[{"params", "\[LeftDoubleBracket]", "1", "\[RightDoubleBracket]"}]}],
   ";"}], "\[IndentingNewLine]", 
 RowBox[{
  RowBox[{"gvec", "=", 
   RowBox[{"params", "\[LeftDoubleBracket]", "2", "\[RightDoubleBracket]"}]}],
   ";"}], "\[IndentingNewLine]", 
 RowBox[{"avec", "=", 
  RowBox[{"Round", "[", 
   RowBox[{
    RowBox[{"agespecificmatrix", "[", 
     RowBox[{"svec", ",", "gvec"}], "]"}], "\[LeftDoubleBracket]", 
    RowBox[{"1", ";;", 
     RowBox[{"-", "2"}]}], "\[RightDoubleBracket]"}], "]"}]}]}], "Input",
 CellChangeTimes->{{3.843645559944867*^9, 3.843645599219234*^9}, {
   3.843724210035268*^9, 3.843724210456189*^9}, {3.843911945705153*^9, 
   3.843911948664912*^9}, 3.843912130033592*^9},
 CellLabel->
  "In[114]:=",ExpressionUUID->"df679dfc-4654-40bf-8476-d92147e8f23f"],

Cell[BoxData[
 RowBox[{"{", 
  RowBox[{"7", ",", "13", ",", "20", ",", "32"}], "}"}]], "Output",
 CellChangeTimes->{
  3.8437242152488046`*^9, 3.843724910194085*^9, 3.8437277537476397`*^9, 
   3.843911863948748*^9, 3.843911896135754*^9, 3.843911949280176*^9, 
   3.843912149962339*^9, 3.84391301464414*^9, 3.8439140680852337`*^9, 
   3.843915968602625*^9, 3.843920701730054*^9, 3.8515724533905563`*^9, {
   3.8520932557957883`*^9, 3.852093274493084*^9}, 3.852096728045145*^9, 
   3.852276348095461*^9, 3.852276509843936*^9, 3.852784198625145*^9, 
   3.8527903023902273`*^9, 3.852816464820816*^9, 3.852816865790463*^9, 
   3.852868342182364*^9, 3.8529727863898764`*^9, 3.853818881851919*^9, 
   3.8538210007151313`*^9, 3.853918430284044*^9, 3.853919568496557*^9, 
   3.85391974716216*^9, 3.853919826557071*^9, 3.8539231073054748`*^9, 
   3.8544310650117083`*^9, 3.8544422255436926`*^9, 3.8544447239425364`*^9, 
   3.8544447591972957`*^9, 3.854444913529438*^9, 3.8544469920284343`*^9, 
   3.854447143908642*^9, 3.854448217800521*^9, 3.854448821581613*^9, 
   3.854510633866514*^9, 3.854622076777647*^9, 3.854694228920495*^9, 
   3.8551385189506636`*^9, 3.8558211458724203`*^9, 3.856933080813175*^9, 
   3.856934293903687*^9, 3.8569363881852264`*^9, 3.856938901923808*^9, 
   3.860703072595351*^9, 3.860703176242139*^9, 3.8679110377665796`*^9, 
   3.867917508233944*^9, 3.867917846023494*^9, 3.8679824397652845`*^9, 
   3.8726754421530266`*^9, 3.874464667844785*^9, 3.87586750742277*^9, 
   3.875935924676442*^9, 3.8762249701141143`*^9, 3.876393063348284*^9, 
   3.87656493871246*^9, 3.880531535849637*^9, 3.880541835539077*^9, 
   3.8920086702062874`*^9, 3.892009090649033*^9, 3.892030388922981*^9, 
   3.907733212226998*^9, 3.907733574923729*^9, 3.9077496204087276`*^9, 
   3.907750555013223*^9, 3.9077529155886183`*^9, 3.907752963063471*^9, 
   3.907758148934931*^9, 3.9077585282577496`*^9, 3.9083422372280583`*^9, 
   3.920149133496674*^9, 3.920364761099918*^9},
 CellLabel->
  "Out[116]=",ExpressionUUID->"1ae8a7ae-49af-4e5e-b872-b74a710440f0"]
}, Open  ]]
}, Closed]],

Cell[CellGroupData[{

Cell["Equivalent omegas", "Subsubsection",
 CellChangeTimes->{{3.8412923500546503`*^9, 
  3.841292358030136*^9}},ExpressionUUID->"b896e99b-efec-4cfc-ad6f-\
b443cc6374cf"],

Cell[BoxData[
 RowBox[{
  RowBox[{"nyears", "=", "60"}], ";"}]], "Input",
 CellLabel->
  "In[117]:=",ExpressionUUID->"3fcbaed7-ed5b-4ab0-afab-3b18c7fb1e46"],

Cell[BoxData[{
 RowBox[{
  RowBox[{"Clear", "[", "myslopes", "]"}], ";"}], "\[IndentingNewLine]", 
 RowBox[{
  RowBox[{"myslopes", "=", 
   RowBox[{"Table", "[", 
    RowBox[{
     RowBox[{"{", 
      RowBox[{
       RowBox[{"N", "[", 
        RowBox[{"\[Omega]1", "/.", 
         RowBox[{"Flatten", "[", 
          RowBox[{"Solve", "[", 
           RowBox[{
            RowBox[{
             RowBox[{"linear\[Omega]tot", "[", 
              RowBox[{"\[Omega]1", ",", "pente", ",", "avec", ",", "nyears"}],
               "]"}], "\[Equal]", "\[Omega]totvalue"}], " ", ",", 
            "\[Omega]1"}], "]"}], "]"}]}], "]"}], ",", "pente"}], "}"}], ",", 
     RowBox[{"{", 
      RowBox[{"pente", ",", "0", ",", "20", ",", "0.5"}], "}"}]}], "]"}]}], 
  ";"}]}], "Input",
 CellChangeTimes->{{3.850466493987542*^9, 3.850466525743092*^9}, {
   3.8504665564161453`*^9, 3.850466557114048*^9}, {3.8505394903078938`*^9, 
   3.850539498661073*^9}, {3.8508822696753607`*^9, 3.850882269928814*^9}, {
   3.850882339991506*^9, 3.85088234022943*^9}, {3.8509869693121824`*^9, 
   3.8509869705283794`*^9}, {3.851059190826345*^9, 3.8510591910899363`*^9}, {
   3.8510780174797482`*^9, 3.851078017908046*^9}, {3.8510780520134997`*^9, 
   3.85107807536166*^9}, {3.8515724933467836`*^9, 3.8515724995300627`*^9}, 
   3.8520932371012163`*^9, {3.852093294684688*^9, 3.8520933092461805`*^9}, 
   3.852094322772103*^9, {3.852094637342502*^9, 3.852094700293084*^9}, {
   3.852094747387227*^9, 3.8520947717691917`*^9}, {3.852094804553238*^9, 
   3.852094832131339*^9}, {3.852784578480948*^9, 3.852784595696411*^9}, 
   3.853919503265193*^9, 3.8539196909615226`*^9, {3.8544310370277357`*^9, 
   3.8544310372554693`*^9}, 3.854448182399181*^9, 3.854621431413791*^9, {
   3.854694221432927*^9, 3.854694223027212*^9}, {3.85469425848368*^9, 
   3.854694258984853*^9}, {3.867917498314195*^9, 3.867917515669122*^9}, {
   3.8805316052776346`*^9, 3.880531607869752*^9}, {3.880531676789632*^9, 
   3.880531681418437*^9}, {3.8805317717751985`*^9, 3.880531772075722*^9}, {
   3.880532553613716*^9, 3.880532553883504*^9}, {3.907732892801345*^9, 
   3.907732903396328*^9}, {3.9077331742110586`*^9, 3.9077331837783155`*^9}, {
   3.9077332382981014`*^9, 3.907733270400839*^9}, {3.9077335882644644`*^9, 
   3.907733651865228*^9}, {3.9077337585794425`*^9, 3.9077337614852557`*^9}, {
   3.9077338722777185`*^9, 3.907733875136722*^9}, {3.9077339354612207`*^9, 
   3.9077339792430477`*^9}, 3.9083416894043794`*^9},
 CellLabel->
  "In[118]:=",ExpressionUUID->"7a780415-7d05-4be7-89c1-910d7577a53f"],

Cell[CellGroupData[{

Cell[BoxData[
 RowBox[{"ntraj", "=", 
  RowBox[{"Length", "[", "myslopes", "]"}]}]], "Input",
 CellChangeTimes->{{3.84899407169077*^9, 3.848994076902209*^9}, 
   3.8490727302244864`*^9, 3.850381680488763*^9, 3.850381785160756*^9, {
   3.8505397391333575`*^9, 3.8505397430686555`*^9}},
 CellLabel->
  "In[120]:=",ExpressionUUID->"e7b8cef8-1957-4985-8d84-9f99de08a186"],

Cell[BoxData["41"], "Output",
 CellChangeTimes->{
  3.8490727307510834`*^9, 3.850296038150663*^9, 3.850378430648848*^9, 
   3.850380901398507*^9, {3.8503816768522606`*^9, 3.8503816811757793`*^9}, {
   3.850381757488307*^9, 3.8503817863323193`*^9}, 3.8504555734231186`*^9, 
   3.850539744203081*^9, 3.8507935077426047`*^9, 3.850881980615079*^9, 
   3.8508822760424905`*^9, 3.8508823491257052`*^9, 3.8509765441611657`*^9, 
   3.850986978615494*^9, 3.850987042383809*^9, {3.851059176819159*^9, 
   3.85105919643964*^9}, 3.851059806436928*^9, 3.8510598858885036`*^9, 
   3.8510661426505365`*^9, 3.8510664203138576`*^9, 3.8510780246570163`*^9, {
   3.8510780600579433`*^9, 3.851078082367713*^9}, 3.8515725098312845`*^9, 
   3.8520933568928185`*^9, 3.8520947323691425`*^9, 3.852094784956827*^9, {
   3.8520948207744365`*^9, 3.852094838850196*^9}, 3.852096728246215*^9, 
   3.852276509890835*^9, 3.852790302497783*^9, 3.852816464898922*^9, 
   3.8528168658439*^9, 3.8528683424871593`*^9, 3.852972786564305*^9, 
   3.8538188819583197`*^9, 3.853821000768506*^9, 3.853918430342551*^9, 
   3.853919568610236*^9, 3.8539197472623987`*^9, 3.853919826594822*^9, 
   3.853923107352339*^9, 3.854431065142456*^9, 3.854442225606208*^9, 
   3.854444724005052*^9, 3.854444759259781*^9, 3.8544449136231985`*^9, 
   3.854446992106553*^9, 3.854447143986761*^9, 3.8544482248957973`*^9, 
   3.8544488216440945`*^9, 3.854510633913345*^9, 3.8546220768245134`*^9, 
   3.8546942355177546`*^9, 3.855138518981909*^9, 3.855821145925824*^9, 
   3.8569330867848577`*^9, 3.8569342940590544`*^9, 3.8569363883594766`*^9, 
   3.856938902113574*^9, 3.8607030726643806`*^9, 3.8607031763267817`*^9, 
   3.867911037876599*^9, {3.8679175083121004`*^9, 3.867917519861133*^9}, 
   3.867917846067249*^9, 3.867982439808163*^9, 3.872675442190778*^9, 
   3.8744646678916826`*^9, 3.875867507676978*^9, 3.875935924707685*^9, 
   3.876224970192255*^9, 3.87639306367955*^9, 3.8765649387593155`*^9, {
   3.880531513170098*^9, 3.8805315415796394`*^9}, 3.880531784064031*^9, 
   3.8805418361795545`*^9, 3.8920086702531533`*^9, 3.8920090906802444`*^9, 
   3.89203038928232*^9, 3.90773314907245*^9, 3.907733579594507*^9, 
   3.907733716997135*^9, 3.907733810965788*^9, 3.907733882681513*^9, 
   3.907733944672792*^9, 3.907733986524897*^9, 3.9077496206165314`*^9, 
   3.907750555359731*^9, 3.907752927249383*^9, 3.9077529631259594`*^9, 
   3.907758148957018*^9, 3.907758528326141*^9, 3.90834223754566*^9, 
   3.9201491335654907`*^9, 3.920364761162405*^9},
 CellLabel->
  "Out[120]=",ExpressionUUID->"94d7b131-ff20-4011-a310-c932150b4dd1"]
}, Open  ]],

Cell[BoxData[{
 RowBox[{
  RowBox[{"Clear", "[", "traj", "]"}], ";"}], "\[IndentingNewLine]", 
 RowBox[{
  RowBox[{"traj", "=", 
   RowBox[{"Table", "[", 
    RowBox[{
     RowBox[{"Table", "[", 
      RowBox[{
       RowBox[{"linear\[Omega]", "[", 
        RowBox[{"i", ",", 
         RowBox[{"myslopes", "\[LeftDoubleBracket]", 
          RowBox[{"j", ",", "1"}], "\[RightDoubleBracket]"}], ",", 
         RowBox[{"myslopes", "\[LeftDoubleBracket]", 
          RowBox[{"j", ",", "2"}], "\[RightDoubleBracket]"}]}], "]"}], ",", 
       RowBox[{"{", 
        RowBox[{"i", ",", "1", ",", "nstages"}], "}"}]}], "]"}], ",", 
     RowBox[{"{", 
      RowBox[{"j", ",", "1", ",", "ntraj"}], "}"}]}], "]"}]}], 
  ";"}]}], "Input",
 CellChangeTimes->{{3.848994105150111*^9, 3.8489942148535414`*^9}, {
   3.8503817752230635`*^9, 3.8503817775039177`*^9}, {3.8505397761724687`*^9, 
   3.8505397819096813`*^9}, 3.850539812982928*^9, 3.851059180746873*^9, 
   3.851060083059778*^9, {3.851572516716741*^9, 3.851572521324869*^9}},
 CellLabel->
  "In[121]:=",ExpressionUUID->"d97c19de-bc0d-4719-b965-a046ed509535"],

Cell[CellGroupData[{

Cell[BoxData[
 RowBox[{"ListLinePlot", "[", "traj", "]"}]], "Input",
 CellChangeTimes->{{3.848999457467386*^9, 3.848999493176242*^9}, {
  3.848999552210183*^9, 3.8489995526424594`*^9}, {3.849000367442788*^9, 
  3.8490003698972087`*^9}, {3.850884745183545*^9, 3.850884746340988*^9}},
 CellLabel->
  "In[123]:=",ExpressionUUID->"3e56584a-3256-4ed0-84f1-429d7fa95137"],

Cell[BoxData[
 GraphicsBox[{{}, {{{}, {}, 
     {RGBColor[0.368417, 0.506779, 0.709798], PointSize[
       NCache[
        Rational[1, 72], 0.013888888888888888`]], AbsoluteThickness[1.6], 
      LineBox[{{1., 239.99999999999997`}, {2., 239.99999999999997`}, {3., 
       239.99999999999997`}, {4., 239.99999999999997`}, {5., 
       239.99999999999997`}}]}, 
     {RGBColor[0.880722, 0.611041, 0.142051], PointSize[
       NCache[
        Rational[1, 72], 0.013888888888888888`]], AbsoluteThickness[1.6], 
      LineBox[{{1., 114.53333333333336`}, {2., 171.80000000000004`}, {3., 
       229.06666666666672`}, {4., 286.33333333333337`}, {5., 
       343.6000000000001}}]}, 
     {RGBColor[0.560181, 0.691569, 0.194885], PointSize[
       NCache[
        Rational[1, 72], 0.013888888888888888`]], AbsoluteThickness[1.6], 
      LineBox[{{1., 83.73333333333336}, {2., 167.46666666666673`}, {3., 
       251.2000000000001}, {4., 334.93333333333345`}, {5., 
       418.6666666666668}}]}, 
     {RGBColor[0.922526, 0.385626, 0.209179], PointSize[
       NCache[
        Rational[1, 72], 0.013888888888888888`]], AbsoluteThickness[1.6], 
      LineBox[{{1., 69.32727272727271}, {2., 173.31818181818178`}, {3., 
       277.30909090909086`}, {4., 381.29999999999995`}, {5., 
       485.290909090909}}]}, 
     {RGBColor[0.528488, 0.470624, 0.701351], PointSize[
       NCache[
        Rational[1, 72], 0.013888888888888888`]], AbsoluteThickness[1.6], 
      LineBox[{{1., 60.90158730158732}, {2., 182.70476190476197`}, {3., 
       304.5079365079366}, {4., 426.31111111111125`}, {5., 
       548.1142857142859}}]}, 
     {RGBColor[0.772079, 0.431554, 0.102387], PointSize[
       NCache[
        Rational[1, 72], 0.013888888888888888`]], AbsoluteThickness[1.6], 
      LineBox[{{1., 55.352686529157104`}, {2., 193.73440285204987`}, {3., 
       332.11611917494264`}, {4., 470.4978354978354}, {5., 
       608.8795518207281}}]}, 
     {RGBColor[0.363898, 0.618501, 0.782349], PointSize[
       NCache[
        Rational[1, 72], 0.013888888888888888`]], AbsoluteThickness[1.6], 
      LineBox[{{1., 51.41538461538462}, {2., 205.66153846153847`}, {3., 
       359.90769230769234`}, {4., 514.1538461538462}, {5., 668.4}}]}, 
     {RGBColor[1, 0.75, 0], PointSize[
       NCache[
        Rational[1, 72], 0.013888888888888888`]], AbsoluteThickness[1.6], 
      LineBox[{{1., 48.473913043478255`}, {2., 218.13260869565215`}, {3., 
       387.79130434782604`}, {4., 557.4499999999999}, {5., 
       727.1086956521739}}]}, 
     {RGBColor[0.647624, 0.37816, 0.614037], PointSize[
       NCache[
        Rational[1, 72], 0.013888888888888888`]], AbsoluteThickness[1.6], 
      LineBox[{{1., 46.19165409753645}, {2., 230.95827048768226`}, {3., 
       415.72488687782806`}, {4., 600.4915032679738}, {5., 
       785.2581196581197}}]}, 
     {RGBColor[0.571589, 0.586483, 0.], PointSize[
       NCache[
        Rational[1, 72], 0.013888888888888888`]], AbsoluteThickness[1.6], 
      LineBox[{{1., 44.36871803332783}, {2., 244.02794918330306`}, {3., 
       443.6871803332783}, {4., 643.3464114832535}, {5., 
       843.0056426332288}}]}, 
     {RGBColor[0.915, 0.3325, 0.2125], PointSize[
       NCache[
        Rational[1, 72], 0.013888888888888888`]], AbsoluteThickness[1.6], 
      LineBox[{{1., 42.87878787878788}, {2., 257.2727272727273}, {3., 
       471.6666666666667}, {4., 686.0606060606061}, {5., 
       900.4545454545455}}]}, 
     {RGBColor[0.40082222609352647`, 0.5220066643438841, 0.85], PointSize[
       NCache[
        Rational[1, 72], 0.013888888888888888`]], AbsoluteThickness[1.6], 
      LineBox[{{1., 41.638063385889474`}, {2., 270.6474120082816}, {3., 
       499.6567606306737}, {4., 728.6661092530658}, {5., 
       957.6754578754579}}]}, 
     {RGBColor[0.9728288904374106, 0.621644452187053, 0.07336199581899142], 
      PointSize[
       NCache[
        Rational[1, 72], 0.013888888888888888`]], AbsoluteThickness[1.6], 
      LineBox[{{1., 40.58873337189126}, {2., 284.12113360323883`}, {3., 
       527.6535338345864}, {4., 771.1859340659339}, {5., 
       1014.7183342972814`}}]}, 
     {RGBColor[0.736782672705901, 0.358, 0.5030266573755369], PointSize[
       NCache[
        Rational[1, 72], 0.013888888888888888`]], AbsoluteThickness[1.6], 
      LineBox[{{1., 39.68961156278229}, {2., 297.6720867208672}, {3., 
       555.6545618789521}, {4., 813.637037037037}, {5., 
       1071.6195121951218`}}]}, 
     {RGBColor[0.28026441037696703`, 0.715, 0.4292089322474965], PointSize[
       NCache[
        Rational[1, 72], 0.013888888888888888`]], AbsoluteThickness[1.6], 
      LineBox[{{1., 38.91055381400208}, {2., 311.2844305120166}, {3., 
       583.6583072100311}, {4., 856.0321839080457}, {5., 
       1128.4060606060602`}}]}, 
     {RGBColor[0.368417, 0.506779, 0.709798], PointSize[
       NCache[
        Rational[1, 72], 0.013888888888888888`]], AbsoluteThickness[1.6], 
      LineBox[{{1., 38.22898582906052}, {2., 324.94637954701443`}, {3., 
       611.6637732649683}, {4., 898.3811669829222}, {5., 
       1185.098560700876}}]}, 
     {RGBColor[0.880722, 0.611041, 0.142051], PointSize[
       NCache[
        Rational[1, 72], 0.013888888888888888`]], AbsoluteThickness[1.6], 
      LineBox[{{1., 37.62766488413547}, {2., 338.64898395721923`}, {3., 
       639.670303030303}, {4., 940.6916221033867}, {5., 
       1241.7129411764704`}}]}, 
     {RGBColor[0.560181, 0.691569, 0.194885], PointSize[
       NCache[
        Rational[1, 72], 0.013888888888888888`]], AbsoluteThickness[1.6], 
      LineBox[{{1., 37.09319209974622}, {2., 352.3853249475891}, {3., 
       667.6774577954319}, {4., 982.9695906432748}, {5., 
       1298.2617234911177`}}]}, 
     {RGBColor[0.922526, 0.385626, 0.209179], PointSize[
       NCache[
        Rational[1, 72], 0.013888888888888888`]], AbsoluteThickness[1.6], 
      LineBox[{{1., 36.61499695183905}, {2., 366.14996951839055`}, {3., 
       695.684942084942}, {4., 1025.2199146514936`}, {5., 
       1354.754887218045}}]}, 
     {RGBColor[0.528488, 0.470624, 0.701351], PointSize[
       NCache[
        Rational[1, 72], 0.013888888888888888`]], AbsoluteThickness[1.6], 
      LineBox[{{1., 36.18462780157696}, {2., 379.93859191655804`}, {3., 
       723.6925560315392}, {4., 1067.4465201465202`}, {5., 
       1411.2004842615013`}}]}, 
     {RGBColor[0.772079, 0.431554, 0.102387], PointSize[
       NCache[
        Rational[1, 72], 0.013888888888888888`]], AbsoluteThickness[1.6], 
      LineBox[{{1., 35.79524592899888}, {2., 393.7477052189877}, {3., 
       751.7001645089765}, {4., 1109.6526237989654`}, {5., 
       1467.6050830889542`}}]}, 
     {RGBColor[0.363898, 0.618501, 0.782349], PointSize[
       NCache[
        Rational[1, 72], 0.013888888888888888`]], AbsoluteThickness[1.6], 
      LineBox[{{1., 35.44125803418017}, {2., 407.574467393072}, {3., 
       779.7076767519638}, {4., 1151.8408861108555`}, {5., 
       1523.9740954697475`}}]}, 
     {RGBColor[1, 0.75, 0], PointSize[
       NCache[
        Rational[1, 72], 0.013888888888888888`]], AbsoluteThickness[1.6], 
      LineBox[{{1., 35.11804489911906}, {2., 421.4165387894287}, {3., 
       807.7150326797384}, {4., 1194.013526570048}, {5., 
       1580.3120204603579`}}]}, 
     {RGBColor[0.647624, 0.37816, 0.614037], PointSize[
       NCache[
        Rational[1, 72], 0.013888888888888888`]], AbsoluteThickness[1.6], 
      LineBox[{{1., 34.82175806612726}, {2., 435.27197582659073`}, {3., 
       835.7221935870542}, {4., 1236.1724113475177`}, {5., 
       1636.622629107981}}]}, 
     {RGBColor[0.571589, 0.586483, 0.], PointSize[
       NCache[
        Rational[1, 72], 0.013888888888888888`]], AbsoluteThickness[1.6], 
      LineBox[{{1., 34.54916542916543}, {2., 449.13915057915057`}, {3., 
       863.7291357291357}, {4., 1278.3191208791209`}, {5., 
       1692.909106029106}}]}, 
     {RGBColor[0.915, 0.3325, 0.2125], PointSize[
       NCache[
        Rational[1, 72], 0.013888888888888888`]], AbsoluteThickness[1.6], 
      LineBox[{{1., 34.29753253282665}, {2., 463.0166891931598}, {3., 
       891.735845853493}, {4., 1320.455002513826}, {5., 
       1749.1741591741593`}}]}, 
     {RGBColor[0.40082222609352647`, 0.5220066643438841, 0.85], PointSize[
       NCache[
        Rational[1, 72], 0.013888888888888888`]], AbsoluteThickness[1.6], 
      LineBox[{{1., 34.064530298492556`}, {2., 476.90342417889576`}, {3., 
       919.742318059299}, {4., 1362.5812119397024`}, {5., 
       1805.4201058201054`}}]}, 
     {RGBColor[0.9728288904374106, 0.621644452187053, 0.07336199581899142], 
      PointSize[
       NCache[
        Rational[1, 72], 0.013888888888888888`]], AbsoluteThickness[1.6], 
      LineBox[{{1., 33.84816255618083}, {2., 490.79835706462205`}, {3., 
       947.7485515730633}, {4., 1404.6987460815044`}, {5., 
       1861.6489405899458`}}]}, 
     {RGBColor[0.736782672705901, 0.358, 0.5030266573755369], PointSize[
       NCache[
        Rational[1, 72], 0.013888888888888888`]], AbsoluteThickness[1.6], 
      LineBox[{{1., 33.64670859184851}, {2., 504.70062887772764`}, {3., 
       975.7545491636067}, {4., 1446.8084694494858`}, {5., 
       1917.862389735365}}]}, 
     {RGBColor[0.28026441037696703`, 0.715, 0.4292089322474965], PointSize[
       NCache[
        Rational[1, 72], 0.013888888888888888`]], AbsoluteThickness[1.6], 
      LineBox[{{1., 33.45867720024655}, {2., 518.6094966038215}, {3., 
       1003.7603160073965`}, {4., 1488.9111354109714`}, {5., 
       1974.0619548145464`}}]}, 
     {RGBColor[0.368417, 0.506779, 0.709798], PointSize[
       NCache[
        Rational[1, 72], 0.013888888888888888`]], AbsoluteThickness[1.6], 
      LineBox[{{1., 33.282769641091676`}, {2., 532.5243142574668}, {3., 
       1031.765858873842}, {4., 1531.007403490217}, {5., 
       2030.2489481065923`}}]}, 
     {RGBColor[0.880722, 0.611041, 0.142051], PointSize[
       NCache[
        Rational[1, 72], 0.013888888888888888`]], AbsoluteThickness[1.6], 
      LineBox[{{1., 33.117849548112716`}, {2., 546.4445175438598}, {3., 
       1059.771185539607}, {4., 1573.097853535354}, {5., 
       2086.424521531101}}]}, 
     {RGBColor[0.560181, 0.691569, 0.194885], PointSize[
       NCache[
        Rational[1, 72], 0.013888888888888888`]], AbsoluteThickness[1.6], 
      LineBox[{{1., 32.96291831417882}, {2., 560.36961134104}, {3., 
       1087.776304367901}, {4., 1615.1829973947622`}, {5., 
       2142.5896904216233`}}]}, 
     {RGBColor[0.922526, 0.385626, 0.209179], PointSize[
       NCache[
        Rational[1, 72], 0.013888888888888888`]], AbsoluteThickness[1.6], 
      LineBox[{{1., 32.817094823743005`}, {2., 574.2991594155026}, {3., 
       1115.7812240072622`}, {4., 1657.2632885990217`}, {5., 
       2198.7453531907813`}}]}, 
     {RGBColor[0.528488, 0.470624, 0.701351], PointSize[
       NCache[
        Rational[1, 72], 0.013888888888888888`]], AbsoluteThickness[1.6], 
      LineBox[{{1., 32.67959866220736}, {2., 588.2327759197325}, {3., 
       1143.7859531772576`}, {4., 1699.3391304347829`}, {5., 
       2254.892307692308}}]}, 
     {RGBColor[0.772079, 0.431554, 0.102387], PointSize[
       NCache[
        Rational[1, 72], 0.013888888888888888`]], AbsoluteThickness[1.6], 
      LineBox[{{1., 32.5497361254897}, {2., 602.1701183215595}, {3., 
       1171.7905005176292`}, {4., 1741.410882713699}, {5., 
       2311.0312649097687`}}]}, 
     {RGBColor[0.363898, 0.618501, 0.782349], PointSize[
       NCache[
        Rational[1, 72], 0.013888888888888888`]], AbsoluteThickness[1.6], 
      LineBox[{{1., 32.42688849956334}, {2., 616.1108814917035}, {3., 
       1199.7948744838436`}, {4., 1783.4788674759836`}, {5., 
       2367.1628604681237`}}]}, 
     {RGBColor[1, 0.75, 0], PointSize[
       NCache[
        Rational[1, 72], 0.013888888888888888`]], AbsoluteThickness[1.6], 
      LineBox[{{1., 32.310502191489626`}, {2., 630.0547927340477}, {3., 
       1227.7990832766059`}, {4., 1825.543373819164}, {5., 
       2423.287664361722}}]}, 
     {RGBColor[0.647624, 0.37816, 0.614037], PointSize[
       NCache[
        Rational[1, 72], 0.013888888888888888`]], AbsoluteThickness[1.6], 
      LineBox[{{1., 32.200080379390734`}, {2., 644.0016075878146}, {3., 
       1255.8031347962385`}, {4., 1867.6046620046625`}, {5., 
       2479.4061892130867`}}]}, 
     {RGBColor[0.571589, 0.586483, 0.], PointSize[
       NCache[
        Rational[1, 72], 0.013888888888888888`]], AbsoluteThickness[1.6], 
      LineBox[{{1., 32.09517591538004}, {2., 657.9511062652908}, {3., 
       1283.8070366152015`}, {4., 1909.6629669651124`}, {5., 
       2535.518897315023}}]}, 
     {RGBColor[0.915, 0.3325, 0.2125], PointSize[
       NCache[
        Rational[1, 72], 0.013888888888888888`]], AbsoluteThickness[1.6], 
      LineBox[{{1., 31.9953852674098}, {2., 671.9030906156058}, {3., 
       1311.8107959638019`}, {4., 1951.718501311998}, {5., 
       2591.626206660194}}]}}, {
     {RGBColor[0.368417, 0.506779, 0.709798], PointSize[
       NCache[
        Rational[1, 72], 0.013888888888888888`]], AbsoluteThickness[1.6]}, 
     {RGBColor[0.880722, 0.611041, 0.142051], PointSize[
       NCache[
        Rational[1, 72], 0.013888888888888888`]], AbsoluteThickness[1.6]}, 
     {RGBColor[0.560181, 0.691569, 0.194885], PointSize[
       NCache[
        Rational[1, 72], 0.013888888888888888`]], AbsoluteThickness[1.6]}, 
     {RGBColor[0.922526, 0.385626, 0.209179], PointSize[
       NCache[
        Rational[1, 72], 0.013888888888888888`]], AbsoluteThickness[1.6]}, 
     {RGBColor[0.528488, 0.470624, 0.701351], PointSize[
       NCache[
        Rational[1, 72], 0.013888888888888888`]], AbsoluteThickness[1.6]}, 
     {RGBColor[0.772079, 0.431554, 0.102387], PointSize[
       NCache[
        Rational[1, 72], 0.013888888888888888`]], AbsoluteThickness[1.6]}, 
     {RGBColor[0.363898, 0.618501, 0.782349], PointSize[
       NCache[
        Rational[1, 72], 0.013888888888888888`]], AbsoluteThickness[1.6]}, 
     {RGBColor[1, 0.75, 0], PointSize[
       NCache[
        Rational[1, 72], 0.013888888888888888`]], AbsoluteThickness[1.6]}, 
     {RGBColor[0.647624, 0.37816, 0.614037], PointSize[
       NCache[
        Rational[1, 72], 0.013888888888888888`]], AbsoluteThickness[1.6]}, 
     {RGBColor[0.571589, 0.586483, 0.], PointSize[
       NCache[
        Rational[1, 72], 0.013888888888888888`]], AbsoluteThickness[1.6]}, 
     {RGBColor[0.915, 0.3325, 0.2125], PointSize[
       NCache[
        Rational[1, 72], 0.013888888888888888`]], AbsoluteThickness[1.6]}, 
     {RGBColor[0.40082222609352647`, 0.5220066643438841, 0.85], PointSize[
       NCache[
        Rational[1, 72], 0.013888888888888888`]], AbsoluteThickness[1.6]}, 
     {RGBColor[0.9728288904374106, 0.621644452187053, 0.07336199581899142], 
      PointSize[
       NCache[
        Rational[1, 72], 0.013888888888888888`]], AbsoluteThickness[1.6]}, 
     {RGBColor[0.736782672705901, 0.358, 0.5030266573755369], PointSize[
       NCache[
        Rational[1, 72], 0.013888888888888888`]], AbsoluteThickness[1.6]}, 
     {RGBColor[0.28026441037696703`, 0.715, 0.4292089322474965], PointSize[
       NCache[
        Rational[1, 72], 0.013888888888888888`]], AbsoluteThickness[1.6]}, 
     {RGBColor[0.368417, 0.506779, 0.709798], PointSize[
       NCache[
        Rational[1, 72], 0.013888888888888888`]], AbsoluteThickness[1.6]}, 
     {RGBColor[0.880722, 0.611041, 0.142051], PointSize[
       NCache[
        Rational[1, 72], 0.013888888888888888`]], AbsoluteThickness[1.6]}, 
     {RGBColor[0.560181, 0.691569, 0.194885], PointSize[
       NCache[
        Rational[1, 72], 0.013888888888888888`]], AbsoluteThickness[1.6]}, 
     {RGBColor[0.922526, 0.385626, 0.209179], PointSize[
       NCache[
        Rational[1, 72], 0.013888888888888888`]], AbsoluteThickness[1.6]}, 
     {RGBColor[0.528488, 0.470624, 0.701351], PointSize[
       NCache[
        Rational[1, 72], 0.013888888888888888`]], AbsoluteThickness[1.6]}, 
     {RGBColor[0.772079, 0.431554, 0.102387], PointSize[
       NCache[
        Rational[1, 72], 0.013888888888888888`]], AbsoluteThickness[1.6]}, 
     {RGBColor[0.363898, 0.618501, 0.782349], PointSize[
       NCache[
        Rational[1, 72], 0.013888888888888888`]], AbsoluteThickness[1.6]}, 
     {RGBColor[1, 0.75, 0], PointSize[
       NCache[
        Rational[1, 72], 0.013888888888888888`]], AbsoluteThickness[1.6]}, 
     {RGBColor[0.647624, 0.37816, 0.614037], PointSize[
       NCache[
        Rational[1, 72], 0.013888888888888888`]], AbsoluteThickness[1.6]}, 
     {RGBColor[0.571589, 0.586483, 0.], PointSize[
       NCache[
        Rational[1, 72], 0.013888888888888888`]], AbsoluteThickness[1.6]}, 
     {RGBColor[0.915, 0.3325, 0.2125], PointSize[
       NCache[
        Rational[1, 72], 0.013888888888888888`]], AbsoluteThickness[1.6]}, 
     {RGBColor[0.40082222609352647`, 0.5220066643438841, 0.85], PointSize[
       NCache[
        Rational[1, 72], 0.013888888888888888`]], AbsoluteThickness[1.6]}, 
     {RGBColor[0.9728288904374106, 0.621644452187053, 0.07336199581899142], 
      PointSize[
       NCache[
        Rational[1, 72], 0.013888888888888888`]], AbsoluteThickness[1.6]}, 
     {RGBColor[0.736782672705901, 0.358, 0.5030266573755369], PointSize[
       NCache[
        Rational[1, 72], 0.013888888888888888`]], AbsoluteThickness[1.6]}, 
     {RGBColor[0.28026441037696703`, 0.715, 0.4292089322474965], PointSize[
       NCache[
        Rational[1, 72], 0.013888888888888888`]], AbsoluteThickness[1.6]}, 
     {RGBColor[0.368417, 0.506779, 0.709798], PointSize[
       NCache[
        Rational[1, 72], 0.013888888888888888`]], AbsoluteThickness[1.6]}, 
     {RGBColor[0.880722, 0.611041, 0.142051], PointSize[
       NCache[
        Rational[1, 72], 0.013888888888888888`]], AbsoluteThickness[1.6]}, 
     {RGBColor[0.560181, 0.691569, 0.194885], PointSize[
       NCache[
        Rational[1, 72], 0.013888888888888888`]], AbsoluteThickness[1.6]}, 
     {RGBColor[0.922526, 0.385626, 0.209179], PointSize[
       NCache[
        Rational[1, 72], 0.013888888888888888`]], AbsoluteThickness[1.6]}, 
     {RGBColor[0.528488, 0.470624, 0.701351], PointSize[
       NCache[
        Rational[1, 72], 0.013888888888888888`]], AbsoluteThickness[1.6]}, 
     {RGBColor[0.772079, 0.431554, 0.102387], PointSize[
       NCache[
        Rational[1, 72], 0.013888888888888888`]], AbsoluteThickness[1.6]}, 
     {RGBColor[0.363898, 0.618501, 0.782349], PointSize[
       NCache[
        Rational[1, 72], 0.013888888888888888`]], AbsoluteThickness[1.6]}, 
     {RGBColor[1, 0.75, 0], PointSize[
       NCache[
        Rational[1, 72], 0.013888888888888888`]], AbsoluteThickness[1.6]}, 
     {RGBColor[0.647624, 0.37816, 0.614037], PointSize[
       NCache[
        Rational[1, 72], 0.013888888888888888`]], AbsoluteThickness[1.6]}, 
     {RGBColor[0.571589, 0.586483, 0.], PointSize[
       NCache[
        Rational[1, 72], 0.013888888888888888`]], AbsoluteThickness[1.6]}, 
     {RGBColor[0.915, 0.3325, 0.2125], PointSize[
       NCache[
        Rational[1, 72], 0.013888888888888888`]], AbsoluteThickness[1.6]}}, {
     {RGBColor[0.368417, 0.506779, 0.709798], PointSize[
       NCache[
        Rational[1, 72], 0.013888888888888888`]], AbsoluteThickness[1.6]}, 
     {RGBColor[0.880722, 0.611041, 0.142051], PointSize[
       NCache[
        Rational[1, 72], 0.013888888888888888`]], AbsoluteThickness[1.6]}, 
     {RGBColor[0.560181, 0.691569, 0.194885], PointSize[
       NCache[
        Rational[1, 72], 0.013888888888888888`]], AbsoluteThickness[1.6]}, 
     {RGBColor[0.922526, 0.385626, 0.209179], PointSize[
       NCache[
        Rational[1, 72], 0.013888888888888888`]], AbsoluteThickness[1.6]}, 
     {RGBColor[0.528488, 0.470624, 0.701351], PointSize[
       NCache[
        Rational[1, 72], 0.013888888888888888`]], AbsoluteThickness[1.6]}, 
     {RGBColor[0.772079, 0.431554, 0.102387], PointSize[
       NCache[
        Rational[1, 72], 0.013888888888888888`]], AbsoluteThickness[1.6]}, 
     {RGBColor[0.363898, 0.618501, 0.782349], PointSize[
       NCache[
        Rational[1, 72], 0.013888888888888888`]], AbsoluteThickness[1.6]}, 
     {RGBColor[1, 0.75, 0], PointSize[
       NCache[
        Rational[1, 72], 0.013888888888888888`]], AbsoluteThickness[1.6]}, 
     {RGBColor[0.647624, 0.37816, 0.614037], PointSize[
       NCache[
        Rational[1, 72], 0.013888888888888888`]], AbsoluteThickness[1.6]}, 
     {RGBColor[0.571589, 0.586483, 0.], PointSize[
       NCache[
        Rational[1, 72], 0.013888888888888888`]], AbsoluteThickness[1.6]}, 
     {RGBColor[0.915, 0.3325, 0.2125], PointSize[
       NCache[
        Rational[1, 72], 0.013888888888888888`]], AbsoluteThickness[1.6]}, 
     {RGBColor[0.40082222609352647`, 0.5220066643438841, 0.85], PointSize[
       NCache[
        Rational[1, 72], 0.013888888888888888`]], AbsoluteThickness[1.6]}, 
     {RGBColor[0.9728288904374106, 0.621644452187053, 0.07336199581899142], 
      PointSize[
       NCache[
        Rational[1, 72], 0.013888888888888888`]], AbsoluteThickness[1.6]}, 
     {RGBColor[0.736782672705901, 0.358, 0.5030266573755369], PointSize[
       NCache[
        Rational[1, 72], 0.013888888888888888`]], AbsoluteThickness[1.6]}, 
     {RGBColor[0.28026441037696703`, 0.715, 0.4292089322474965], PointSize[
       NCache[
        Rational[1, 72], 0.013888888888888888`]], AbsoluteThickness[1.6]}, 
     {RGBColor[0.368417, 0.506779, 0.709798], PointSize[
       NCache[
        Rational[1, 72], 0.013888888888888888`]], AbsoluteThickness[1.6]}, 
     {RGBColor[0.880722, 0.611041, 0.142051], PointSize[
       NCache[
        Rational[1, 72], 0.013888888888888888`]], AbsoluteThickness[1.6]}, 
     {RGBColor[0.560181, 0.691569, 0.194885], PointSize[
       NCache[
        Rational[1, 72], 0.013888888888888888`]], AbsoluteThickness[1.6]}, 
     {RGBColor[0.922526, 0.385626, 0.209179], PointSize[
       NCache[
        Rational[1, 72], 0.013888888888888888`]], AbsoluteThickness[1.6]}, 
     {RGBColor[0.528488, 0.470624, 0.701351], PointSize[
       NCache[
        Rational[1, 72], 0.013888888888888888`]], AbsoluteThickness[1.6]}, 
     {RGBColor[0.772079, 0.431554, 0.102387], PointSize[
       NCache[
        Rational[1, 72], 0.013888888888888888`]], AbsoluteThickness[1.6]}, 
     {RGBColor[0.363898, 0.618501, 0.782349], PointSize[
       NCache[
        Rational[1, 72], 0.013888888888888888`]], AbsoluteThickness[1.6]}, 
     {RGBColor[1, 0.75, 0], PointSize[
       NCache[
        Rational[1, 72], 0.013888888888888888`]], AbsoluteThickness[1.6]}, 
     {RGBColor[0.647624, 0.37816, 0.614037], PointSize[
       NCache[
        Rational[1, 72], 0.013888888888888888`]], AbsoluteThickness[1.6]}, 
     {RGBColor[0.571589, 0.586483, 0.], PointSize[
       NCache[
        Rational[1, 72], 0.013888888888888888`]], AbsoluteThickness[1.6]}, 
     {RGBColor[0.915, 0.3325, 0.2125], PointSize[
       NCache[
        Rational[1, 72], 0.013888888888888888`]], AbsoluteThickness[1.6]}, 
     {RGBColor[0.40082222609352647`, 0.5220066643438841, 0.85], PointSize[
       NCache[
        Rational[1, 72], 0.013888888888888888`]], AbsoluteThickness[1.6]}, 
     {RGBColor[0.9728288904374106, 0.621644452187053, 0.07336199581899142], 
      PointSize[
       NCache[
        Rational[1, 72], 0.013888888888888888`]], AbsoluteThickness[1.6]}, 
     {RGBColor[0.736782672705901, 0.358, 0.5030266573755369], PointSize[
       NCache[
        Rational[1, 72], 0.013888888888888888`]], AbsoluteThickness[1.6]}, 
     {RGBColor[0.28026441037696703`, 0.715, 0.4292089322474965], PointSize[
       NCache[
        Rational[1, 72], 0.013888888888888888`]], AbsoluteThickness[1.6]}, 
     {RGBColor[0.368417, 0.506779, 0.709798], PointSize[
       NCache[
        Rational[1, 72], 0.013888888888888888`]], AbsoluteThickness[1.6]}, 
     {RGBColor[0.880722, 0.611041, 0.142051], PointSize[
       NCache[
        Rational[1, 72], 0.013888888888888888`]], AbsoluteThickness[1.6]}, 
     {RGBColor[0.560181, 0.691569, 0.194885], PointSize[
       NCache[
        Rational[1, 72], 0.013888888888888888`]], AbsoluteThickness[1.6]}, 
     {RGBColor[0.922526, 0.385626, 0.209179], PointSize[
       NCache[
        Rational[1, 72], 0.013888888888888888`]], AbsoluteThickness[1.6]}, 
     {RGBColor[0.528488, 0.470624, 0.701351], PointSize[
       NCache[
        Rational[1, 72], 0.013888888888888888`]], AbsoluteThickness[1.6]}, 
     {RGBColor[0.772079, 0.431554, 0.102387], PointSize[
       NCache[
        Rational[1, 72], 0.013888888888888888`]], AbsoluteThickness[1.6]}, 
     {RGBColor[0.363898, 0.618501, 0.782349], PointSize[
       NCache[
        Rational[1, 72], 0.013888888888888888`]], AbsoluteThickness[1.6]}, 
     {RGBColor[1, 0.75, 0], PointSize[
       NCache[
        Rational[1, 72], 0.013888888888888888`]], AbsoluteThickness[1.6]}, 
     {RGBColor[0.647624, 0.37816, 0.614037], PointSize[
       NCache[
        Rational[1, 72], 0.013888888888888888`]], AbsoluteThickness[1.6]}, 
     {RGBColor[0.571589, 0.586483, 0.], PointSize[
       NCache[
        Rational[1, 72], 0.013888888888888888`]], AbsoluteThickness[1.6]}, 
     {RGBColor[0.915, 0.3325, 0.2125], PointSize[
       NCache[
        Rational[1, 72], 0.013888888888888888`]], AbsoluteThickness[
      1.6]}, {}, {}, {}, {}, {}, {}, {}, {}, {}, {}, {}, {}, {}, {}, {}, {}, \
{}, {}, {}, {}, {}, {}, {}, {}, {}, {}, {}, {}, {}, {}, {}, {}, {}, {}, {}, \
{}, {}, {}, {}, {}, {}, {}, {}, {}, {}, {}, {}, {}, {}, {}, {}, {}, {}, {}, \
{}, {}, {}, {}, {}, {}, {}, {}, {}, {}, {}, {}, {}, {}, {}, {}, {}, {}, {}, \
{}, {}, {}, {}, {}, {}, {}, {}, {}, {}, {}, {}, {}, {}, {}, {}, {}, {}, {}, \
{}, {}, {}, {}, {}, {}, {}, {}, {}, {}, {}, {}, {}, {}, {}, {}, {}, {}, {}, \
{}, {}, {}, {}, {}, {}, {}, {}, {}, {}, {}, {}, {}, {}, {}, {}, {}, {}, {}, \
{}, {}, {}, {}, {}, {}, {}, {}, {}, {}, {}, {}, {}, {}, {}, {}, {}, {}, {}, \
{}, {}, {}, {}, {}, {}, {}, {}, {}, {}, {}, {}, {}, {}, {}, {}, {}, {}, {}, \
{}, {}, {}, {}, {}, {}, {}, {}, {}, {}, {}, {}, {}, {}, {}, {}, {}, {}, {}, \
{}, {}, {}, {}, {}, {}, {}, {}, {}, {}, {}, {}, {}, {}, {}, {}, {}, {}, {}, \
{}, {}, {}, {}, {}, {}, {}, {}, {}, {}, {}, {}, {}, {}, {}, {}, {}, {}, {}, \
{}, {}, {}, {}, {}, {}, {}, {}, {}, {}, {}, {}, {}, {}, {}, {}, {}, {}, {}, \
{}, {}, {}, {}, {}, {}, {}, {}, {}, {}, {}, {}, {}, {}, {}, {}, {}, {}, {}, \
{}, {}, {}, {}, {}, {}, {}, {}, {}, {}, {}, {}, {}, {}, {}, {}, {}, {}, {}, \
{}, {}, {}, {}, {}, {}, {}, {}, {}, {}, {}, {}, {}, {}, {}, {}, {}, {}, {}, \
{}, {}, {}, {}, {}, {}, {}, {}, {}, {}, {}, {}, {}, {}, {}, {}, {}, {}, {}, \
{}, {}, {}, {}, {}, {}, {}, {}, {}, {}, {}, {}, {}, {}, {}, {}, {}, {}, {}, \
{}, {}, {}, {}, {}, {}, {}, {}, {}, {}, {}, {}, {}, {}, {}, {}, {}, {}, {}, \
{}, {}, {}, {}, {}, {}, {}, {}, {}, {}, {}, {}, {}, {}, {}, {}, {}, {}, {}, \
{}, {}, {}, {}, {}, {}, {}, {}, {}, {}, {}, {}, {}, {}, {}, {}, {}, {}, {}, \
{}, {}, {}, {}, {}, {}, {}, {}, {}, {}, {}, {}, {}, {}, {}, {}, {}, {}, {}, \
{}, {}, {}, {}, {}, {}, {}, {}, {}, {}, {}, {}, {}, {}, {}, {}, {}, {}, {}, \
{}, {}, {}, {}, {}, {}, {}, {}, {}, {}, {}, {}, {}, {}, {}, {}, {}, {}, {}, \
{}, {}, {}, {}, {}, {}, {}, {}, {}, {}, {}, {}, {}, {}, {}, {}, {}, {}, {}, \
{}, {}, {}, {}, {}, {}, {}, {}, {}, {}, {}, {}, {}, {}, {}, {}, {}, {}, {}, \
{}, {}, {}, {}, {}, {}, {}, {}, {}, {}, {}, {}, {}, {}, {}, {}, {}, {}, {}, \
{}, {}, {}, {}, {}, {}, {}, {}, {}, {}, {}, {}, {}, {}, {}, {}, {}, {}, {}, \
{}, {}, {}, {}, {}, {}, {}, {}, {}, {}, {}, {}, {}, {}, {}, {}, {}, {}, {}, \
{}, {}, {}, {}, {}, {}, {}, {}, {}, {}, {}, {}, {}, {}, {}, {}, {}, {}, {}, \
{}, {}, {}, {}, {}, {}, {}, {}, {}, {}, {}, {}, {}, {}, {}, {}, {}, {}, {}, \
{}, {}, {}, {}, {}, {}, {}, {}, {}, {}, {}, {}, {}, {}, {}, {}, {}, {}, {}, \
{}, {}, {}, {}, {}, {}, {}, {}, {}, {}, {}, {}, {}, {}, {}, {}, {}, {}, {}, \
{}, {}, {}, {}, {}, {}, {}, {}, {}, {}, {}, {}, {}, {}, {}, {}, {}, {}, {}, \
{}, {}, {}, {}, {}, {}, {}, {}, {}, {}, {}, {}, {}, {}, {}, {}, {}, {}, {}, \
{}, {}, {}, {}, {}, {}, {}, {}, {}, {}, {}, {}, {}, {}, {}, {}, {}, {}, {}, \
{}, {}, {}, {}, {}, {}, {}, {}, {}, {}, {}, {}, {}, {}, {}, {}, {}, {}, {}, \
{}, {}, {}, {}, {}, {}, {}, {}, {}, {}, {}, {}, {}, {}, {}, {}, {}, {}, {}, \
{}, {}, {}, {}, {}, {}, {}, {}, {}, {}, {}, {}, {}, {}, {}, {}, {}, {}, {}, \
{}, {}, {}, {}, {}, {}, {}, {}, {}, {}, {}, {}, {}, {}, {}, {}, {}, {}, {}, \
{}, {}, {}, {}, {}, {}, {}, {}, {}, {}, {}, {}, {}, {}, {}, {}, {}, {}, {}, \
{}, {}, {}, {}, {}, {}, {}, {}, {}, {}, {}, {}, {}, {}, {}, {}, {}, {}, {}, \
{}, {}, {}, {}, {}, {}, {}, {}, {}, {}, {}, {}, {}, {}, {}, {}, {}, {}, {}, \
{}, {}, {}, {}, {}, {}, {}, {}, {}, {}, {}, {}, {}, {}, {}, {}, {}, {}, {}, \
{}, {}, {}, {}, {}, {}, {}, {}, {}, {}, {}, {}, {}, {}, {}, {}, {}, {}, {}, \
{}, {}, {}, {}, {}, {}, {}, {}, {}, {}, {}, {}, {}, {}, {}, {}, {}, {}, {}, \
{}, {}, {}, {}, {}, {}, {}, {}, {}, {}, {}, {}, {}, {}, {}, {}, {}, {}, {}, \
{}, {}, {}, {}, {}, {}, {}, {}, {}, {}, {}, {}, {}, {}, {}, {}, {}, {}, {}, \
{}, {}, {}, {}, {}, {}, {}, {}, {}, {}, {}, {}, {}, {}, {}, {}, {}, {}, {}, \
{}, {}, {}, {}, {}, {}, {}, {}, {}, {}, {}, {}, {}, {}, {}, {}, {}, {}, {}, \
{}, {}, {}, {}, {}, {}, {}, {}, {}, {}, {}, {}, {}, {}, {}, {}, {}, {}, {}, \
{}, {}, {}, {}, {}, {}, {}, {}, {}, {}, {}, {}, {}, {}, {}, {}, {}, {}, {}, \
{}, {}, {}, {}, {}, {}, {}, {}, {}, {}, {}, {}, {}, {}, {}, {}, {}, {}, {}, \
{}, {}, {}, {}, {}, {}, {}, {}, {}, {}, {}, {}, {}, {}, {}, {}, {}, {}, {}, \
{}, {}, {}, {}, {}, {}, {}, {}, {}, {}, {}, {}, {}, {}, {}, {}, {}, {}, {}, \
{}, {}, {}, {}, {}, {}, {}, {}, {}, {}, {}, {}, {}, {}, {}, {}, {}, {}, {}, \
{}, {}, {}, {}, {}, {}, {}, {}, {}, {}, {}, {}, {}, {}, {}, {}, {}, {}, {}, \
{}, {}, {}, {}, {}, {}, {}, {}, {}, {}, {}, {}, {}, {}, {}, {}, {}, {}, {}, \
{}, {}, {}, {}, {}, {}, {}, {}, {}, {}, {}, {}, {}, {}, {}, {}, {}, {}, {}, \
{}, {}, {}, {}, {}, {}, {}, {}, {}, {}, {}, {}, {}, {}, {}, {}, {}, {}, {}, \
{}, {}, {}, {}, {}, {}, {}, {}, {}, {}, {}, {}, {}, {}, {}, {}, {}, {}, {}, \
{}, {}, {}, {}, {}, {}, {}, {}, {}, {}, {}, {}, {}, {}, {}, {}, {}, {}, {}, \
{}, {}, {}, {}, {}, {}, {}, {}, {}, {}, {}, {}, {}, {}, {}, {}, {}, {}, {}, \
{}, {}, {}, {}, {}, {}, {}, {}, {}, {}, {}, {}, {}, {}, {}, {}, {}, {}, {}, \
{}, {}, {}, {}, {}, {}, {}, {}, {}, {}, {}, {}, {}, {}, {}, {}, {}, {}, {}, \
{}, {}, {}, {}, {}, {}, {}, {}, {}, {}, {}, {}, {}, {}, {}, {}, {}, {}, {}, \
{}, {}, {}, {}, {}, {}, {}, {}, {}, {}, {}, {}, {}, {}, {}, {}, {}, {}, {}, \
{}, {}, {}, {}, {}, {}, {}, {}, {}, {}, {}, {}, {}, {}, {}, {}, {}, {}, {}, \
{}, {}, {}, {}, {}, {}, {}, {}, {}, {}, {}, {}, {}, {}, {}, {}, {}, {}, {}, \
{}, {}, {}, {}, {}, {}, {}, {}, {}, {}, {}, {}, {}, {}, {}, {}, {}, {}, {}, \
{}, {}, {}, {}, {}, {}, {}, {}, {}, {}, {}, {}, {}, {}, {}, {}, {}, {}, {}, \
{}, {}, {}, {}, {}, {}, {}, {}, {}, {}, {}, {}, {}, {}, {}, {}, {}, {}, {}, \
{}, {}, {}, {}, {}, {}, {}, {}, {}, {}, {}, {}, {}, {}, {}, {}, {}, {}, {}, \
{}, {}, {}, {}, {}, {}, {}, {}, {}, {}, {}, {}, {}, {}, {}, {}, {}, {}, {}, \
{}, {}, {}, {}, {}, {}, {}, {}, {}, {}, {}, {}, {}, {}, {}, {}, {}, {}, {}, \
{}, {}, {}, {}, {}, {}, {}, {}, {}, {}, {}, {}, {}, {}, {}, {}, {}, {}, {}, \
{}, {}, {}, {}, {}, {}, {}, {}, {}, {}, {}, {}, {}, {}, {}, {}, {}, {}, {}, \
{}, {}, {}, {}, {}, {}, {}, {}, {}, {}, {}, {}, {}, {}, {}, {}, {}, {}, {}, \
{}, {}, {}, {}, {}, {}, {}, {}, {}, {}, {}, {}, {}, {}, {}, {}, {}, {}, {}, \
{}, {}, {}, {}, {}, {}, {}, {}, {}, {}, {}, {}, {}, {}, {}, {}, {}, {}, {}, \
{}, {}, {}, {}, {}, {}, {}, {}, {}, {}, {}, {}, {}, {}, {}, {}, {}, {}, {}, \
{}, {}, {}, {}, {}, {}, {}, {}, {}, {}, {}, {}, {}, {}, {}, {}, {}, {}, {}, \
{}, {}, {}, {}, {}, {}, {}, {}, {}, {}, {}, {}, {}, {}, {}, {}, {}, {}, {}, \
{}, {}, {}, {}, {}, {}, {}, {}, {}, {}, {}, {}, {}, {}, {}, {}, {}, {}, {}, \
{}, {}, {}, {}, {}, {}, {}, {}, {}, {}, {}, {}, {}, {}, {}, {}, {}, {}, {}, \
{}, {}, {}, {}, {}, {}, {}, {}, {}, {}, {}, {}, {}, {}, {}, {}, {}, {}, {}, \
{}, {}, {}, {}, {}, {}, {}, {}, {}, {}}, {
     {RGBColor[0.368417, 0.506779, 0.709798], PointSize[
       NCache[
        Rational[1, 72], 0.013888888888888888`]], AbsoluteThickness[1.6]}, 
     {RGBColor[0.880722, 0.611041, 0.142051], PointSize[
       NCache[
        Rational[1, 72], 0.013888888888888888`]], AbsoluteThickness[1.6]}, 
     {RGBColor[0.560181, 0.691569, 0.194885], PointSize[
       NCache[
        Rational[1, 72], 0.013888888888888888`]], AbsoluteThickness[1.6]}, 
     {RGBColor[0.922526, 0.385626, 0.209179], PointSize[
       NCache[
        Rational[1, 72], 0.013888888888888888`]], AbsoluteThickness[1.6]}, 
     {RGBColor[0.528488, 0.470624, 0.701351], PointSize[
       NCache[
        Rational[1, 72], 0.013888888888888888`]], AbsoluteThickness[1.6]}, 
     {RGBColor[0.772079, 0.431554, 0.102387], PointSize[
       NCache[
        Rational[1, 72], 0.013888888888888888`]], AbsoluteThickness[1.6]}, 
     {RGBColor[0.363898, 0.618501, 0.782349], PointSize[
       NCache[
        Rational[1, 72], 0.013888888888888888`]], AbsoluteThickness[1.6]}, 
     {RGBColor[1, 0.75, 0], PointSize[
       NCache[
        Rational[1, 72], 0.013888888888888888`]], AbsoluteThickness[1.6]}, 
     {RGBColor[0.647624, 0.37816, 0.614037], PointSize[
       NCache[
        Rational[1, 72], 0.013888888888888888`]], AbsoluteThickness[1.6]}, 
     {RGBColor[0.571589, 0.586483, 0.], PointSize[
       NCache[
        Rational[1, 72], 0.013888888888888888`]], AbsoluteThickness[1.6]}, 
     {RGBColor[0.915, 0.3325, 0.2125], PointSize[
       NCache[
        Rational[1, 72], 0.013888888888888888`]], AbsoluteThickness[1.6]}, 
     {RGBColor[0.40082222609352647`, 0.5220066643438841, 0.85], PointSize[
       NCache[
        Rational[1, 72], 0.013888888888888888`]], AbsoluteThickness[1.6]}, 
     {RGBColor[0.9728288904374106, 0.621644452187053, 0.07336199581899142], 
      PointSize[
       NCache[
        Rational[1, 72], 0.013888888888888888`]], AbsoluteThickness[1.6]}, 
     {RGBColor[0.736782672705901, 0.358, 0.5030266573755369], PointSize[
       NCache[
        Rational[1, 72], 0.013888888888888888`]], AbsoluteThickness[1.6]}, 
     {RGBColor[0.28026441037696703`, 0.715, 0.4292089322474965], PointSize[
       NCache[
        Rational[1, 72], 0.013888888888888888`]], AbsoluteThickness[1.6]}, 
     {RGBColor[0.368417, 0.506779, 0.709798], PointSize[
       NCache[
        Rational[1, 72], 0.013888888888888888`]], AbsoluteThickness[1.6]}, 
     {RGBColor[0.880722, 0.611041, 0.142051], PointSize[
       NCache[
        Rational[1, 72], 0.013888888888888888`]], AbsoluteThickness[1.6]}, 
     {RGBColor[0.560181, 0.691569, 0.194885], PointSize[
       NCache[
        Rational[1, 72], 0.013888888888888888`]], AbsoluteThickness[1.6]}, 
     {RGBColor[0.922526, 0.385626, 0.209179], PointSize[
       NCache[
        Rational[1, 72], 0.013888888888888888`]], AbsoluteThickness[1.6]}, 
     {RGBColor[0.528488, 0.470624, 0.701351], PointSize[
       NCache[
        Rational[1, 72], 0.013888888888888888`]], AbsoluteThickness[1.6]}, 
     {RGBColor[0.772079, 0.431554, 0.102387], PointSize[
       NCache[
        Rational[1, 72], 0.013888888888888888`]], AbsoluteThickness[1.6]}, 
     {RGBColor[0.363898, 0.618501, 0.782349], PointSize[
       NCache[
        Rational[1, 72], 0.013888888888888888`]], AbsoluteThickness[1.6]}, 
     {RGBColor[1, 0.75, 0], PointSize[
       NCache[
        Rational[1, 72], 0.013888888888888888`]], AbsoluteThickness[1.6]}, 
     {RGBColor[0.647624, 0.37816, 0.614037], PointSize[
       NCache[
        Rational[1, 72], 0.013888888888888888`]], AbsoluteThickness[1.6]}, 
     {RGBColor[0.571589, 0.586483, 0.], PointSize[
       NCache[
        Rational[1, 72], 0.013888888888888888`]], AbsoluteThickness[1.6]}, 
     {RGBColor[0.915, 0.3325, 0.2125], PointSize[
       NCache[
        Rational[1, 72], 0.013888888888888888`]], AbsoluteThickness[1.6]}, 
     {RGBColor[0.40082222609352647`, 0.5220066643438841, 0.85], PointSize[
       NCache[
        Rational[1, 72], 0.013888888888888888`]], AbsoluteThickness[1.6]}, 
     {RGBColor[0.9728288904374106, 0.621644452187053, 0.07336199581899142], 
      PointSize[
       NCache[
        Rational[1, 72], 0.013888888888888888`]], AbsoluteThickness[1.6]}, 
     {RGBColor[0.736782672705901, 0.358, 0.5030266573755369], PointSize[
       NCache[
        Rational[1, 72], 0.013888888888888888`]], AbsoluteThickness[1.6]}, 
     {RGBColor[0.28026441037696703`, 0.715, 0.4292089322474965], PointSize[
       NCache[
        Rational[1, 72], 0.013888888888888888`]], AbsoluteThickness[1.6]}, 
     {RGBColor[0.368417, 0.506779, 0.709798], PointSize[
       NCache[
        Rational[1, 72], 0.013888888888888888`]], AbsoluteThickness[1.6]}, 
     {RGBColor[0.880722, 0.611041, 0.142051], PointSize[
       NCache[
        Rational[1, 72], 0.013888888888888888`]], AbsoluteThickness[1.6]}, 
     {RGBColor[0.560181, 0.691569, 0.194885], PointSize[
       NCache[
        Rational[1, 72], 0.013888888888888888`]], AbsoluteThickness[1.6]}, 
     {RGBColor[0.922526, 0.385626, 0.209179], PointSize[
       NCache[
        Rational[1, 72], 0.013888888888888888`]], AbsoluteThickness[1.6]}, 
     {RGBColor[0.528488, 0.470624, 0.701351], PointSize[
       NCache[
        Rational[1, 72], 0.013888888888888888`]], AbsoluteThickness[1.6]}, 
     {RGBColor[0.772079, 0.431554, 0.102387], PointSize[
       NCache[
        Rational[1, 72], 0.013888888888888888`]], AbsoluteThickness[1.6]}, 
     {RGBColor[0.363898, 0.618501, 0.782349], PointSize[
       NCache[
        Rational[1, 72], 0.013888888888888888`]], AbsoluteThickness[1.6]}, 
     {RGBColor[1, 0.75, 0], PointSize[
       NCache[
        Rational[1, 72], 0.013888888888888888`]], AbsoluteThickness[1.6]}, 
     {RGBColor[0.647624, 0.37816, 0.614037], PointSize[
       NCache[
        Rational[1, 72], 0.013888888888888888`]], AbsoluteThickness[1.6]}, 
     {RGBColor[0.571589, 0.586483, 0.], PointSize[
       NCache[
        Rational[1, 72], 0.013888888888888888`]], AbsoluteThickness[1.6]}, 
     {RGBColor[0.915, 0.3325, 0.2125], PointSize[
       NCache[
        Rational[1, 72], 0.013888888888888888`]], AbsoluteThickness[
      1.6]}, {}, {}, {}, {}, {}, {}, {}, {}, {}, {}, {}, {}, {}, {}, {}, {}, \
{}, {}, {}, {}, {}, {}, {}, {}, {}, {}, {}, {}, {}, {}, {}, {}, {}, {}, {}, \
{}, {}, {}, {}, {}, {}, {}, {}, {}, {}, {}, {}, {}, {}, {}, {}, {}, {}, {}, \
{}, {}, {}, {}, {}, {}, {}, {}, {}, {}, {}, {}, {}, {}, {}, {}, {}, {}, {}, \
{}, {}, {}, {}, {}, {}, {}, {}, {}, {}, {}, {}, {}, {}, {}, {}, {}, {}, {}, \
{}, {}, {}, {}, {}, {}, {}, {}, {}, {}, {}, {}, {}, {}, {}, {}, {}, {}, {}, \
{}, {}, {}, {}, {}, {}, {}, {}, {}, {}, {}, {}, {}, {}, {}, {}, {}, {}, {}, \
{}, {}, {}, {}, {}, {}, {}, {}, {}, {}, {}, {}, {}, {}, {}, {}, {}, {}, {}, \
{}, {}, {}, {}, {}, {}, {}, {}, {}, {}, {}, {}, {}, {}, {}, {}, {}, {}, {}, \
{}, {}, {}, {}, {}, {}, {}, {}, {}, {}, {}, {}, {}, {}, {}, {}, {}, {}, {}, \
{}, {}, {}, {}, {}, {}, {}, {}, {}, {}, {}, {}, {}, {}, {}, {}, {}, {}, {}, \
{}, {}, {}, {}, {}, {}, {}, {}, {}, {}, {}, {}, {}, {}, {}, {}, {}, {}, {}, \
{}, {}, {}, {}, {}, {}, {}, {}, {}, {}, {}, {}, {}, {}, {}, {}, {}, {}, {}, \
{}, {}, {}, {}, {}, {}, {}, {}, {}, {}, {}, {}, {}, {}, {}, {}, {}, {}, {}, \
{}, {}, {}, {}, {}, {}, {}, {}, {}, {}, {}, {}, {}, {}, {}, {}, {}, {}, {}, \
{}, {}, {}, {}, {}, {}, {}, {}, {}, {}, {}, {}, {}, {}, {}, {}, {}, {}, {}, \
{}, {}, {}, {}, {}, {}, {}, {}, {}, {}, {}, {}, {}, {}, {}, {}, {}, {}, {}, \
{}, {}, {}, {}, {}, {}, {}, {}, {}, {}, {}, {}, {}, {}, {}, {}, {}, {}, {}, \
{}, {}, {}, {}, {}, {}, {}, {}, {}, {}, {}, {}, {}, {}, {}, {}, {}, {}, {}, \
{}, {}, {}, {}, {}, {}, {}, {}, {}, {}, {}, {}, {}, {}, {}, {}, {}, {}, {}, \
{}, {}, {}, {}, {}, {}, {}, {}, {}, {}, {}, {}, {}, {}, {}, {}, {}, {}, {}, \
{}, {}, {}, {}, {}, {}, {}, {}, {}, {}, {}, {}, {}, {}, {}, {}, {}, {}, {}, \
{}, {}, {}, {}, {}, {}, {}, {}, {}, {}, {}, {}, {}, {}, {}, {}, {}, {}, {}, \
{}, {}, {}, {}, {}, {}, {}, {}, {}, {}, {}, {}, {}, {}, {}, {}, {}, {}, {}, \
{}, {}, {}, {}, {}, {}, {}, {}, {}, {}, {}, {}, {}, {}, {}, {}, {}, {}, {}, \
{}, {}, {}, {}, {}, {}, {}, {}, {}, {}, {}, {}, {}, {}, {}, {}, {}, {}, {}, \
{}, {}, {}, {}, {}, {}, {}, {}, {}, {}, {}, {}, {}, {}, {}, {}, {}, {}, {}, \
{}, {}, {}, {}, {}, {}, {}, {}, {}, {}, {}, {}, {}, {}, {}, {}, {}, {}, {}, \
{}, {}, {}, {}, {}, {}, {}, {}, {}, {}, {}, {}, {}, {}, {}, {}, {}, {}, {}, \
{}, {}, {}, {}, {}, {}, {}, {}, {}, {}, {}, {}, {}, {}, {}, {}, {}, {}, {}, \
{}, {}, {}, {}, {}, {}, {}, {}, {}, {}, {}, {}, {}, {}, {}, {}, {}, {}, {}, \
{}, {}, {}, {}, {}, {}, {}, {}, {}, {}, {}, {}, {}, {}, {}, {}, {}, {}, {}, \
{}, {}, {}, {}, {}, {}, {}, {}, {}, {}, {}, {}, {}, {}, {}, {}, {}, {}, {}, \
{}, {}, {}, {}, {}, {}, {}, {}, {}, {}, {}, {}, {}, {}, {}, {}, {}, {}, {}, \
{}, {}, {}, {}, {}, {}, {}, {}, {}, {}, {}, {}, {}, {}, {}, {}, {}, {}, {}, \
{}, {}, {}, {}, {}, {}, {}, {}, {}, {}, {}, {}, {}, {}, {}, {}, {}, {}, {}, \
{}, {}, {}, {}, {}, {}, {}, {}, {}, {}, {}, {}, {}, {}, {}, {}, {}, {}, {}, \
{}, {}, {}, {}, {}, {}, {}, {}, {}, {}, {}, {}, {}, {}, {}, {}, {}, {}, {}, \
{}, {}, {}, {}, {}, {}, {}, {}, {}, {}, {}, {}, {}, {}, {}, {}, {}, {}, {}, \
{}, {}, {}, {}, {}, {}, {}, {}, {}, {}, {}, {}, {}, {}, {}, {}, {}, {}, {}, \
{}, {}, {}, {}, {}, {}, {}, {}, {}, {}, {}, {}, {}, {}, {}, {}, {}, {}, {}, \
{}, {}, {}, {}, {}, {}, {}, {}, {}, {}, {}, {}, {}, {}, {}, {}, {}, {}, {}, \
{}, {}, {}, {}, {}, {}, {}, {}, {}, {}, {}, {}, {}, {}, {}, {}, {}, {}, {}, \
{}, {}, {}, {}, {}, {}, {}, {}, {}, {}, {}, {}, {}, {}, {}, {}, {}, {}, {}, \
{}, {}, {}, {}, {}, {}, {}, {}, {}, {}, {}, {}, {}, {}, {}, {}, {}, {}, {}, \
{}, {}, {}, {}, {}, {}, {}, {}, {}, {}, {}, {}, {}, {}, {}, {}, {}, {}, {}, \
{}, {}, {}, {}, {}, {}, {}, {}, {}, {}, {}, {}, {}, {}, {}, {}, {}, {}, {}, \
{}, {}, {}, {}, {}, {}, {}, {}, {}, {}, {}, {}, {}, {}, {}, {}, {}, {}, {}, \
{}, {}, {}, {}, {}, {}, {}, {}, {}, {}, {}, {}, {}, {}, {}, {}, {}, {}, {}, \
{}, {}, {}, {}, {}, {}, {}, {}, {}, {}, {}, {}, {}, {}, {}, {}, {}, {}, {}, \
{}, {}, {}, {}, {}, {}, {}, {}, {}, {}, {}, {}, {}, {}, {}, {}, {}, {}, {}, \
{}, {}, {}, {}, {}, {}, {}, {}, {}, {}, {}, {}, {}, {}, {}, {}, {}, {}, {}, \
{}, {}, {}, {}, {}, {}, {}, {}, {}, {}, {}, {}, {}, {}, {}, {}, {}, {}, {}, \
{}, {}, {}, {}, {}, {}, {}, {}, {}, {}, {}, {}, {}, {}, {}, {}, {}, {}, {}, \
{}, {}, {}, {}, {}, {}, {}, {}, {}, {}, {}, {}, {}, {}, {}, {}, {}, {}, {}, \
{}, {}, {}, {}, {}, {}, {}, {}, {}, {}, {}, {}, {}, {}, {}, {}, {}, {}, {}, \
{}, {}, {}, {}, {}, {}, {}, {}, {}, {}, {}, {}, {}, {}, {}, {}, {}, {}, {}, \
{}, {}, {}, {}, {}, {}, {}, {}, {}, {}, {}, {}, {}, {}, {}, {}, {}, {}, {}, \
{}, {}, {}, {}, {}, {}, {}, {}, {}, {}, {}, {}, {}, {}, {}, {}, {}, {}, {}, \
{}, {}, {}, {}, {}, {}, {}, {}, {}, {}, {}, {}, {}, {}, {}, {}, {}, {}, {}, \
{}, {}, {}, {}, {}, {}, {}, {}, {}, {}, {}, {}, {}, {}, {}, {}, {}, {}, {}, \
{}, {}, {}, {}, {}, {}, {}, {}, {}, {}, {}, {}, {}, {}, {}, {}, {}, {}, {}, \
{}, {}, {}, {}, {}, {}, {}, {}, {}, {}, {}, {}, {}, {}, {}, {}, {}, {}, {}, \
{}, {}, {}, {}, {}, {}, {}, {}, {}, {}, {}, {}, {}, {}, {}, {}, {}, {}, {}, \
{}, {}, {}, {}, {}, {}, {}, {}, {}, {}, {}, {}, {}, {}, {}, {}, {}, {}, {}, \
{}, {}, {}, {}, {}, {}, {}, {}, {}, {}, {}, {}, {}, {}, {}, {}, {}, {}, {}, \
{}, {}, {}, {}, {}, {}, {}, {}, {}, {}, {}, {}, {}, {}, {}, {}, {}, {}, {}, \
{}, {}, {}, {}, {}, {}, {}, {}, {}, {}, {}, {}, {}, {}, {}, {}, {}, {}, {}, \
{}, {}, {}, {}, {}, {}, {}, {}, {}, {}, {}, {}, {}, {}, {}, {}, {}, {}, {}, \
{}, {}, {}, {}, {}, {}, {}, {}, {}, {}, {}, {}, {}, {}, {}, {}, {}, {}, {}, \
{}, {}, {}, {}, {}, {}, {}, {}, {}, {}, {}, {}, {}, {}, {}, {}, {}, {}, {}, \
{}, {}, {}, {}, {}, {}, {}, {}, {}, {}, {}, {}, {}, {}, {}, {}, {}, {}, {}, \
{}, {}, {}, {}, {}, {}, {}, {}, {}, {}, {}, {}, {}, {}, {}, {}, {}, {}, {}, \
{}, {}, {}, {}, {}, {}, {}, {}, {}, {}, {}, {}, {}, {}, {}, {}, {}, {}, {}, \
{}, {}, {}, {}, {}, {}, {}, {}, {}, {}, {}, {}, {}, {}, {}, {}, {}, {}, {}, \
{}, {}, {}, {}, {}, {}, {}, {}, {}, {}, {}, {}, {}, {}, {}, {}, {}, {}, {}, \
{}, {}, {}, {}, {}, {}, {}, {}, {}, {}, {}, {}, {}, {}, {}, {}, {}, {}, {}, \
{}, {}, {}, {}, {}, {}, {}, {}, {}, {}, {}, {}, {}, {}, {}, {}, {}, {}, {}, \
{}, {}, {}, {}, {}, {}, {}, {}, {}, {}, {}, {}, {}, {}, {}, {}, {}, {}, {}, \
{}, {}, {}, {}, {}, {}, {}, {}, {}, {}, {}, {}, {}, {}, {}, {}, {}, {}, {}, \
{}, {}, {}, {}, {}, {}, {}, {}, {}, {}, {}, {}, {}, {}, {}, {}, {}, {}, {}, \
{}, {}, {}, {}, {}, {}, {}, {}, {}, {}, {}, {}, {}, {}, {}, {}, {}, {}, {}, \
{}, {}, {}, {}, {}, {}, {}, {}, {}, {}, {}, {}, {}, {}, {}, {}, {}, {}, {}, \
{}, {}, {}, {}, {}, {}, {}, {}, {}, {}, {}, {}, {}, {}, {}, {}, {}, {}, {}, \
{}, {}, {}, {}, {}, {}, {}, {}, {}, {}, {}, {}, {}, {}, {}, {}, {}, {}, {}, \
{}, {}, {}, {}, {}, {}, {}, {}, {}, {}, {}, {}, {}, {}, {}, {}, {}, {}, {}, \
{}, {}, {}, {}, {}, {}, {}, {}, {}, {}}}, {{}, {}}},
  AspectRatio->NCache[GoldenRatio^(-1), 0.6180339887498948],
  Axes->{True, True},
  AxesLabel->{None, None},
  AxesOrigin->{0., 0},
  DisplayFunction->Identity,
  Frame->{{False, False}, {False, False}},
  FrameLabel->{{None, None}, {None, None}},
  FrameTicks->{{Automatic, Automatic}, {Automatic, Automatic}},
  GridLines->{None, None},
  GridLinesStyle->Directive[
    GrayLevel[0.5, 0.4]],
  Method->{
   "OptimizePlotMarkers" -> True, 
    "CoordinatesToolOptions" -> {"DisplayFunction" -> ({
        (Identity[#]& )[
         Part[#, 1]], 
        (Identity[#]& )[
         Part[#, 2]]}& ), "CopiedValueFunction" -> ({
        (Identity[#]& )[
         Part[#, 1]], 
        (Identity[#]& )[
         Part[#, 2]]}& )}},
  PlotRange->{{0., 5.}, {0, 2591.626206660194}},
  PlotRangeClipping->True,
  PlotRangePadding->{{
     Scaled[0.02], 
     Scaled[0.02]}, {
     Scaled[0.02], 
     Scaled[0.05]}},
  Ticks->{Automatic, Automatic}]], "Output",
 CellChangeTimes->{
  3.850884787132107*^9, 3.851059270113052*^9, 3.851060131099482*^9, 
   3.851066182992771*^9, 3.851066462604921*^9, {3.8510780444697275`*^9, 
   3.851078083468138*^9}, 3.8515725274244566`*^9, 3.852094792696661*^9, {
   3.8520948252664824`*^9, 3.852094839232315*^9}, 3.852096728594021*^9, 
   3.852276510265712*^9, 3.8527903027465105`*^9, 3.85281646500533*^9, 
   3.8528168659442005`*^9, 3.852868343681077*^9, 3.8529727879896*^9, 
   3.85381888220579*^9, 3.853821000853177*^9, 3.8539184304457083`*^9, 
   3.8539195693589*^9, 3.853919747447281*^9, 3.8539198267797318`*^9, 
   3.853923107635847*^9, 3.8544310654268713`*^9, 3.854442225715558*^9, 
   3.854444724130022*^9, 3.85444475935351*^9, 3.8544449137481747`*^9, 
   3.854446992215891*^9, 3.854447144189828*^9, 3.8544482251145043`*^9, 
   3.85444882181593*^9, 3.8545106341164217`*^9, 3.8546220769182396`*^9, 
   3.8546942356405897`*^9, 3.855138519082145*^9, 3.8558211461576877`*^9, 
   3.856933087319772*^9, 3.8569342943005657`*^9, 3.856936388582359*^9, 
   3.8569389026194477`*^9, 3.8607030730589905`*^9, 3.8607031764895744`*^9, 
   3.867911045420825*^9, {3.867917508499548*^9, 3.867917520017346*^9}, 
   3.867917846255643*^9, 3.867982440145324*^9, 3.872675442507208*^9, 
   3.874464668289776*^9, 3.875867508277088*^9, 3.875935924892635*^9, 
   3.876224970442195*^9, 3.876393064213768*^9, 3.8765649389779778`*^9, 
   3.880531513339327*^9, 3.880531924706554*^9, 3.880541848778539*^9, 
   3.8920086705228004`*^9, 3.892009090764975*^9, 3.892030389717244*^9, 
   3.907733580016253*^9, 3.907733721136793*^9, 3.907733816042725*^9, 
   3.907733888336439*^9, 3.907733950187125*^9, 3.90773399143*^9, 
   3.907749620909835*^9, 3.9077505557052097`*^9, 3.907752932047188*^9, 
   3.9077529632951827`*^9, 3.907758149188809*^9, 3.907758528709815*^9, 
   3.908342238383713*^9, 3.920149133873665*^9, 3.920364761474828*^9},
 CellLabel->
  "Out[123]=",ExpressionUUID->"c3638b17-e0a8-4701-9364-a1973f5bb581"]
}, Open  ]],

Cell[CellGroupData[{

Cell[BoxData[
 RowBox[{"toleranceRatio", "=", 
  RowBox[{"Table", "[", 
   RowBox[{
    RowBox[{"{", 
     RowBox[{"i", ",", 
      RowBox[{
       RowBox[{
        RowBox[{
        "traj", "\[LeftDoubleBracket]", "i", "\[RightDoubleBracket]"}], 
        "\[LeftDoubleBracket]", "5", "\[RightDoubleBracket]"}], "/", 
       RowBox[{
        RowBox[{
        "traj", "\[LeftDoubleBracket]", "i", "\[RightDoubleBracket]"}], 
        "\[LeftDoubleBracket]", "1", "\[RightDoubleBracket]"}]}]}], "}"}], 
    ",", 
    RowBox[{"{", 
     RowBox[{"i", ",", "1", ",", "ntraj"}], "}"}]}], "]"}]}]], "Input",
 CellChangeTimes->{{3.880541904796728*^9, 3.880541934118666*^9}, {
  3.880541982088667*^9, 3.880542018614976*^9}},
 CellLabel->
  "In[124]:=",ExpressionUUID->"c7da2053-bfec-49dc-b30d-6c7830a67b79"],

Cell[BoxData[
 RowBox[{"{", 
  RowBox[{
   RowBox[{"{", 
    RowBox[{"1", ",", "1.`"}], "}"}], ",", 
   RowBox[{"{", 
    RowBox[{"2", ",", "3.`"}], "}"}], ",", 
   RowBox[{"{", 
    RowBox[{"3", ",", "5.`"}], "}"}], ",", 
   RowBox[{"{", 
    RowBox[{"4", ",", "7.`"}], "}"}], ",", 
   RowBox[{"{", 
    RowBox[{"5", ",", "9.`"}], "}"}], ",", 
   RowBox[{"{", 
    RowBox[{"6", ",", "10.999999999999998`"}], "}"}], ",", 
   RowBox[{"{", 
    RowBox[{"7", ",", "12.999999999999998`"}], "}"}], ",", 
   RowBox[{"{", 
    RowBox[{"8", ",", "15.000000000000002`"}], "}"}], ",", 
   RowBox[{"{", 
    RowBox[{"9", ",", "17.`"}], "}"}], ",", 
   RowBox[{"{", 
    RowBox[{"10", ",", "19.`"}], "}"}], ",", 
   RowBox[{"{", 
    RowBox[{"11", ",", "21.`"}], "}"}], ",", 
   RowBox[{"{", 
    RowBox[{"12", ",", "23.`"}], "}"}], ",", 
   RowBox[{"{", 
    RowBox[{"13", ",", "25.`"}], "}"}], ",", 
   RowBox[{"{", 
    RowBox[{"14", ",", "27.`"}], "}"}], ",", 
   RowBox[{"{", 
    RowBox[{"15", ",", "29.`"}], "}"}], ",", 
   RowBox[{"{", 
    RowBox[{"16", ",", "30.999999999999996`"}], "}"}], ",", 
   RowBox[{"{", 
    RowBox[{"17", ",", "33.`"}], "}"}], ",", 
   RowBox[{"{", 
    RowBox[{"18", ",", "35.`"}], "}"}], ",", 
   RowBox[{"{", 
    RowBox[{"19", ",", "37.`"}], "}"}], ",", 
   RowBox[{"{", 
    RowBox[{"20", ",", "39.`"}], "}"}], ",", 
   RowBox[{"{", 
    RowBox[{"21", ",", "41.`"}], "}"}], ",", 
   RowBox[{"{", 
    RowBox[{"22", ",", "43.`"}], "}"}], ",", 
   RowBox[{"{", 
    RowBox[{"23", ",", "45.`"}], "}"}], ",", 
   RowBox[{"{", 
    RowBox[{"24", ",", "46.99999999999999`"}], "}"}], ",", 
   RowBox[{"{", 
    RowBox[{"25", ",", "49.`"}], "}"}], ",", 
   RowBox[{"{", 
    RowBox[{"26", ",", "51.00000000000001`"}], "}"}], ",", 
   RowBox[{"{", 
    RowBox[{"27", ",", "52.99999999999999`"}], "}"}], ",", 
   RowBox[{"{", 
    RowBox[{"28", ",", "55.`"}], "}"}], ",", 
   RowBox[{"{", 
    RowBox[{"29", ",", "57.`"}], "}"}], ",", 
   RowBox[{"{", 
    RowBox[{"30", ",", "59.`"}], "}"}], ",", 
   RowBox[{"{", 
    RowBox[{"31", ",", "61.`"}], "}"}], ",", 
   RowBox[{"{", 
    RowBox[{"32", ",", "63.00000000000001`"}], "}"}], ",", 
   RowBox[{"{", 
    RowBox[{"33", ",", "65.`"}], "}"}], ",", 
   RowBox[{"{", 
    RowBox[{"34", ",", "67.`"}], "}"}], ",", 
   RowBox[{"{", 
    RowBox[{"35", ",", "69.`"}], "}"}], ",", 
   RowBox[{"{", 
    RowBox[{"36", ",", "71.`"}], "}"}], ",", 
   RowBox[{"{", 
    RowBox[{"37", ",", "72.99999999999999`"}], "}"}], ",", 
   RowBox[{"{", 
    RowBox[{"38", ",", "75.`"}], "}"}], ",", 
   RowBox[{"{", 
    RowBox[{"39", ",", "77.`"}], "}"}], ",", 
   RowBox[{"{", 
    RowBox[{"40", ",", "79.`"}], "}"}], ",", 
   RowBox[{"{", 
    RowBox[{"41", ",", "81.`"}], "}"}]}], "}"}]], "Output",
 CellChangeTimes->{
  3.880542019907477*^9, 3.892008670554038*^9, 3.892009090780599*^9, 
   3.8920303898603773`*^9, 3.907733580078739*^9, 3.907733821845442*^9, 
   3.907733904477006*^9, 3.9077339540142555`*^9, 3.9077339967412605`*^9, 
   3.907749620963292*^9, 3.907750555735469*^9, {3.907752937731665*^9, 
   3.907752963310804*^9}, 3.907758149188809*^9, 3.907758528720066*^9, 
   3.908342238608891*^9, 3.920149133904582*^9, 3.9203647614904513`*^9},
 CellLabel->
  "Out[124]=",ExpressionUUID->"3d141c20-8e03-4372-bc65-dea8d1814011"]
}, Open  ]]
}, Closed]],

Cell[CellGroupData[{

Cell["Parameters", "Subsubsection",
 CellChangeTimes->{{3.832323895227585*^9, 
  3.8323238973226647`*^9}},ExpressionUUID->"6de62219-bb34-40f2-879d-\
d0f99c973da3"],

Cell[CellGroupData[{

Cell[BoxData[{
 RowBox[{
  RowBox[{"Clear", "[", 
   RowBox[{
   "\[Omega]svec", ",", "\[Theta]svec", ",", "p\[Sigma]vec", ",", 
    "g\[Sigma]vec", ",", "nvec"}], "]"}], "\[IndentingNewLine]", 
  RowBox[{"(*", 
   RowBox[{"Parameter", " ", "values"}], "*)"}]}], "\[IndentingNewLine]", 
 RowBox[{"\[Omega]svec", "=", 
  RowBox[{
  "traj", "\[LeftDoubleBracket]", "2", 
   "\[RightDoubleBracket]"}]}], "\[IndentingNewLine]", 
 RowBox[{
  RowBox[{"\[Theta]svec", "=", 
   RowBox[{"Table", "[", 
    RowBox[{"15", ",", "nstages"}], "]"}]}], ";"}], "\[IndentingNewLine]", 
 RowBox[{
  RowBox[{"p\[Sigma]vec", "=", 
   RowBox[{"Table", "[", 
    RowBox[{"15", ",", "nstages"}], "]"}]}], ";"}], "\[IndentingNewLine]", 
 RowBox[{
  RowBox[{"g\[Sigma]vec", "=", 
   RowBox[{"Table", "[", 
    RowBox[{"0", ",", "nstages"}], "]"}]}], ";"}], "\[IndentingNewLine]", 
 RowBox[{
  RowBox[{"nvec", "=", 
   RowBox[{"Flatten", "[", 
    RowBox[{"Append", "[", 
     RowBox[{
      RowBox[{"{", "10000", "}"}], ",", 
      RowBox[{"Table", "[", 
       RowBox[{"0", ",", 
        RowBox[{"nstages", "-", "1"}]}], "]"}]}], "]"}], "]"}]}], 
  ";"}], "\[IndentingNewLine]", 
 RowBox[{
  RowBox[{"theta0", "=", "15"}], ";"}]}], "Input",
 CellChangeTimes->{{3.8323237177995806`*^9, 3.8323237186757145`*^9}, 
   3.840701117864698*^9, {3.8420734959428983`*^9, 3.842073538566598*^9}, {
   3.842073688075004*^9, 3.8420737075131264`*^9}, {3.8420741597989073`*^9, 
   3.842074160241746*^9}, 3.8420784348527336`*^9, {3.843645494253463*^9, 
   3.843645494849004*^9}, {3.8436455385072107`*^9, 3.843645548939149*^9}, {
   3.843645665394778*^9, 3.843645665699901*^9}, {3.843650786847297*^9, 
   3.843650808760161*^9}, {3.843650937609547*^9, 3.8436509450420475`*^9}, {
   3.84372215662468*^9, 3.843722157138347*^9}, 3.8437226454916987`*^9, {
   3.843723558896236*^9, 3.8437235591833096`*^9}, {3.843723801589134*^9, 
   3.843723810306225*^9}, 3.843908194885862*^9, {3.843912031801075*^9, 
   3.843912102063767*^9}, {3.848993455100147*^9, 3.848993456133943*^9}, {
   3.8489942808738713`*^9, 3.848994300514309*^9}, {3.8489953575831003`*^9, 
   3.848995363159559*^9}, {3.848995412850361*^9, 3.8489954142207947`*^9}, {
   3.848995519362895*^9, 3.848995519632648*^9}, {3.8490728218628087`*^9, 
   3.849072836877518*^9}, {3.850464745116633*^9, 3.85046474620822*^9}, {
   3.8505398235816345`*^9, 3.850539824920726*^9}, {3.850540067061512*^9, 
   3.850540100104508*^9}, {3.8505408790073853`*^9, 3.8505409142770567`*^9}, {
   3.850793517990699*^9, 3.850793539653443*^9}, {3.8508819668639135`*^9, 
   3.850881967165019*^9}, {3.850882832024945*^9, 3.8508828322255793`*^9}, {
   3.850896921632213*^9, 3.85089693362223*^9}, {3.850987031387778*^9, 
   3.850987048925488*^9}},
 CellLabel->
  "In[125]:=",ExpressionUUID->"b6272f75-3ebb-4caa-947f-83c1a722f1b2"],

Cell[BoxData[
 RowBox[{"{", 
  RowBox[{
  "114.53333333333336`", ",", "171.80000000000004`", ",", 
   "229.06666666666672`", ",", "286.33333333333337`", ",", 
   "343.6000000000001`"}], "}"}]], "Output",
 CellChangeTimes->{{3.850540075775155*^9, 3.850540100807025*^9}, {
   3.850540880724708*^9, 3.8505409314398465`*^9}, {3.8507935148325195`*^9, 
   3.850793540317879*^9}, {3.8508819679355392`*^9, 3.850881988452444*^9}, 
   3.850882282559128*^9, 3.850882349163452*^9, 3.8508828327578726`*^9, {
   3.850896923704035*^9, 3.850896934066366*^9}, 3.8509765680847597`*^9, 
   3.850986992584288*^9, {3.850987032986576*^9, 3.850987049444916*^9}, 
   3.851060187856723*^9, 3.851066183051122*^9, 3.851066462725958*^9, 
   3.852096728643875*^9, 3.852276510296986*^9, 3.85279030279812*^9, 
   3.8528168683665957`*^9, 3.852868344027487*^9, 3.85297292638521*^9, 
   3.853818882738122*^9, 3.853821001031587*^9, 3.85391843060742*^9, 
   3.8539195870557814`*^9, 3.853919751559339*^9, 3.853919826795355*^9, 
   3.8539231076582265`*^9, 3.8544310655003014`*^9, 3.85444222574677*^9, 
   3.854444724161234*^9, 3.854444759384752*^9, 3.854444913810656*^9, 
   3.854446992262724*^9, 3.8544471442210717`*^9, 3.8544488218315487`*^9, 
   3.854510634132044*^9, 3.8546220769495163`*^9, 3.855138519105771*^9, 
   3.8558211461953883`*^9, 3.856933094073138*^9, 3.856934294380418*^9, 
   3.856936388608222*^9, 3.8569389027072678`*^9, 3.8607030730811744`*^9, 
   3.860703176527356*^9, 3.867917846271265*^9, 3.8679824401537924`*^9, 
   3.872675442522843*^9, 3.874464668305398*^9, 3.875867508501223*^9, 
   3.8759359249082227`*^9, 3.8762249704734077`*^9, 3.876393064358253*^9, 
   3.87656493900922*^9, 3.8920090908027587`*^9, 3.892030389909963*^9, 
   3.9077340122115827`*^9, 3.9077496210257764`*^9, 3.907750555785901*^9, 
   3.9077529633420467`*^9, 3.907758149204442*^9, 3.907758528753299*^9, 
   3.908342238670545*^9, 3.920149133932507*^9, 3.920364761537319*^9},
 CellLabel->
  "Out[126]=",ExpressionUUID->"1f54d524-ebbd-4267-862e-e2efc3ceb768"]
}, Open  ]]
}, Closed]],

Cell[CellGroupData[{

Cell["Scenarios", "Subsubsection",
 CellChangeTimes->{{3.8323239022649574`*^9, 
  3.832323904091628*^9}},ExpressionUUID->"984bc17b-20a7-4a31-9e82-\
a5bd92485fe4"],

Cell[BoxData[
 RowBox[{
  RowBox[{"abiesconSurvival1", "=", 
   RowBox[{"Flatten", "[", 
    RowBox[{
     RowBox[{"Table", "[", 
      RowBox[{
       RowBox[{"producetable", "[", 
        RowBox[{
        "\"\<Abies concolor\>\"", ",", "\"\<no climate change\>\"", ",", 
         "nstages", ",", "0", ",", 
         RowBox[{
         "traj", "\[LeftDoubleBracket]", "i", "\[RightDoubleBracket]"}], ",", 
         "\"\<survival\>\""}], "]"}], ",", 
       RowBox[{"{", 
        RowBox[{"i", ",", "1", ",", "ntraj"}], "}"}]}], "]"}], ",", "1"}], 
    "]"}]}], ";"}]], "Input",
 CellChangeTimes->{{3.84390708912651*^9, 3.843907122203091*^9}, {
   3.843907181123265*^9, 3.843907252044847*^9}, {3.843907917865377*^9, 
   3.8439079507746367`*^9}, {3.843908054914897*^9, 3.843908057506733*^9}, {
   3.843908090752444*^9, 3.84390809776232*^9}, {3.843908128426894*^9, 
   3.843908146427604*^9}, {3.843908282272923*^9, 3.843908346302901*^9}, {
   3.843908396649928*^9, 3.8439083998220797`*^9}, 3.843908681124322*^9, {
   3.843908728405988*^9, 3.843908783712263*^9}, 3.843909324419899*^9, {
   3.843911719391983*^9, 3.8439117474801073`*^9}, {3.843913884208533*^9, 
   3.843913941372005*^9}, {3.851077238504715*^9, 3.851077269468135*^9}, {
   3.851077338065646*^9, 3.851077363922603*^9}, {3.851077574792104*^9, 
   3.8510775991842146`*^9}, 3.851077823033506*^9, {3.851077978316949*^9, 
   3.851077980188943*^9}, {3.851078141260231*^9, 3.8510781414760447`*^9}, {
   3.8515728293007503`*^9, 3.851572832161281*^9}},
 CellLabel->
  "In[132]:=",ExpressionUUID->"30593c40-4fd8-40b6-81f0-db866facd756"],

Cell[BoxData[
 RowBox[{
  RowBox[{"abiesconSurvival3", "=", 
   RowBox[{"Flatten", "[", 
    RowBox[{
     RowBox[{"Table", "[", 
      RowBox[{
       RowBox[{"producetable", "[", 
        RowBox[{
        "\"\<Abies concolor\>\"", ",", "\"\<+1.7\>\"", ",", "nstages", ",", 
         "k17", ",", 
         RowBox[{
         "traj", "\[LeftDoubleBracket]", "i", "\[RightDoubleBracket]"}], ",", 
         "\"\<survival\>\""}], "]"}], ",", 
       RowBox[{"{", 
        RowBox[{"i", ",", "1", ",", "ntraj"}], "}"}]}], "]"}], ",", "1"}], 
    "]"}]}], ";"}]], "Input",
 CellChangeTimes->{{3.832317265465828*^9, 3.8323173279952407`*^9}, {
   3.832317437652894*^9, 3.8323174938163424`*^9}, {3.832317598676143*^9, 
   3.832317598676143*^9}, {3.832318781389269*^9, 3.832318800902569*^9}, {
   3.8323206181994233`*^9, 3.8323206206979885`*^9}, 3.832321023749727*^9, {
   3.8323238707060823`*^9, 3.832323873763282*^9}, {3.832324024940834*^9, 
   3.832324030865117*^9}, {3.832324412077277*^9, 3.8323244557879457`*^9}, {
   3.832324488514165*^9, 3.8323245047885847`*^9}, {3.832324684717433*^9, 
   3.8323247187531085`*^9}, {3.832328000126241*^9, 3.8323280123529305`*^9}, 
   3.8323280928569407`*^9, {3.832328137285002*^9, 3.832328148032435*^9}, {
   3.8323283568439865`*^9, 3.8323283681346564`*^9}, {3.832328450448936*^9, 
   3.832328453189028*^9}, 3.842073609472838*^9, {3.8420741951873302`*^9, 
   3.842074202729911*^9}, 3.842074276396422*^9, {3.842076983510203*^9, 
   3.842077009165946*^9}, 3.842080342606591*^9, {3.842345155223394*^9, 
   3.842345159768614*^9}, 3.8436461287905064`*^9, 3.843650749858378*^9, {
   3.8436508235249147`*^9, 3.8436508553545885`*^9}, {3.843650930335276*^9, 
   3.843650992479309*^9}, 3.843722797689531*^9, {3.843909333327991*^9, 
   3.84390936486604*^9}, {3.843909551688149*^9, 3.843909561289097*^9}, 
   3.843909689696056*^9, {3.843909807052734*^9, 3.843909807585494*^9}, {
   3.843911726067045*^9, 3.843911768894292*^9}, {3.8439138926253357`*^9, 
   3.843913912854804*^9}, 3.843913948148529*^9, 3.851077243679307*^9, 
   3.85107727551162*^9, 3.851078260767784*^9, 3.85107830248556*^9, 
   3.85107845256448*^9, 3.851572839409488*^9, 3.87586681031013*^9, 
   3.87586691432866*^9, 3.875961204648957*^9, 3.875961283490323*^9, 
   3.920102441724609*^9, 3.920351580123871*^9},
 CellLabel->
  "In[133]:=",ExpressionUUID->"91dfb058-1d0c-4ac4-a097-f7ad4e0ab16c"],

Cell[BoxData[
 RowBox[{
  RowBox[{"abiesconSurvival4", "=", 
   RowBox[{"Flatten", "[", 
    RowBox[{
     RowBox[{"Table", "[", 
      RowBox[{
       RowBox[{"producetable", "[", 
        RowBox[{
        "\"\<Abies concolor\>\"", ",", "\"\<+2.6\>\"", ",", "nstages", ",", 
         "k26", ",", 
         RowBox[{
         "traj", "\[LeftDoubleBracket]", "i", "\[RightDoubleBracket]"}], ",", 
         "\"\<survival\>\""}], "]"}], ",", 
       RowBox[{"{", 
        RowBox[{"i", ",", "1", ",", "ntraj"}], "}"}]}], "]"}], ",", "1"}], 
    "]"}]}], ";"}]], "Input",
 CellChangeTimes->{{3.832317265465828*^9, 3.8323173279952407`*^9}, {
   3.832317437652894*^9, 3.8323174938163424`*^9}, {3.832317598676143*^9, 
   3.832317598676143*^9}, {3.832318781389269*^9, 3.832318800902569*^9}, {
   3.8323206181994233`*^9, 3.8323206206979885`*^9}, 3.832321023749727*^9, {
   3.8323238707060823`*^9, 3.832323873763282*^9}, {3.832324024940834*^9, 
   3.832324030865117*^9}, {3.832324412077277*^9, 3.8323244557879457`*^9}, {
   3.832324488514165*^9, 3.8323245047885847`*^9}, {3.832324684717433*^9, 
   3.8323247187531085`*^9}, {3.832328000126241*^9, 3.8323280123529305`*^9}, 
   3.8323280928569407`*^9, {3.832328137285002*^9, 3.832328148032435*^9}, {
   3.8323283568439865`*^9, 3.8323283681346564`*^9}, {3.832328450448936*^9, 
   3.832328453189028*^9}, 3.842073609472838*^9, {3.8420741951873302`*^9, 
   3.842074202729911*^9}, 3.842074276396422*^9, {3.842076983510203*^9, 
   3.842077009165946*^9}, 3.842080342606591*^9, {3.842345155223394*^9, 
   3.842345159768614*^9}, 3.8436461287905064`*^9, 3.843650749858378*^9, {
   3.8436508235249147`*^9, 3.8436508553545885`*^9}, {3.843650930335276*^9, 
   3.843650992479309*^9}, 3.843722797689531*^9, {3.843909333327991*^9, 
   3.84390936486604*^9}, {3.843909551688149*^9, 3.843909561289097*^9}, {
   3.843909622015616*^9, 3.843909625828795*^9}, {3.84390984895072*^9, 
   3.843909850297998*^9}, {3.843911731175727*^9, 3.84391177011523*^9}, {
   3.843913894861246*^9, 3.84391391585749*^9}, {3.8439139502346*^9, 
   3.843913952116169*^9}, 3.851077245460218*^9, 3.851077277009569*^9, {
   3.851078286169265*^9, 3.8510783042349772`*^9}, 3.851078454743741*^9, 
   3.851572841315099*^9, 3.8758670238241997`*^9, {3.875867079360096*^9, 
   3.875867080085298*^9}, 3.8759612289485617`*^9, 3.875961301424746*^9, 
   3.920102473101864*^9, 3.920351621857091*^9},
 CellLabel->
  "In[134]:=",ExpressionUUID->"842238ab-a585-4ef0-b064-d77f36473ff5"],

Cell[BoxData[
 RowBox[{
  RowBox[{"abiesconSurvival5", "=", 
   RowBox[{"Flatten", "[", 
    RowBox[{
     RowBox[{"Table", "[", 
      RowBox[{
       RowBox[{"producetable", "[", 
        RowBox[{
        "\"\<Abies concolor\>\"", ",", "\"\<+3.3\>\"", ",", "nstages", ",", 
         "k33", ",", 
         RowBox[{
         "traj", "\[LeftDoubleBracket]", "i", "\[RightDoubleBracket]"}], ",", 
         "\"\<survival\>\""}], "]"}], ",", 
       RowBox[{"{", 
        RowBox[{"i", ",", "1", ",", "ntraj"}], "}"}]}], "]"}], ",", "1"}], 
    "]"}]}], ";"}]], "Input",
 CellChangeTimes->{{3.843909871827311*^9, 3.843909879200165*^9}, {
   3.8439117344262*^9, 3.8439117715741386`*^9}, {3.8439138975450587`*^9, 
   3.843913918921148*^9}, 3.843913954468994*^9, 3.851077247448551*^9, 
   3.8510772783772736`*^9, {3.851078287368127*^9, 3.85107830596791*^9}, 
   3.851078457378542*^9, 3.851572842802633*^9, 3.875866959850387*^9, {
   3.875867084876054*^9, 3.875867085482679*^9}, 3.8759612452991195`*^9, 
   3.875961317138726*^9, 3.920102495707887*^9, 3.920351641450151*^9},
 CellLabel->
  "In[135]:=",ExpressionUUID->"30392281-2930-4ec9-b87e-52006cafb9f9"],

Cell[BoxData[
 RowBox[{
  RowBox[{"abiesconBoth1", "=", 
   RowBox[{"Flatten", "[", 
    RowBox[{
     RowBox[{"Table", "[", 
      RowBox[{
       RowBox[{"producetable", "[", 
        RowBox[{
        "\"\<Abies concolor\>\"", ",", "\"\<no climate change\>\"", ",", 
         "nstages", ",", "0", ",", 
         RowBox[{
         "traj", "\[LeftDoubleBracket]", "i", "\[RightDoubleBracket]"}], ",", 
         "\"\<both\>\""}], "]"}], ",", 
       RowBox[{"{", 
        RowBox[{"i", ",", "1", ",", "ntraj"}], "}"}]}], "]"}], ",", "1"}], 
    "]"}]}], ";"}]], "Input",
 CellChangeTimes->{{3.84390708912651*^9, 3.843907122203091*^9}, {
   3.843907181123265*^9, 3.843907252044847*^9}, {3.843907917865377*^9, 
   3.8439079507746367`*^9}, {3.843908054914897*^9, 3.843908057506733*^9}, {
   3.843908090752444*^9, 3.84390809776232*^9}, {3.843908128426894*^9, 
   3.843908146427604*^9}, {3.843908282272923*^9, 3.843908346302901*^9}, {
   3.843908396649928*^9, 3.8439083998220797`*^9}, 3.843908681124322*^9, {
   3.843908728405988*^9, 3.843908783712263*^9}, 3.843909324419899*^9, {
   3.843911719391983*^9, 3.8439117474801073`*^9}, {3.843913884208533*^9, 
   3.843913941372005*^9}, {3.851077238504715*^9, 3.851077315931725*^9}, {
   3.851078288887932*^9, 3.851078308082561*^9}, {3.851078459842266*^9, 
   3.851078461604312*^9}, 3.8515728445530767`*^9, {3.8528156290697355`*^9, 
   3.852815660141306*^9}, {3.852816574979491*^9, 3.8528165781543107`*^9}, {
   3.852816628700191*^9, 3.852816646170674*^9}, 3.852816877338794*^9, 
   3.852868358705361*^9, 3.856933108189899*^9, 3.856933345170422*^9},
 CellLabel->
  "In[136]:=",ExpressionUUID->"2890373a-b7ec-418f-bfe0-eed76f75f611"],

Cell[BoxData[
 RowBox[{
  RowBox[{"abiesconBoth3", "=", 
   RowBox[{"Flatten", "[", 
    RowBox[{
     RowBox[{"Table", "[", 
      RowBox[{
       RowBox[{"producetable", "[", 
        RowBox[{
        "\"\<Abies concolor\>\"", ",", "\"\<+1.7\>\"", ",", "nstages", ",", 
         "k17", ",", 
         RowBox[{
         "traj", "\[LeftDoubleBracket]", "i", "\[RightDoubleBracket]"}], ",", 
         "\"\<both\>\""}], "]"}], ",", 
       RowBox[{"{", 
        RowBox[{"i", ",", "1", ",", "ntraj"}], "}"}]}], "]"}], ",", "1"}], 
    "]"}]}], ";"}]], "Input",
 CellChangeTimes->{{3.832317265465828*^9, 3.8323173279952407`*^9}, {
   3.832317437652894*^9, 3.8323174938163424`*^9}, {3.832317598676143*^9, 
   3.832317598676143*^9}, {3.832318781389269*^9, 3.832318800902569*^9}, {
   3.8323206181994233`*^9, 3.8323206206979885`*^9}, 3.832321023749727*^9, {
   3.8323238707060823`*^9, 3.832323873763282*^9}, {3.832324024940834*^9, 
   3.832324030865117*^9}, {3.832324412077277*^9, 3.8323244557879457`*^9}, {
   3.832324488514165*^9, 3.8323245047885847`*^9}, {3.832324684717433*^9, 
   3.8323247187531085`*^9}, {3.832328000126241*^9, 3.8323280123529305`*^9}, 
   3.8323280928569407`*^9, {3.832328137285002*^9, 3.832328148032435*^9}, {
   3.8323283568439865`*^9, 3.8323283681346564`*^9}, {3.832328450448936*^9, 
   3.832328453189028*^9}, 3.842073609472838*^9, {3.8420741951873302`*^9, 
   3.842074202729911*^9}, 3.842074276396422*^9, {3.842076983510203*^9, 
   3.842077009165946*^9}, 3.842080342606591*^9, {3.842345155223394*^9, 
   3.842345159768614*^9}, 3.8436461287905064`*^9, 3.843650749858378*^9, {
   3.8436508235249147`*^9, 3.8436508553545885`*^9}, {3.843650930335276*^9, 
   3.843650992479309*^9}, 3.843722797689531*^9, {3.843909333327991*^9, 
   3.84390936486604*^9}, {3.843909551688149*^9, 3.843909561289097*^9}, 
   3.843909689696056*^9, {3.843909807052734*^9, 3.843909807585494*^9}, {
   3.843911726067045*^9, 3.843911768894292*^9}, {3.8439138926253357`*^9, 
   3.843913912854804*^9}, 3.843913948148529*^9, 3.851077243679307*^9, {
   3.85107727551162*^9, 3.851077322565741*^9}, {3.851078291582789*^9, 
   3.851078312036337*^9}, 3.851078466093533*^9, 3.851572849118085*^9, {
   3.8528156489656553`*^9, 3.852815664653072*^9}, 3.875866812501334*^9, 
   3.87586691009378*^9, 3.875961206708703*^9, 3.8759612796628933`*^9, 
   3.920102441729563*^9, 3.920351575640895*^9},
 CellLabel->
  "In[137]:=",ExpressionUUID->"4b58aded-dc72-46a9-baaf-9376d6802084"],

Cell[BoxData[
 RowBox[{
  RowBox[{"abiesconBoth4", "=", 
   RowBox[{"Flatten", "[", 
    RowBox[{
     RowBox[{"Table", "[", 
      RowBox[{
       RowBox[{"producetable", "[", 
        RowBox[{
        "\"\<Abies concolor\>\"", ",", "\"\<+2.6\>\"", ",", "nstages", ",", 
         "k26", ",", 
         RowBox[{
         "traj", "\[LeftDoubleBracket]", "i", "\[RightDoubleBracket]"}], ",", 
         "\"\<both\>\""}], "]"}], ",", 
       RowBox[{"{", 
        RowBox[{"i", ",", "1", ",", "ntraj"}], "}"}]}], "]"}], ",", "1"}], 
    "]"}]}], ";"}]], "Input",
 CellChangeTimes->{{3.832317265465828*^9, 3.8323173279952407`*^9}, {
   3.832317437652894*^9, 3.8323174938163424`*^9}, {3.832317598676143*^9, 
   3.832317598676143*^9}, {3.832318781389269*^9, 3.832318800902569*^9}, {
   3.8323206181994233`*^9, 3.8323206206979885`*^9}, 3.832321023749727*^9, {
   3.8323238707060823`*^9, 3.832323873763282*^9}, {3.832324024940834*^9, 
   3.832324030865117*^9}, {3.832324412077277*^9, 3.8323244557879457`*^9}, {
   3.832324488514165*^9, 3.8323245047885847`*^9}, {3.832324684717433*^9, 
   3.8323247187531085`*^9}, {3.832328000126241*^9, 3.8323280123529305`*^9}, 
   3.8323280928569407`*^9, {3.832328137285002*^9, 3.832328148032435*^9}, {
   3.8323283568439865`*^9, 3.8323283681346564`*^9}, {3.832328450448936*^9, 
   3.832328453189028*^9}, 3.842073609472838*^9, {3.8420741951873302`*^9, 
   3.842074202729911*^9}, 3.842074276396422*^9, {3.842076983510203*^9, 
   3.842077009165946*^9}, 3.842080342606591*^9, {3.842345155223394*^9, 
   3.842345159768614*^9}, 3.8436461287905064`*^9, 3.843650749858378*^9, {
   3.8436508235249147`*^9, 3.8436508553545885`*^9}, {3.843650930335276*^9, 
   3.843650992479309*^9}, 3.843722797689531*^9, {3.843909333327991*^9, 
   3.84390936486604*^9}, {3.843909551688149*^9, 3.843909561289097*^9}, {
   3.843909622015616*^9, 3.843909625828795*^9}, {3.84390984895072*^9, 
   3.843909850297998*^9}, {3.843911731175727*^9, 3.84391177011523*^9}, {
   3.843913894861246*^9, 3.84391391585749*^9}, {3.8439139502346*^9, 
   3.843913952116169*^9}, 3.851077245460218*^9, {3.851077277009569*^9, 
   3.85107732373857*^9}, {3.851078293014178*^9, 3.851078313674446*^9}, {
   3.85107846763748*^9, 3.851078469130132*^9}, 3.8515728507909718`*^9, {
   3.8528156519030323`*^9, 3.8528156659847803`*^9}, 3.875867018203721*^9, 
   3.8758670607641077`*^9, 3.8759612208892913`*^9, 3.875961301424746*^9, 
   3.920102473104856*^9, 3.9203516218600817`*^9},
 CellLabel->
  "In[138]:=",ExpressionUUID->"675525cd-3d54-40a6-a0dd-36680cee37f4"],

Cell[BoxData[
 RowBox[{
  RowBox[{"abiesconBoth5", "=", 
   RowBox[{"Flatten", "[", 
    RowBox[{
     RowBox[{"Table", "[", 
      RowBox[{
       RowBox[{"producetable", "[", 
        RowBox[{
        "\"\<Abies concolor\>\"", ",", "\"\<+3.3\>\"", ",", "nstages", ",", 
         "k33", ",", 
         RowBox[{
         "traj", "\[LeftDoubleBracket]", "i", "\[RightDoubleBracket]"}], ",", 
         "\"\<both\>\""}], "]"}], ",", 
       RowBox[{"{", 
        RowBox[{"i", ",", "1", ",", "ntraj"}], "}"}]}], "]"}], ",", "1"}], 
    "]"}]}], ";"}]], "Input",
 CellChangeTimes->{{3.843909871827311*^9, 3.843909879200165*^9}, {
   3.8439117344262*^9, 3.8439117715741386`*^9}, {3.8439138975450587`*^9, 
   3.843913918921148*^9}, 3.843913954468994*^9, 3.851077247448551*^9, 
   3.8510772783772736`*^9, {3.8510773085312757`*^9, 3.851077325027587*^9}, {
   3.851078294208247*^9, 3.8510783150841074`*^9}, {3.851078471896773*^9, 
   3.8510784775382833`*^9}, 3.851572852126667*^9, {3.8528156547491884`*^9, 
   3.852815667332039*^9}, 3.856933361694829*^9, 3.856933417236312*^9, {
   3.875866957619947*^9, 3.87586697993404*^9}, 3.8759612452991195`*^9, 
   3.875961317138726*^9, 3.92010249571088*^9, 3.920351641454141*^9},
 CellLabel->
  "In[139]:=",ExpressionUUID->"f3278495-b35e-4702-9f94-789ccc74eca0"]
}, Closed]]
}, Closed]],

Cell[CellGroupData[{

Cell["Calocedrus decurrens (5x5)", "Subsection",
 CellChangeTimes->{{3.8420750471627984`*^9, 3.84207505193391*^9}, {
   3.842075137713208*^9, 3.842075139990384*^9}, {3.8420764992703767`*^9, 
   3.8420765089746995`*^9}, {3.842076942758368*^9, 3.842076945979923*^9}, {
   3.8420771501010065`*^9, 3.842077152642287*^9}, 3.842344412013363*^9, 
   3.855130232126506*^9},ExpressionUUID->"0ee607ff-6ab7-44c9-82b1-\
81c6545d90e1"],

Cell[BoxData[
 RowBox[{
  RowBox[{"nstages", "=", "5"}], ";"}]], "Input",
 CellChangeTimes->{{3.843914079988441*^9, 3.8439140824280853`*^9}},
 CellLabel->
  "In[140]:=",ExpressionUUID->"f01290e3-b24e-435c-a02d-84386865a2e8"],

Cell[CellGroupData[{

Cell["Getting the matrix and parameters", "Subsubsection",
 CellChangeTimes->{{3.842072793067593*^9, 3.842072801423338*^9}, {
  3.8420730831424627`*^9, 3.842073085178391*^9}, {3.843562622914469*^9, 
  3.843562629543875*^9}, {3.843644264759877*^9, 
  3.843644267447027*^9}},ExpressionUUID->"cf0efb00-4c31-4997-94f4-\
3f44d22936f4"],

Cell[BoxData[{
 RowBox[{
  RowBox[{"Clear", "[", "matrix", "]"}], ";"}], "\[IndentingNewLine]", 
 RowBox[{
  RowBox[{"matrix", "=", 
   RowBox[{"{", 
    RowBox[{
     RowBox[{"{", 
      RowBox[{"0.621", ",", "0", ",", "0", ",", "0", ",", "0"}], "}"}], ",", 
     RowBox[{"{", 
      RowBox[{"0.101", ",", "0.686", ",", "0", ",", "0", ",", "0"}], "}"}], 
     ",", 
     RowBox[{"{", 
      RowBox[{"0", ",", "0.107", ",", "0.866", ",", "0", ",", "0"}], "}"}], 
     ",", 
     RowBox[{"{", 
      RowBox[{"0", ",", "0", ",", "0.061", ",", "0.928", ",", "0"}], "}"}], 
     ",", 
     RowBox[{"{", 
      RowBox[{"0", ",", "0", ",", "0", ",", "0.039", ",", "0.985"}], "}"}]}], 
    "}"}]}], ";"}]}], "Input",
 CellChangeTimes->{{3.843643611439493*^9, 3.843643702864794*^9}, {
   3.843643991863985*^9, 3.843644039207705*^9}, {3.843644087858785*^9, 
   3.8436441013387165`*^9}, {3.8436442018552294`*^9, 
   3.8436442186545796`*^9}, {3.8437232896630177`*^9, 3.84372335769975*^9}, {
   3.843723407492442*^9, 3.8437234188282776`*^9}, {3.843724051340274*^9, 
   3.843724169091104*^9}, 3.843727709275436*^9, 3.843727830242898*^9, {
   3.8437278915845227`*^9, 3.843727906929893*^9}, {3.843728015826908*^9, 
   3.8437280292300425`*^9}},
 CellLabel->
  "In[141]:=",ExpressionUUID->"d14ef688-9563-4c08-8f63-59ef90a778b5"],

Cell[CellGroupData[{

Cell[BoxData[{
 RowBox[{
  RowBox[{"Clear", "[", "params", "]"}], ";"}], "\[IndentingNewLine]", 
 RowBox[{"params", "=", 
  RowBox[{"ourpars", "[", "matrix", "]"}]}]}], "Input",
 CellChangeTimes->{{3.8436442206277914`*^9, 3.8436442427422256`*^9}, 
   3.843644356373247*^9, {3.8437234241501927`*^9, 3.843723430722235*^9}},
 CellLabel->
  "In[143]:=",ExpressionUUID->"5d015f57-8f5e-4b9b-9c04-a9c3abf2b15a"],

Cell[BoxData[
 RowBox[{"{", 
  RowBox[{
   RowBox[{"{", 
    RowBox[{
    "0.722`", ",", "0.793`", ",", "0.927`", ",", "0.967`", ",", "0.985`"}], 
    "}"}], ",", 
   RowBox[{"{", 
    RowBox[{
    "0.13988919667590027`", ",", "0.13493064312736444`", ",", 
     "0.06580366774541532`", ",", "0.04033092037228542`", ",", "0"}], "}"}]}],
   "}"}]], "Output",
 CellChangeTimes->CompressedData["
1:eJxTTMoPSmVkYGAwAeI/vZKV2ovfODo6/xXSAdKCZgcXBgJpg1lHBIKANENl
jSiIXrl+giSIFuoQNwXRF6fIO4HovqCZxSBa58KhsyD60x8jwxAgfWxCawiI
rvvXarYeSD/qY04G0VJvM+U2AOlt7Z/yNgFpl9KP2t6b3ji+L/36zmvzG8ez
uus3LwLSpzR3HJ+75Y3jBCcuzqNAOjDy4fUp2944mqV3ZR0B0qqsv8OPAulL
NjuLjwPpp6uLCvZtf+No9fDso8NA+g3jMoOjQForRs3zGJCO7i68cRxIBxhP
VXkGpPexdkrK7HjjyBMb6i6x843jmvWLZ6TuAvJLM1O2Hn7jaK/raVhx8Y3j
mdUZu6cD6TW8c626bwH1Tbv/7svdN47PjCWfLHzwxnF77WfHw0Da5xpjcsDD
N45iV8/NXQSk917Ua/0GpBt8rO9n/X/jmPJVf2Y2kF4gkMtYBqQv7Vtyr0D2
reO5oO/XS4F0WUOk1GS5t44ND8sYJUzfOrb0i+g3AmkAMDHh0w==
  "],
 CellLabel->
  "Out[144]=",ExpressionUUID->"201d56c7-8bac-4fa3-be7e-4ace6bdbd0c0"]
}, Open  ]]
}, Closed]],

Cell[CellGroupData[{

Cell["Mean ages at transitions", "Subsubsection",
 CellChangeTimes->{{3.842072793067593*^9, 3.842072801423338*^9}, {
   3.8420730831424627`*^9, 3.842073085178391*^9}, 
   3.843644150550523*^9},ExpressionUUID->"9cf4115e-3780-4167-ba07-\
a37e0c68e72d"],

Cell[CellGroupData[{

Cell[BoxData[{
 RowBox[{
  RowBox[{"svec", "=", 
   RowBox[{"params", "\[LeftDoubleBracket]", "1", "\[RightDoubleBracket]"}]}],
   ";"}], "\[IndentingNewLine]", 
 RowBox[{
  RowBox[{"gvec", "=", 
   RowBox[{"params", "\[LeftDoubleBracket]", "2", "\[RightDoubleBracket]"}]}],
   ";"}], "\[IndentingNewLine]", 
 RowBox[{"avec", "=", 
  RowBox[{"Round", "[", 
   RowBox[{
    RowBox[{"agespecificmatrix", "[", 
     RowBox[{"svec", ",", "gvec"}], "]"}], "\[LeftDoubleBracket]", 
    RowBox[{"1", ";;", 
     RowBox[{"-", "2"}]}], "\[RightDoubleBracket]"}], "]"}]}]}], "Input",
 CellChangeTimes->{{3.843645559944867*^9, 3.843645599219234*^9}, {
  3.843724210035268*^9, 3.843724210456189*^9}},
 CellLabel->
  "In[145]:=",ExpressionUUID->"e68bcb24-2070-4306-b102-1d087accefb3"],

Cell[BoxData[
 RowBox[{"{", 
  RowBox[{"3", ",", "6", ",", "13", ",", "27"}], "}"}]], "Output",
 CellChangeTimes->CompressedData["
1:eJxTTMoPSmVkYGDQAWLTb8/Lgha/cfxkeuwsiF7xxtwwBEjvYtseCqJPt/Ca
rwfSmY/Tk0G0Z1mO3AYgva7wV94mIG2uwKzrvemN4xLdb++8Nr9xPKu7fvMi
IG3nsOv43C1vHL9d4+E8CqStbj66PmUbUN+WrqwjQLp70e/wo0D6mM2u4uNA
+oZgacG+7W8c99079+gwkJZjWm5wFEhzxKh7HgPS3t1FN44D6UVLpqs8A9I7
WjslZXa8cUy4G+ousfON49/DS2ak7gK6Qzg7ZevhN45Kaz0NKy6+cbyunbl7
OpDWYJ9n1X3rjeMJsQfvvtx943hAWurJwgdvHDcqfXE8DKR9rjEmBzx84zhJ
/sLcRUCa45J+6zcgLcFkcz/rP9AfcwxmZgPpf1tzGcuA9Ll9S+8VyL51/Bnz
83opkD5TFis1We6to8exckYJ07eOdfyi+o1AGgAOZcO2
  "],
 CellLabel->
  "Out[147]=",ExpressionUUID->"71700e70-34c2-4522-852c-eee68da4801d"]
}, Open  ]]
}, Closed]],

Cell[CellGroupData[{

Cell["Equivalent omegas", "Subsubsection",
 CellChangeTimes->{{3.8412923500546503`*^9, 
  3.841292358030136*^9}},ExpressionUUID->"fa30302b-db88-4ca9-a2a6-\
f33eda635db9"],

Cell[BoxData[
 RowBox[{
  RowBox[{"nyears", "=", "60"}], ";"}]], "Input",
 CellLabel->
  "In[148]:=",ExpressionUUID->"46dcd826-6e3e-4616-95a6-7bdcd910a338"],

Cell[BoxData[{
 RowBox[{
  RowBox[{"Clear", "[", "myslopes", "]"}], ";"}], "\[IndentingNewLine]", 
 RowBox[{
  RowBox[{"myslopes", "=", 
   RowBox[{"Table", "[", 
    RowBox[{
     RowBox[{"{", 
      RowBox[{
       RowBox[{"N", "[", 
        RowBox[{"\[Omega]1", "/.", 
         RowBox[{"Flatten", "[", 
          RowBox[{"Solve", "[", 
           RowBox[{
            RowBox[{
             RowBox[{"linear\[Omega]tot", "[", 
              RowBox[{"\[Omega]1", ",", "pente", ",", "avec", ",", "nyears"}],
               "]"}], "\[Equal]", "\[Omega]totvalue"}], ",", "\[Omega]1"}], 
           "]"}], "]"}]}], "]"}], ",", "pente"}], "}"}], ",", 
     RowBox[{"{", 
      RowBox[{"pente", ",", "0", ",", "20", ",", "0.5"}], "}"}]}], "]"}]}], 
  ";"}]}], "Input",
 CellChangeTimes->{{3.850466493987542*^9, 3.850466525743092*^9}, {
   3.8504665564161453`*^9, 3.850466557114048*^9}, {3.8505394903078938`*^9, 
   3.850539498661073*^9}, {3.8508822696753607`*^9, 3.850882269928814*^9}, {
   3.850882339991506*^9, 3.85088234022943*^9}, {3.8509869693121824`*^9, 
   3.8509869705283794`*^9}, {3.851059190826345*^9, 3.8510591910899363`*^9}, {
   3.8510780174797482`*^9, 3.851078017908046*^9}, {3.8510780520134997`*^9, 
   3.85107807536166*^9}, {3.8515724933467836`*^9, 3.8515724995300627`*^9}, 
   3.8520932371012163`*^9, {3.852093294684688*^9, 3.8520933092461805`*^9}, 
   3.852094322772103*^9, {3.852094637342502*^9, 3.852094700293084*^9}, {
   3.852094747387227*^9, 3.8520947717691917`*^9}, {3.852094804553238*^9, 
   3.852094832131339*^9}, {3.852789408558707*^9, 3.8527894100246406`*^9}, 
   3.853919513434302*^9, 3.85391969188533*^9, {3.854431080148868*^9, 
   3.8544310803295884`*^9}, 3.854448183258658*^9, 3.854621432038671*^9, {
   3.907732905005327*^9, 3.907732905895968*^9}, 3.9077341869168468`*^9, {
   3.9083417397805204`*^9, 3.908341741230765*^9}},
 CellLabel->
  "In[149]:=",ExpressionUUID->"5b08370f-a93e-4c0e-a98c-6f67f6744f6a"],

Cell[CellGroupData[{

Cell[BoxData[
 RowBox[{"ntraj", "=", 
  RowBox[{"Length", "[", "myslopes", "]"}]}]], "Input",
 CellChangeTimes->{{3.84899407169077*^9, 3.848994076902209*^9}, 
   3.8490727302244864`*^9, 3.850381680488763*^9, 3.850381785160756*^9, {
   3.8505397391333575`*^9, 3.8505397430686555`*^9}},
 CellLabel->
  "In[151]:=",ExpressionUUID->"b6bb7708-bc3a-405c-bb98-391a9fb8443b"],

Cell[BoxData["41"], "Output",
 CellChangeTimes->{
  3.8490727307510834`*^9, 3.850296038150663*^9, 3.850378430648848*^9, 
   3.850380901398507*^9, {3.8503816768522606`*^9, 3.8503816811757793`*^9}, {
   3.850381757488307*^9, 3.8503817863323193`*^9}, 3.8504555734231186`*^9, 
   3.850539744203081*^9, 3.8507935077426047`*^9, 3.850881980615079*^9, 
   3.8508822760424905`*^9, 3.8508823491257052`*^9, 3.8509765441611657`*^9, 
   3.850986978615494*^9, 3.850987042383809*^9, {3.851059176819159*^9, 
   3.85105919643964*^9}, 3.851059806436928*^9, 3.8510598858885036`*^9, 
   3.8510661426505365`*^9, 3.8510664203138576`*^9, 3.8510780246570163`*^9, {
   3.8510780600579433`*^9, 3.851078082367713*^9}, 3.8515725098312845`*^9, 
   3.8515736252724915`*^9, 3.852097399721223*^9, 3.852277149521205*^9, 
   3.852791357946471*^9, 3.852871752520118*^9, 3.8538216311267667`*^9, 
   3.853919060362194*^9, 3.853920959923951*^9, 3.85392527787329*^9, 
   3.854431107778496*^9, 3.854442262518482*^9, 3.854444933281494*^9, 
   3.854447177276866*^9, 3.854450371610747*^9, 3.854512420876898*^9, 
   3.854622924344404*^9, 3.8551393867365985`*^9, 3.855822021195758*^9, 
   3.8607040354191117`*^9, 3.8679187303492603`*^9, 3.867983323302214*^9, 
   3.872676308970891*^9, 3.874465655034015*^9, 3.875868448858381*^9, 
   3.8759367836695824`*^9, 3.8762258161198626`*^9, 3.876394222556378*^9, 
   3.876566057525589*^9, 3.892008697937774*^9, 3.8920101855678782`*^9, 
   3.892031499485335*^9, 3.907749621279801*^9, 3.907759807866472*^9, 
   3.908344019092121*^9, 3.9201505398097744`*^9, 3.9203659447518673`*^9},
 CellLabel->
  "Out[151]=",ExpressionUUID->"3e09e544-9d16-4068-b97a-9bcc27eb9f89"]
}, Open  ]],

Cell[BoxData[{
 RowBox[{
  RowBox[{"Clear", "[", "traj", "]"}], ";"}], "\[IndentingNewLine]", 
 RowBox[{
  RowBox[{"traj", "=", 
   RowBox[{"Table", "[", 
    RowBox[{
     RowBox[{"Table", "[", 
      RowBox[{
       RowBox[{"linear\[Omega]", "[", 
        RowBox[{"i", ",", 
         RowBox[{"myslopes", "\[LeftDoubleBracket]", 
          RowBox[{"j", ",", "1"}], "\[RightDoubleBracket]"}], ",", 
         RowBox[{"myslopes", "\[LeftDoubleBracket]", 
          RowBox[{"j", ",", "2"}], "\[RightDoubleBracket]"}]}], "]"}], ",", 
       RowBox[{"{", 
        RowBox[{"i", ",", "1", ",", "nstages"}], "}"}]}], "]"}], ",", 
     RowBox[{"{", 
      RowBox[{"j", ",", "1", ",", "ntraj"}], "}"}]}], "]"}]}], 
  ";"}]}], "Input",
 CellChangeTimes->{{3.848994105150111*^9, 3.8489942148535414`*^9}, {
   3.8503817752230635`*^9, 3.8503817775039177`*^9}, {3.8505397761724687`*^9, 
   3.8505397819096813`*^9}, 3.850539812982928*^9, 3.851059180746873*^9, 
   3.851060083059778*^9, {3.851572516716741*^9, 3.851572521324869*^9}},
 CellLabel->
  "In[152]:=",ExpressionUUID->"528174d9-5910-461d-a203-d647473b1ae3"],

Cell[CellGroupData[{

Cell[BoxData[
 RowBox[{"ListLinePlot", "[", "traj", "]"}]], "Input",
 CellChangeTimes->{{3.848999457467386*^9, 3.848999493176242*^9}, {
  3.848999552210183*^9, 3.8489995526424594`*^9}, {3.849000367442788*^9, 
  3.8490003698972087`*^9}, {3.850884745183545*^9, 3.850884746340988*^9}},
 CellLabel->
  "In[154]:=",ExpressionUUID->"1c1ca32b-8127-4b5c-8a87-102295493596"],

Cell[BoxData[
 GraphicsBox[{{}, {{{}, {}, 
     {RGBColor[0.368417, 0.506779, 0.709798], PointSize[
       NCache[
        Rational[1, 72], 0.013888888888888888`]], AbsoluteThickness[1.6], 
      LineBox[{{1., 239.99999999999997`}, {2., 239.99999999999997`}, {3., 
       239.99999999999997`}, {4., 239.99999999999997`}, {5., 
       239.99999999999997`}}]}, 
     {RGBColor[0.880722, 0.611041, 0.142051], PointSize[
       NCache[
        Rational[1, 72], 0.013888888888888888`]], AbsoluteThickness[1.6], 
      LineBox[{{1., 100.39999999999999`}, {2., 150.6}, {3., 
       200.79999999999998`}, {4., 250.99999999999997`}, {5., 301.2}}]}, 
     {RGBColor[0.560181, 0.691569, 0.194885], PointSize[
       NCache[
        Rational[1, 72], 0.013888888888888888`]], AbsoluteThickness[1.6], 
      LineBox[{{1., 67.73333333333332}, {2., 135.46666666666664`}, {3., 
       203.19999999999996`}, {4., 270.9333333333333}, {5., 
       338.66666666666663`}}]}, 
     {RGBColor[0.922526, 0.385626, 0.209179], PointSize[
       NCache[
        Rational[1, 72], 0.013888888888888888`]], AbsoluteThickness[1.6], 
      LineBox[{{1., 52.83896103896104}, {2., 132.0974025974026}, {3., 
       211.35584415584415`}, {4., 290.6142857142857}, {5., 
       369.8727272727273}}]}, 
     {RGBColor[0.528488, 0.470624, 0.701351], PointSize[
       NCache[
        Rational[1, 72], 0.013888888888888888`]], AbsoluteThickness[1.6], 
      LineBox[{{1., 44.266666666666666`}, {2., 132.8}, {3., 
       221.33333333333331`}, {4., 309.8666666666667}, {5., 398.4}}]}, 
     {RGBColor[0.772079, 0.431554, 0.102387], PointSize[
       NCache[
        Rational[1, 72], 0.013888888888888888`]], AbsoluteThickness[1.6], 
      LineBox[{{1., 38.68347338935575}, {2., 135.3921568627451}, {3., 
       232.10084033613447`}, {4., 328.80952380952385`}, {5., 
       425.51820728291324`}}]}, 
     {RGBColor[0.363898, 0.618501, 0.782349], PointSize[
       NCache[
        Rational[1, 72], 0.013888888888888888`]], AbsoluteThickness[1.6], 
      LineBox[{{1., 34.75384615384615}, {2., 139.0153846153846}, {3., 
       243.27692307692303`}, {4., 347.5384615384615}, {5., 
       451.7999999999999}}]}, 
     {RGBColor[1, 0.75, 0], PointSize[
       NCache[
        Rational[1, 72], 0.013888888888888888`]], AbsoluteThickness[1.6], 
      LineBox[{{1., 31.83623188405797}, {2., 143.26304347826087`}, {3., 
       254.68985507246376`}, {4., 366.1166666666667}, {5., 
       477.54347826086956`}}]}, 
     {RGBColor[0.647624, 0.37816, 0.614037], PointSize[
       NCache[
        Rational[1, 72], 0.013888888888888888`]], AbsoluteThickness[1.6], 
      LineBox[{{1., 29.583509301156365`}, {2., 147.91754650578181`}, {3., 
       266.25158371040726`}, {4., 384.58562091503273`}, {5., 
       502.9196581196582}}]}, 
     {RGBColor[0.571589, 0.586483, 0.], PointSize[
       NCache[
        Rational[1, 72], 0.013888888888888888`]], AbsoluteThickness[1.6], 
      LineBox[{{1., 27.791255568388053`}, {2., 152.85190562613428`}, {3., 
       277.91255568388056`}, {4., 402.97320574162677`}, {5., 
       528.033855799373}}]}, 
     {RGBColor[0.915, 0.3325, 0.2125], PointSize[
       NCache[
        Rational[1, 72], 0.013888888888888888`]], AbsoluteThickness[1.6], 
      LineBox[{{1., 26.331168831168828`}, {2., 157.98701298701297`}, {3., 
       289.6428571428571}, {4., 421.29870129870125`}, {5., 
       552.9545454545454}}]}, 
     {RGBColor[0.40082222609352647`, 0.5220066643438841, 0.85], PointSize[
       NCache[
        Rational[1, 72], 0.013888888888888888`]], AbsoluteThickness[1.6], 
      LineBox[{{1., 25.118617614269784`}, {2., 163.2710144927536}, {3., 
       301.4234113712374}, {4., 439.5758082497212}, {5., 577.728205128205}}]}, 
     {RGBColor[0.9728288904374106, 0.621644452187053, 0.07336199581899142], 
      PointSize[
       NCache[
        Rational[1, 72], 0.013888888888888888`]], AbsoluteThickness[1.6], 
      LineBox[{{1., 24.0955002891845}, {2., 168.6685020242915}, {3., 
       313.2415037593985}, {4., 457.8145054945055}, {5., 
       602.3875072296125}}]}, 
     {RGBColor[0.736782672705901, 0.358, 0.5030266573755369], PointSize[
       NCache[
        Rational[1, 72], 0.013888888888888888`]], AbsoluteThickness[1.6], 
      LineBox[{{1., 23.220596205962057`}, {2., 174.15447154471542`}, {3., 
       325.0883468834688}, {4., 476.0222222222222}, {5., 
       626.9560975609755}}]}, 
     {RGBColor[0.28026441037696703`, 0.715, 0.4292089322474965], PointSize[
       NCache[
        Rational[1, 72], 0.013888888888888888`]], AbsoluteThickness[1.6], 
      LineBox[{{1., 22.46384535005225}, {2., 179.710762800418}, {3., 
       336.95768025078377`}, {4., 494.2045977011495}, {5., 
       651.4515151515152}}]}, 
     {RGBColor[0.368417, 0.506779, 0.709798], PointSize[
       NCache[
        Rational[1, 72], 0.013888888888888888`]], AbsoluteThickness[1.6], 
      LineBox[{{1., 21.802807945415644`}, {2., 185.32386753603296`}, {3., 
       348.8449271266503}, {4., 512.3659867172677}, {5., 
       675.8870463078849}}]}, 
     {RGBColor[0.880722, 0.611041, 0.142051], PointSize[
       NCache[
        Rational[1, 72], 0.013888888888888888`]], AbsoluteThickness[1.6], 
      LineBox[{{1., 21.220392156862744`}, {2., 190.9835294117647}, {3., 
       360.74666666666667`}, {4., 530.5098039215686}, {5., 
       700.2729411764706}}]}, 
     {RGBColor[0.560181, 0.691569, 0.194885], PointSize[
       NCache[
        Rational[1, 72], 0.013888888888888888`]], AbsoluteThickness[1.6], 
      LineBox[{{1., 20.703349568890776`}, {2., 196.68182090446237`}, {3., 
       372.660292240034}, {4., 548.6387635756056}, {5., 724.6172349111771}}]}, 
     {RGBColor[0.922526, 0.385626, 0.209179], PointSize[
       NCache[
        Rational[1, 72], 0.013888888888888888`]], AbsoluteThickness[1.6], 
      LineBox[{{1., 20.241251778093886`}, {2., 202.41251778093886`}, {3., 
       384.5837837837838}, {4., 566.7550497866288}, {5., 
       748.9263157894738}}]}, 
     {RGBColor[0.528488, 0.470624, 0.701351], PointSize[
       NCache[
        Rational[1, 72], 0.013888888888888888`]], AbsoluteThickness[1.6], 
      LineBox[{{1., 19.82577761221829}, {2., 208.17066492829204`}, {3., 
       396.5155522443658}, {4., 584.8604395604395}, {5., 
       773.2053268765133}}]}, 
     {RGBColor[0.772079, 0.431554, 0.102387], PointSize[
       NCache[
        Rational[1, 72], 0.013888888888888888`]], AbsoluteThickness[1.6], 
      LineBox[{{1., 19.4502062322676}, {2., 213.9522685549436}, {3., 
       408.4543308776196}, {4., 602.9563932002956}, {5., 
       797.4584555229716}}]}, 
     {RGBColor[0.363898, 0.618501, 0.782349], PointSize[
       NCache[
        Rational[1, 72], 0.013888888888888888`]], AbsoluteThickness[1.6], 
      LineBox[{{1., 19.10904989853422}, {2., 219.75407383314354`}, {3., 
       420.39909776775283`}, {4., 621.0441217023622}, {5., 
       821.6891456369715}}]}, 
     {RGBColor[1, 0.75, 0], PointSize[
       NCache[
        Rational[1, 72], 0.013888888888888888`]], AbsoluteThickness[1.6], 
      LineBox[{{1., 18.79778346121057}, {2., 225.57340153452685`}, {3., 
       432.34901960784316`}, {4., 639.1246376811594}, {5., 
       845.9002557544757}}]}, 
     {RGBColor[0.647624, 0.37816, 0.614037], PointSize[
       NCache[
        Rational[1, 72], 0.013888888888888888`]], AbsoluteThickness[1.6], 
      LineBox[{{1., 18.512642093696932`}, {2., 231.40802617121165`}, {3., 
       444.3034102487264}, {4., 657.1987943262411}, {5., 
       870.0941784037558}}]}, 
     {RGBColor[0.571589, 0.586483, 0.], PointSize[
       NCache[
        Rational[1, 72], 0.013888888888888888`]], AbsoluteThickness[1.6], 
      LineBox[{{1., 18.25046798761084}, {2., 237.25608383894092`}, {3., 
       456.261699690271}, {4., 675.2673155416011}, {5., 894.2729313929311}}]}, 
     {RGBColor[0.915, 0.3325, 0.2125], PointSize[
       NCache[
        Rational[1, 72], 0.013888888888888888`]], AbsoluteThickness[1.6], 
      LineBox[{{1., 18.00859271447507}, {2., 243.11600164541346`}, {3., 
       468.22341057635185`}, {4., 693.3308195072902}, {5., 
       918.4382284382286}}]}, 
     {RGBColor[0.40082222609352647`, 0.5220066643438841, 0.85], PointSize[
       NCache[
        Rational[1, 72], 0.013888888888888888`]], AbsoluteThickness[1.6], 
      LineBox[{{1., 17.784745931915747`}, {2., 248.98644304682045`}, {3., 
       480.1881401617252}, {4., 711.3898372766299}, {5., 
       942.5915343915347}}]}, 
     {RGBColor[0.9728288904374106, 0.621644452187053, 0.07336199581899142], 
      PointSize[
       NCache[
        Rational[1, 72], 0.013888888888888888`]], AbsoluteThickness[1.6], 
      LineBox[{{1., 17.576983797257995`}, {2., 254.86626506024092`}, {3., 
       492.15554632322386`}, {4., 729.4448275862068}, {5., 
       966.7341088491897}}]}, 
     {RGBColor[0.736782672705901, 0.358, 0.5030266573755369], PointSize[
       NCache[
        Rational[1, 72], 0.013888888888888888`]], AbsoluteThickness[1.6], 
      LineBox[{{1., 17.38363229645887}, {2., 260.75448444688305`}, {3., 
       504.12533659730724`}, {4., 747.4961887477314}, {5., 
       990.8670408981557}}]}, 
     {RGBColor[0.28026441037696703`, 0.715, 0.4292089322474965], PointSize[
       NCache[
        Rational[1, 72], 0.013888888888888888`]], AbsoluteThickness[1.6], 
      LineBox[{{1., 17.203241983605782`}, {2., 266.6502507458896}, {3., 
       516.0972595081735}, {4., 765.5442682704573}, {5., 
       1014.9912770327411`}}]}, 
     {RGBColor[0.368417, 0.506779, 0.709798], PointSize[
       NCache[
        Rational[1, 72], 0.013888888888888888`]], AbsoluteThickness[1.6], 
      LineBox[{{1., 17.034551537028953`}, {2., 272.55282459246325`}, {3., 
       528.0710976478975}, {4., 783.5893707033318}, {5., 
       1039.1076437587662`}}]}, 
     {RGBColor[0.880722, 0.611041, 0.142051], PointSize[
       NCache[
        Rational[1, 72], 0.013888888888888888`]], AbsoluteThickness[1.6], 
      LineBox[{{1., 16.876458190931874`}, {2., 278.46156015037593`}, {3., 
       540.04666210982}, {4., 801.631764069264}, {5., 1063.2168660287082`}}]}, 
     {RGBColor[0.560181, 0.691569, 0.194885], PointSize[
       NCache[
        Rational[1, 72], 0.013888888888888888`]], AbsoluteThickness[1.6], 
      LineBox[{{1., 16.7279935750524}, {2., 284.37589077589075`}, {3., 
       552.0237879767292}, {4., 819.6716851775675}, {5., 
       1087.3195823784058`}}]}, 
     {RGBColor[0.922526, 0.385626, 0.209179], PointSize[
       NCache[
        Rational[1, 72], 0.013888888888888888`]], AbsoluteThickness[1.6], 
      LineBox[{{1., 16.588303842299442`}, {2., 290.29531724024025`}, {3., 
       564.0023306381811}, {4., 837.7093440361218}, {5., 
       1111.4163574340625`}}]}, 
     {RGBColor[0.528488, 0.470624, 0.701351], PointSize[
       NCache[
        Rational[1, 72], 0.013888888888888888`]], AbsoluteThickness[1.6], 
      LineBox[{{1., 16.45663322185061}, {2., 296.21939799331096`}, {3., 
       575.9821627647714}, {4., 855.7449275362317}, {5., 
       1135.507692307692}}]}, 
     {RGBColor[0.772079, 0.431554, 0.102387], PointSize[
       NCache[
        Rational[1, 72], 0.013888888888888888`]], AbsoluteThickness[1.6], 
      LineBox[{{1., 16.332310327966507`}, {2., 302.14774106738037`}, {3., 
       587.9631718067942}, {4., 873.7786025462082}, {5., 
       1159.594033285622}}]}, 
     {RGBColor[0.363898, 0.618501, 0.782349], PointSize[
       NCache[
        Rational[1, 72], 0.013888888888888888`]], AbsoluteThickness[1.6], 
      LineBox[{{1., 16.21473670038918}, {2., 308.0799973073945}, {3., 
       599.9452579143997}, {4., 891.810518521405}, {5., 
       1183.6757791284103`}}]}, 
     {RGBColor[1, 0.75, 0], PointSize[
       NCache[
        Rational[1, 72], 0.013888888888888888`]], AbsoluteThickness[1.6], 
      LineBox[{{1., 16.10337716312565}, {2., 314.01585468095016`}, {3., 
       611.9283321987747}, {4., 909.8408097165992}, {5., 
       1207.7532872344239`}}]}, 
     {RGBColor[0.647624, 0.37816, 0.614037], PointSize[
       NCache[
        Rational[1, 72], 0.013888888888888888`]], AbsoluteThickness[1.6], 
      LineBox[{{1., 15.997751673613742`}, {2., 319.95503347227486`}, {3., 
       623.9123152709359}, {4., 927.869597069597}, {5., 1231.826878868258}}]}, 
     {RGBColor[0.571589, 0.586483, 0.], PointSize[
       NCache[
        Rational[1, 72], 0.013888888888888888`]], AbsoluteThickness[1.6], 
      LineBox[{{1., 15.897428400196137`}, {2., 325.8972822040208}, {3., 
       635.8971360078455}, {4., 945.8969898116702}, {5., 
       1255.8968436154948`}}]}, 
     {RGBColor[0.915, 0.3325, 0.2125], PointSize[
       NCache[
        Rational[1, 72], 0.013888888888888888`]], AbsoluteThickness[1.6], 
      LineBox[{{1., 15.802017817211741`}, {2., 331.84237416144657`}, {3., 
       647.8827305056814}, {4., 963.9230868499162}, {5., 
       1279.963443194151}}]}}, {
     {RGBColor[0.368417, 0.506779, 0.709798], PointSize[
       NCache[
        Rational[1, 72], 0.013888888888888888`]], AbsoluteThickness[1.6]}, 
     {RGBColor[0.880722, 0.611041, 0.142051], PointSize[
       NCache[
        Rational[1, 72], 0.013888888888888888`]], AbsoluteThickness[1.6]}, 
     {RGBColor[0.560181, 0.691569, 0.194885], PointSize[
       NCache[
        Rational[1, 72], 0.013888888888888888`]], AbsoluteThickness[1.6]}, 
     {RGBColor[0.922526, 0.385626, 0.209179], PointSize[
       NCache[
        Rational[1, 72], 0.013888888888888888`]], AbsoluteThickness[1.6]}, 
     {RGBColor[0.528488, 0.470624, 0.701351], PointSize[
       NCache[
        Rational[1, 72], 0.013888888888888888`]], AbsoluteThickness[1.6]}, 
     {RGBColor[0.772079, 0.431554, 0.102387], PointSize[
       NCache[
        Rational[1, 72], 0.013888888888888888`]], AbsoluteThickness[1.6]}, 
     {RGBColor[0.363898, 0.618501, 0.782349], PointSize[
       NCache[
        Rational[1, 72], 0.013888888888888888`]], AbsoluteThickness[1.6]}, 
     {RGBColor[1, 0.75, 0], PointSize[
       NCache[
        Rational[1, 72], 0.013888888888888888`]], AbsoluteThickness[1.6]}, 
     {RGBColor[0.647624, 0.37816, 0.614037], PointSize[
       NCache[
        Rational[1, 72], 0.013888888888888888`]], AbsoluteThickness[1.6]}, 
     {RGBColor[0.571589, 0.586483, 0.], PointSize[
       NCache[
        Rational[1, 72], 0.013888888888888888`]], AbsoluteThickness[1.6]}, 
     {RGBColor[0.915, 0.3325, 0.2125], PointSize[
       NCache[
        Rational[1, 72], 0.013888888888888888`]], AbsoluteThickness[1.6]}, 
     {RGBColor[0.40082222609352647`, 0.5220066643438841, 0.85], PointSize[
       NCache[
        Rational[1, 72], 0.013888888888888888`]], AbsoluteThickness[1.6]}, 
     {RGBColor[0.9728288904374106, 0.621644452187053, 0.07336199581899142], 
      PointSize[
       NCache[
        Rational[1, 72], 0.013888888888888888`]], AbsoluteThickness[1.6]}, 
     {RGBColor[0.736782672705901, 0.358, 0.5030266573755369], PointSize[
       NCache[
        Rational[1, 72], 0.013888888888888888`]], AbsoluteThickness[1.6]}, 
     {RGBColor[0.28026441037696703`, 0.715, 0.4292089322474965], PointSize[
       NCache[
        Rational[1, 72], 0.013888888888888888`]], AbsoluteThickness[1.6]}, 
     {RGBColor[0.368417, 0.506779, 0.709798], PointSize[
       NCache[
        Rational[1, 72], 0.013888888888888888`]], AbsoluteThickness[1.6]}, 
     {RGBColor[0.880722, 0.611041, 0.142051], PointSize[
       NCache[
        Rational[1, 72], 0.013888888888888888`]], AbsoluteThickness[1.6]}, 
     {RGBColor[0.560181, 0.691569, 0.194885], PointSize[
       NCache[
        Rational[1, 72], 0.013888888888888888`]], AbsoluteThickness[1.6]}, 
     {RGBColor[0.922526, 0.385626, 0.209179], PointSize[
       NCache[
        Rational[1, 72], 0.013888888888888888`]], AbsoluteThickness[1.6]}, 
     {RGBColor[0.528488, 0.470624, 0.701351], PointSize[
       NCache[
        Rational[1, 72], 0.013888888888888888`]], AbsoluteThickness[1.6]}, 
     {RGBColor[0.772079, 0.431554, 0.102387], PointSize[
       NCache[
        Rational[1, 72], 0.013888888888888888`]], AbsoluteThickness[1.6]}, 
     {RGBColor[0.363898, 0.618501, 0.782349], PointSize[
       NCache[
        Rational[1, 72], 0.013888888888888888`]], AbsoluteThickness[1.6]}, 
     {RGBColor[1, 0.75, 0], PointSize[
       NCache[
        Rational[1, 72], 0.013888888888888888`]], AbsoluteThickness[1.6]}, 
     {RGBColor[0.647624, 0.37816, 0.614037], PointSize[
       NCache[
        Rational[1, 72], 0.013888888888888888`]], AbsoluteThickness[1.6]}, 
     {RGBColor[0.571589, 0.586483, 0.], PointSize[
       NCache[
        Rational[1, 72], 0.013888888888888888`]], AbsoluteThickness[1.6]}, 
     {RGBColor[0.915, 0.3325, 0.2125], PointSize[
       NCache[
        Rational[1, 72], 0.013888888888888888`]], AbsoluteThickness[1.6]}, 
     {RGBColor[0.40082222609352647`, 0.5220066643438841, 0.85], PointSize[
       NCache[
        Rational[1, 72], 0.013888888888888888`]], AbsoluteThickness[1.6]}, 
     {RGBColor[0.9728288904374106, 0.621644452187053, 0.07336199581899142], 
      PointSize[
       NCache[
        Rational[1, 72], 0.013888888888888888`]], AbsoluteThickness[1.6]}, 
     {RGBColor[0.736782672705901, 0.358, 0.5030266573755369], PointSize[
       NCache[
        Rational[1, 72], 0.013888888888888888`]], AbsoluteThickness[1.6]}, 
     {RGBColor[0.28026441037696703`, 0.715, 0.4292089322474965], PointSize[
       NCache[
        Rational[1, 72], 0.013888888888888888`]], AbsoluteThickness[1.6]}, 
     {RGBColor[0.368417, 0.506779, 0.709798], PointSize[
       NCache[
        Rational[1, 72], 0.013888888888888888`]], AbsoluteThickness[1.6]}, 
     {RGBColor[0.880722, 0.611041, 0.142051], PointSize[
       NCache[
        Rational[1, 72], 0.013888888888888888`]], AbsoluteThickness[1.6]}, 
     {RGBColor[0.560181, 0.691569, 0.194885], PointSize[
       NCache[
        Rational[1, 72], 0.013888888888888888`]], AbsoluteThickness[1.6]}, 
     {RGBColor[0.922526, 0.385626, 0.209179], PointSize[
       NCache[
        Rational[1, 72], 0.013888888888888888`]], AbsoluteThickness[1.6]}, 
     {RGBColor[0.528488, 0.470624, 0.701351], PointSize[
       NCache[
        Rational[1, 72], 0.013888888888888888`]], AbsoluteThickness[1.6]}, 
     {RGBColor[0.772079, 0.431554, 0.102387], PointSize[
       NCache[
        Rational[1, 72], 0.013888888888888888`]], AbsoluteThickness[1.6]}, 
     {RGBColor[0.363898, 0.618501, 0.782349], PointSize[
       NCache[
        Rational[1, 72], 0.013888888888888888`]], AbsoluteThickness[1.6]}, 
     {RGBColor[1, 0.75, 0], PointSize[
       NCache[
        Rational[1, 72], 0.013888888888888888`]], AbsoluteThickness[1.6]}, 
     {RGBColor[0.647624, 0.37816, 0.614037], PointSize[
       NCache[
        Rational[1, 72], 0.013888888888888888`]], AbsoluteThickness[1.6]}, 
     {RGBColor[0.571589, 0.586483, 0.], PointSize[
       NCache[
        Rational[1, 72], 0.013888888888888888`]], AbsoluteThickness[1.6]}, 
     {RGBColor[0.915, 0.3325, 0.2125], PointSize[
       NCache[
        Rational[1, 72], 0.013888888888888888`]], AbsoluteThickness[1.6]}}, {
     {RGBColor[0.368417, 0.506779, 0.709798], PointSize[
       NCache[
        Rational[1, 72], 0.013888888888888888`]], AbsoluteThickness[1.6]}, 
     {RGBColor[0.880722, 0.611041, 0.142051], PointSize[
       NCache[
        Rational[1, 72], 0.013888888888888888`]], AbsoluteThickness[1.6]}, 
     {RGBColor[0.560181, 0.691569, 0.194885], PointSize[
       NCache[
        Rational[1, 72], 0.013888888888888888`]], AbsoluteThickness[1.6]}, 
     {RGBColor[0.922526, 0.385626, 0.209179], PointSize[
       NCache[
        Rational[1, 72], 0.013888888888888888`]], AbsoluteThickness[1.6]}, 
     {RGBColor[0.528488, 0.470624, 0.701351], PointSize[
       NCache[
        Rational[1, 72], 0.013888888888888888`]], AbsoluteThickness[1.6]}, 
     {RGBColor[0.772079, 0.431554, 0.102387], PointSize[
       NCache[
        Rational[1, 72], 0.013888888888888888`]], AbsoluteThickness[1.6]}, 
     {RGBColor[0.363898, 0.618501, 0.782349], PointSize[
       NCache[
        Rational[1, 72], 0.013888888888888888`]], AbsoluteThickness[1.6]}, 
     {RGBColor[1, 0.75, 0], PointSize[
       NCache[
        Rational[1, 72], 0.013888888888888888`]], AbsoluteThickness[1.6]}, 
     {RGBColor[0.647624, 0.37816, 0.614037], PointSize[
       NCache[
        Rational[1, 72], 0.013888888888888888`]], AbsoluteThickness[1.6]}, 
     {RGBColor[0.571589, 0.586483, 0.], PointSize[
       NCache[
        Rational[1, 72], 0.013888888888888888`]], AbsoluteThickness[1.6]}, 
     {RGBColor[0.915, 0.3325, 0.2125], PointSize[
       NCache[
        Rational[1, 72], 0.013888888888888888`]], AbsoluteThickness[1.6]}, 
     {RGBColor[0.40082222609352647`, 0.5220066643438841, 0.85], PointSize[
       NCache[
        Rational[1, 72], 0.013888888888888888`]], AbsoluteThickness[1.6]}, 
     {RGBColor[0.9728288904374106, 0.621644452187053, 0.07336199581899142], 
      PointSize[
       NCache[
        Rational[1, 72], 0.013888888888888888`]], AbsoluteThickness[1.6]}, 
     {RGBColor[0.736782672705901, 0.358, 0.5030266573755369], PointSize[
       NCache[
        Rational[1, 72], 0.013888888888888888`]], AbsoluteThickness[1.6]}, 
     {RGBColor[0.28026441037696703`, 0.715, 0.4292089322474965], PointSize[
       NCache[
        Rational[1, 72], 0.013888888888888888`]], AbsoluteThickness[1.6]}, 
     {RGBColor[0.368417, 0.506779, 0.709798], PointSize[
       NCache[
        Rational[1, 72], 0.013888888888888888`]], AbsoluteThickness[1.6]}, 
     {RGBColor[0.880722, 0.611041, 0.142051], PointSize[
       NCache[
        Rational[1, 72], 0.013888888888888888`]], AbsoluteThickness[1.6]}, 
     {RGBColor[0.560181, 0.691569, 0.194885], PointSize[
       NCache[
        Rational[1, 72], 0.013888888888888888`]], AbsoluteThickness[1.6]}, 
     {RGBColor[0.922526, 0.385626, 0.209179], PointSize[
       NCache[
        Rational[1, 72], 0.013888888888888888`]], AbsoluteThickness[1.6]}, 
     {RGBColor[0.528488, 0.470624, 0.701351], PointSize[
       NCache[
        Rational[1, 72], 0.013888888888888888`]], AbsoluteThickness[1.6]}, 
     {RGBColor[0.772079, 0.431554, 0.102387], PointSize[
       NCache[
        Rational[1, 72], 0.013888888888888888`]], AbsoluteThickness[1.6]}, 
     {RGBColor[0.363898, 0.618501, 0.782349], PointSize[
       NCache[
        Rational[1, 72], 0.013888888888888888`]], AbsoluteThickness[1.6]}, 
     {RGBColor[1, 0.75, 0], PointSize[
       NCache[
        Rational[1, 72], 0.013888888888888888`]], AbsoluteThickness[1.6]}, 
     {RGBColor[0.647624, 0.37816, 0.614037], PointSize[
       NCache[
        Rational[1, 72], 0.013888888888888888`]], AbsoluteThickness[1.6]}, 
     {RGBColor[0.571589, 0.586483, 0.], PointSize[
       NCache[
        Rational[1, 72], 0.013888888888888888`]], AbsoluteThickness[1.6]}, 
     {RGBColor[0.915, 0.3325, 0.2125], PointSize[
       NCache[
        Rational[1, 72], 0.013888888888888888`]], AbsoluteThickness[1.6]}, 
     {RGBColor[0.40082222609352647`, 0.5220066643438841, 0.85], PointSize[
       NCache[
        Rational[1, 72], 0.013888888888888888`]], AbsoluteThickness[1.6]}, 
     {RGBColor[0.9728288904374106, 0.621644452187053, 0.07336199581899142], 
      PointSize[
       NCache[
        Rational[1, 72], 0.013888888888888888`]], AbsoluteThickness[1.6]}, 
     {RGBColor[0.736782672705901, 0.358, 0.5030266573755369], PointSize[
       NCache[
        Rational[1, 72], 0.013888888888888888`]], AbsoluteThickness[1.6]}, 
     {RGBColor[0.28026441037696703`, 0.715, 0.4292089322474965], PointSize[
       NCache[
        Rational[1, 72], 0.013888888888888888`]], AbsoluteThickness[1.6]}, 
     {RGBColor[0.368417, 0.506779, 0.709798], PointSize[
       NCache[
        Rational[1, 72], 0.013888888888888888`]], AbsoluteThickness[1.6]}, 
     {RGBColor[0.880722, 0.611041, 0.142051], PointSize[
       NCache[
        Rational[1, 72], 0.013888888888888888`]], AbsoluteThickness[1.6]}, 
     {RGBColor[0.560181, 0.691569, 0.194885], PointSize[
       NCache[
        Rational[1, 72], 0.013888888888888888`]], AbsoluteThickness[1.6]}, 
     {RGBColor[0.922526, 0.385626, 0.209179], PointSize[
       NCache[
        Rational[1, 72], 0.013888888888888888`]], AbsoluteThickness[1.6]}, 
     {RGBColor[0.528488, 0.470624, 0.701351], PointSize[
       NCache[
        Rational[1, 72], 0.013888888888888888`]], AbsoluteThickness[1.6]}, 
     {RGBColor[0.772079, 0.431554, 0.102387], PointSize[
       NCache[
        Rational[1, 72], 0.013888888888888888`]], AbsoluteThickness[1.6]}, 
     {RGBColor[0.363898, 0.618501, 0.782349], PointSize[
       NCache[
        Rational[1, 72], 0.013888888888888888`]], AbsoluteThickness[1.6]},
[truncated: 5,957,115 more chars]
