# Supplementary material for: Planting long‐lived trees in a warming climate: Theory shows the importance of stage‐dependent climatic tolerance
Source: Evol Appl. 2024 Jun 17;17(6):e13711. doi: 10.1111/eva.13711 (PMC11183180; doi:10.1111/eva.13711)
Supplement: Supplementary file 4 — Code S2. [file EVA-17-e13711-s005.R]

# Planting long-lived trees in a warming climate: theory shows the importance of
# stage-dependent climatic tolerance
# Adèle Erlichman, Linnea Sandell, Sarah P. Otto, Sally N. Aitken, Ophélie Ronce
  
# Set up ----
library(dplyr)
library(ggplot2)
library(reshape2)
library(readxl)
library(cowplot)
library(MetBrewer)
library(raster)
library(Rcompadre)
library(RColorBrewer)

# Paste your directory here:
setwd("yourdirectory") 

# Map (Suppl. Fig. 5) and expected warming at the geographic coordinates of the studied tree species ----

# Fetch COMPADRE data
compadre <- cdb_fetch("compadre")

# Filter trees and selected ecoregions
ecoregion = c("TBM", "TCF", "BOR", "MON", "TUN", 'MED', 'TGS')
speciesList = c(
  "Abies concolor",
  "Abies magnifica",
  "Abies sachalinensis",
  "Acer saccharum",
  "Alnus incana subsp. rugosa",
  "Calocedrus decurrens",
  "Dendropanax trifidus",
  "Fagus sylvatica",
  "Picea glehnii",
  "Pinus albicaulis",
  "Pinus lambertiana",
  "Pinus nigra",
  "Pinus ponderosa",
  "Pinus radiata",
  "Prosopis flexuosa",
  "Pterocarpus angolensis",
  "Quercus mongolica",
  "Styrax obassis",
  "Torreya taxifolia"
)

matrixIDs = c(247810, 247294, 247312, 247327, 247339, 247373, 247455, 247551,
              247770, 247772, 247793, 247816, 247829, 247836, 247862, 247866,
              247328, 247965, 247999)

species <- compadre %>%
  filter(Ecoregion %in% ecoregion &
           OrganismType == "Tree" &
           SpeciesAccepted %in% speciesList)

species <- compadre %>%
  filter(MatrixID %in% matrixIDs)

# Missing coordinates were found in the original papers or approximated on a map
# from informations gathered in the papers

## Torreya taxifolia
species@data$Lat[species@data$SpeciesAccepted == "Torreya taxifolia"] = 30.242833
species@data$Lon[species@data$SpeciesAccepted == "Torreya taxifolia"] = -85.056149
## Pinus radiata
species@data$Lat[species@data$SpeciesAccepted == "Pinus radiata"] = 36.576059
species@data$Lon[species@data$SpeciesAccepted == "Pinus radiata"] = -121.903503
## Pinus albicaulis
species@data$Lat[species@data$SpeciesAccepted == "Pinus albicaulis"] = 46.849075
species@data$Lon[species@data$SpeciesAccepted == "Pinus albicaulis"] = -121.753310
## Acer saccharum
species@data$Lat[species@data$SpeciesAccepted == "Acer saccharum"] = 40.150000
species@data$Lon[species@data$SpeciesAccepted == "Acer saccharum"] = -88.166667

# Adding the American beech data (Fagus grandifolia)
species@data[20,]$SpeciesAccepted = "Fagus grandifolia"
species@data$Lat[species@data$SpeciesAccepted == "Fagus grandifolia"] = 30.000000
species@data$Lon[species@data$SpeciesAccepted == "Fagus grandifolia"] = -94.200000

# Map (Suppl. Fig. 5)
# Import raster file of temperature predictions from the IPCC website
r <- raster("CMIP645.tiff")
plot(r)

# Data frame with temperatures for each coordinates
df = as.data.frame(r, xy = T)

speciesNames = as.data.frame(species@data$SpeciesAccepted)
names = as.data.frame(c("Ac","Am","As","Qm","Au","Ai","Cd","Dt","Pg","Pa","Pl",
                        "Pn","Pp","Pr","Pf","Ps","Po","So","Tt","Fg"))
speciesNames = cbind(speciesNames, names)
names(speciesNames) = c("SpeciesAccepted", "names")
table = left_join(species@data, speciesNames)

# Map color palette
COL = c("#ecb27d", "#e69c6b", "#d37750", "#D2472B","#BD3519", "#B80808", "#9D0808", "#810606", "#6C0404", "#4A0303")

## Figure 2
world <- map_data("world")
map = ggplot(world) +
  aes(x = long, y = lat) +
  geom_raster(data = df, aes(x = x, y = y, fill = CMIP645), alpha = 0.95) +
  geom_polygon(fill = NA, colour = "black", aes(group = group)) +
  coord_sf(
    xlim = c(min(df$x), max(df$x)),
    ylim = c(min(df$y), max(df$y)),
    expand = FALSE
  ) +
  scale_fill_gradientn(colours = COL, breaks = c(2, 4, 6, 8, 10)) +
  geom_point(
    data = table,
    aes(x = Lon, y = Lat),
    colour = "black",
    size = 2.7
  ) +
  geom_point(
    data = table,
    aes(x = Lon, y = Lat),
    colour = "white",
    alpha = 0.7,
    size = 1.8
  ) +
  ggrepel::geom_label_repel(
    data = table,
    aes(
      x = Lon,
      y = Lat,
      label = names,
      segment.color = "white",
    ),
    size = 4.7,
    alpha = 0.95,
    force = 5,
    min.segment.length = 0,
    seed = 42,
    box.padding = 0.55,
    max.overlaps = 20,
    show.legend = TRUE
  ) +
  # scale_x_continuous(breaks = seq(-170,170, by = 20)) +
  # scale_y_continuous(breaks = seq(-80,80, by = 20)) +
  labs(x = "Longitude (°)", y = "Latitude (°)",
       fill = "Mean temperature change (°C)") +
  theme_cowplot(font_size = 18) +
  theme(legend.position = "bottom",
        legend.justification = "center") +
  panel_border(color = "black", size = 1)
map

ggsave(
  "Map.png",
  width = 10,
  height = 7
)

# Defining temperature warming scenarios
# baseline 1995-2014

# Long Term (2081-2100) SSP3-4.5
r <- raster("CMIP645.tiff")
df45 = as.data.frame(r, xy = T)

# Calculate warming experienced by each species in each climate scenario
warm = table %>%
  dplyr::select(SpeciesAccepted, Lon, Lat) %>%
  mutate(Lon = trunc(Lon),
         Lat = trunc(Lat))

temp = df45 %>%
  mutate(Lon = trunc(x),
         Lat = trunc(y)) %>%
  dplyr::select(CMIP645, Lon, Lat)

# Warming that each species is predicted to undergo under this
# climate scenario
warm = left_join(warm, temp)
round(mean(warm$CMIP645), 1)
(2.5/86)*60 # in 60 years
(2.5/86)*100 # in 100 years

# Long Term (2081-2100) SSP3-7.0
r <- raster("CMIP67.tiff")
df7 = as.data.frame(r, xy = T)

warm = table %>%
  dplyr::select(SpeciesAccepted, Lon, Lat) %>%
  mutate(Lon = trunc(Lon),
         Lat = trunc(Lat))

temp = df7 %>%
  mutate(Lon = trunc(x),
         Lat = trunc(y)) %>%
  dplyr::select(CMIP67, Lon, Lat)

# This is the warming that each species is predicted to undergo under this
# climate scenario
warm = left_join(warm, temp)
round(mean(warm$CMIP67), 1)
(3.7/86)*60
(3.7/86)*100

# Long Term (2081-2100) SSP5-8.5
r <- raster("CMIP685.tiff")
df85 = as.data.frame(r, xy = T)

warm = table %>%
  dplyr::select(SpeciesAccepted, Lon, Lat) %>%
  mutate(Lon = trunc(Lon),
         Lat = trunc(Lat))

temp = df85 %>%
  mutate(Lon = trunc(x),
         Lat = trunc(y)) %>%
  dplyr::select(CMIP685, Lon, Lat)

# This is the warming that each species is predicted to undergo under this
# climate scenario
warm = left_join(warm, temp)
round(mean(warm$CMIP685), 1)
(4.7/86)*60

# General analytical predictions (Fig. 2) ----
figure2 <- read_csv("figure2.csv")
figure2$omegatot = as.factor(figure2$omegatot)
figure2$k <- as.factor(figure2$k)
figure2$T <- as.factor(figure2$T)
levels(figure2$T) = c("60 years", "100 years")

figure2 = figure2 %>%
  group_by(omegatot, T) %>%
  mutate(NindP = Nind / max(Nind))

figure2 = figure2 %>%
  filter(!(k %in% "k0" & T %in% "100 years"))

doptfigure2 <- figure2 %>%
  group_by(k, omegatot, T) %>%
  dplyr::summarise(zmax = z[Nind == max(Nind)]) %>%
  unique()

omega.labs <- c("2°C", "3.5°C")
names(omega.labs) <- c("2", "3.5")

ggplot(figure2) +
  aes(
    x = z,
    y = NindP,
    group = ID,
    color = k,
    linetype = T
  ) +
  geom_segment(aes(x = 15, y = 0, xend = 15, yend = 1), 
               size = 0.5, color = "black", linetype = "dashed") +
  geom_segment(data = figure2 %>% filter(omegatot == 2), 
               aes(x = 15.86, y = 0, xend = 15.86, yend = 0.9703505), 
               size = 0.5, color = "#FEBF5A", linetype = "dashed") +
  geom_segment(data = figure2 %>% filter(omegatot == 3.5), 
               aes(x = 15.86, y = 0, xend = 15.86, yend = 0.9901803), 
               size = 0.5, color = "#FEBF5A", linetype = "dashed")  +
  geom_segment(data = figure2 %>% filter(omegatot == 2),
               aes(x = 16.68, y = 0, xend = 16.68, yend = 0.8928883),
               size = 0.5, color = "#800008", linetype = "dashed") +
  geom_segment(data = figure2 %>% filter(omegatot == 3.5),
               aes(x = 16.68, y = 0, xend = 16.68, yend = 0.9635359),
               size = 0.5, color = "#800008", linetype = "dashed") +
  geom_segment(data = figure2 %>% filter(omegatot == 2),
               aes(x = 17.78, y = 0, xend = 17.78, yend = 0.7297353),
               size = 0.5, color = "#800008", linetype = "dashed") +
  geom_segment(data = figure2 %>% filter(omegatot == 3.5),
               aes(x = 17.78, y = 0, xend = 17.78, yend = 0.9018539),
               size = 0.5, color = "#800008", linetype = "dashed") +
  #geom_hline(yintercept = c(0.6)) +
  geom_line(size = 0.8) +
  facet_wrap(vars(omegatot), 
             nrow = 2, labeller = labeller(omegatot = omega.labs),
             scales = "free_x") +
  scale_color_manual(
    values = c(
      "k0" = "#000000",
      "k17" = "#FEBF5A",
      "k33" = "#800008"
    ),
    labels = c("No climate change","+1.7\u00B0C", "+3.3\u00B0C")
  ) +
  theme_cowplot() +
  labs(x = "Thermal optimum of the planted provenance (°C)", 
       y = "Percentage of maximum harvest",
       color = "Climate warming\nscenario") +
  scale_x_continuous(
    breaks = c(15, 16, 17, 18, 19),
    label = c(
      "Local",
      "+1",
      "+2",
      "+3",
      "+4"
    ),
    limits = c(15, 19)
  ) +
  scale_y_continuous(labels = scales::percent_format(accuracy = 1),
                     limits = c(0, 1.10),
                     expand = c(0, 0)) +
  scale_linetype_manual(values=c("solid", "dotdash"), name= "Harvest at")+
  panel_border() +
  theme(panel.spacing = unit(1.5, "lines"))

# Save figure to a .png
ggsave("Figure2.png",
       width = 6,
       height = 7)

# Analytical results (Fig. 3) ----
df <- read_excel("optPhenTable1.xls")
df$selectionRatio2 <- round(df$w2 / df$w1, 2)
df$selectionRatio2 <- as.factor(df$selectionRatio2)

df$selectionRatio <- round(sqrt(df$w2) / sqrt(df$w1), 2)
df$selectionRatio <- as.factor(df$selectionRatio)

# pointsRandomParams <- read_excel("simLifeCycleParams.xls")
pointsRandomParams = read.csv2("simLifeCycleParams1.csv", header = TRUE, sep = ",")
pointsRandomParams2 = read.csv2("simLifeCycleParams2.csv", header = TRUE, sep = ",")
pointsRandomParams3 = read.csv2("simLifeCycleParams3.csv", header = TRUE, sep = ",")
pointsRandomParams4 = read.csv2("simLifeCycleParams4.csv", header = TRUE, sep = ",")
pointsRandomParams5 = read.csv2("simLifeCycleParams5.csv", header = TRUE, sep = ",")
pointsRandomParams6 = read.csv2("simLifeCycleParams6.csv", header = TRUE, sep = ",")

pointsRandomParams = pointsRandomParams %>% mutate_at(colnames(pointsRandomParams), as.numeric)
pointsRandomParams2 = pointsRandomParams2 %>% mutate_at(colnames(pointsRandomParams2), as.numeric)
pointsRandomParams3 = pointsRandomParams3 %>% mutate_at(colnames(pointsRandomParams3), as.numeric)
pointsRandomParams4 = pointsRandomParams4 %>% mutate_at(colnames(pointsRandomParams4), as.numeric)
pointsRandomParams5 = pointsRandomParams5 %>% mutate_at(colnames(pointsRandomParams5), as.numeric)
pointsRandomParams6 = pointsRandomParams6 %>% mutate_at(colnames(pointsRandomParams6), as.numeric)

pointsRandomParams$selectionRatio <- pointsRandomParams$w2 / pointsRandomParams$w1
pointsRandomParams2$selectionRatio <- pointsRandomParams2$w2 / pointsRandomParams2$w1
pointsRandomParams3$selectionRatio <- pointsRandomParams3$w2 / pointsRandomParams3$w1
pointsRandomParams4$selectionRatio <- pointsRandomParams4$w2 / pointsRandomParams4$w1
pointsRandomParams5$selectionRatio <- pointsRandomParams5$w2 / pointsRandomParams5$w1
pointsRandomParams6$selectionRatio <- pointsRandomParams6$w2 / pointsRandomParams6$w1

OptRandomParams = pointsRandomParams %>%
  group_by(a) %>%
  dplyr::mutate(zmax = z[opt_aPredict == max(opt_aPredict)]) %>%
  filter(z == zmax) %>%
  dplyr::mutate(w1 = sqrt(w1),
                w2 = sqrt(w2),
                selectionRatio = w2 / w1)

OptRandomParams2 = pointsRandomParams2 %>%
  group_by(a) %>%
  dplyr::mutate(zmax = z[opt_aPredict == max(opt_aPredict)]) %>%
  filter(z == zmax) %>%
  dplyr::mutate(w1 = sqrt(w1),
                w2 = sqrt(w2),
                selectionRatio = w2 / w1)

OptRandomParams3 = pointsRandomParams3 %>%
  group_by(a) %>%
  dplyr::mutate(zmax = z[opt_aPredict == max(opt_aPredict)]) %>%
  filter(z == zmax) %>%
  dplyr::mutate(w1 = sqrt(w1),
                w2 = sqrt(w2),
                selectionRatio = w2 / w1)

OptRandomParams4 = pointsRandomParams4 %>%
  group_by(a) %>%
  dplyr::mutate(zmax = z[opt_aPredict == max(opt_aPredict)]) %>%
  filter(z == zmax) %>%
  dplyr::mutate(w1 = sqrt(w1),
                w2 = sqrt(w2),
                selectionRatio = w2 / w1)

OptRandomParams5 = pointsRandomParams5 %>%
  group_by(a) %>%
  dplyr::mutate(zmax = z[opt_aPredict == max(opt_aPredict)]) %>%
  filter(z == zmax) %>%
  dplyr::mutate(w1 = sqrt(w1),
                w2 = sqrt(w2),
                selectionRatio = w2 / w1)

OptRandomParams6 = pointsRandomParams6 %>%
  group_by(a) %>%
  dplyr::mutate(zmax = z[opt_aPredict == max(opt_aPredict)]) %>%
  filter(z == zmax) %>%
  dplyr::mutate(w1 = sqrt(w1),
                w2 = sqrt(w2),
                selectionRatio = w2 / w1)

rm(
  pointsRandomParams,
  pointsRandomParams2,
  pointsRandomParams3,
  pointsRandomParams4,
  pointsRandomParams5,
  pointsRandomParams6
)

OptRandomParams$selectionRatio <- as.factor(OptRandomParams$selectionRatio)
OptRandomParams2$selectionRatio <- as.factor(OptRandomParams2$selectionRatio)
OptRandomParams3$selectionRatio <- as.factor(OptRandomParams3$selectionRatio)
OptRandomParams4$selectionRatio <- as.factor(OptRandomParams4$selectionRatio)
OptRandomParams5$selectionRatio <- as.factor(OptRandomParams5$selectionRatio)
OptRandomParams6$selectionRatio <- as.factor(OptRandomParams6$selectionRatio)


df %>%
  ggplot() +
  aes(
    x = a,
    y = thetaTot,
    colour = selectionRatio,
    group = w1
  ) +
  geom_line(alpha = 1, size = 1) +
  geom_point(
    data = OptRandomParams,
    shape = 16,
    color = "#e76254",
    alpha = 0.2,
    size = 2.5,
    aes(x = a, y = zmax)
  ) +
  geom_point(
    data = OptRandomParams2,
    shape = 16,
    color = "#ef8a47",
    alpha = 0.2,
    size = 2.5,
    aes(x = a, y = zmax)
  ) +
  geom_point(
    data = OptRandomParams3,
    shape = 16,
    color = "#f7aa58",
    alpha = 0.2,
    size = 2.5,
    aes(x = a, y = zmax)
  ) +
  geom_point(
    data = OptRandomParams4,
    shape = 16,
    color = "#aadce0",
    alpha = 0.2,
    size = 2.5,
    aes(x = a, y = zmax)
  ) +
  geom_point(
    data = OptRandomParams5,
    shape = 16,
    color = "#72bcd5",
    alpha = 0.2,
    size = 2.5,
    aes(x = a, y = zmax)
  ) +
  geom_point(
    data = OptRandomParams6,
    shape = 16,
    color = "#1e466e",
    alpha = 0.2,
    size = 2.5,
    aes(x = a, y = zmax)
  ) +
  scale_colour_manual(values = c(
    "#e76254",
    "#ef8a47",
    "#f7aa58",
    "#ffd06f",
    "#aadce0",
    "#72bcd5",
    "#1e466e"
  )) +
  geom_hline(
    yintercept = c(15.86417),
    linetype = "dotted",
    color = "black",
    size = 0.7
  ) +
  geom_hline(
    yintercept = c(15, 15 + 1.7),
    color = "white",
    size = 0.4
  ) +
  theme_cowplot(font_size = 17) +
  labs(x = "Length of juvenile stage (years)",
       y = "Thermal optimum of the best provenance (°C)",
       colour = "Extent of change\nin thermal tolerance\nduring ontogeny\n") +
  scale_y_continuous(
    breaks = c(15, 15.4, 15.85, 16.3, 16.7),
    label = c("Local",
              "+0.4",
              "+0.85",
              "+1.3",
              "+1.7")
  ) +
  scale_x_continuous(breaks = c(1, 10, 20, 30, 40, 50, 60))

# Save to a .png
ggsave(
  "AnalyticalResult.png",
  width = 7,
  height = 6
)

# Simulations with vital rates for twenty long-lived temperate tree species ----
## Downloading files ----
## omega_tot = 2°C
## Datasets
ThreeStage <- read_csv("speciesTable_3stage_4.csv")
FourStage <-  read_csv("speciesTable_4stage_4.csv")
FiveStage <-  read_csv("speciesTable_5stage_4.csv")
SixStage <-   read_csv("speciesTable_6stage_4.csv")
EightStage <- read_csv("speciesTable_8stage_4.csv")
NineStage <-  read_csv("speciesTable_9stage_4.csv")

## Full join them
mydata4 <- full_join(FiveStage, ThreeStage)
mydata4 <- full_join(mydata4, FourStage)
mydata4 <- full_join(mydata4, SixStage)
mydata4 <- full_join(mydata4, EightStage)
mydata4 <- full_join(mydata4, NineStage)

## Remove original datasets for memory space
rm(FiveStage,
   ThreeStage,
   FourStage,
   SixStage,
   EightStage,
   NineStage)

## Data wrangling
### Variable type changes and ordering
mydata4$trait = as.factor(mydata4$trait)
mydata4$species <- as.factor(mydata4$species)
mydata4$scenario <- factor(mydata4$scenario, levels = c("no climate change","+1.7", "+2.6", "+3.3"))
mydata4$trait <- factor(mydata4$trait, levels = c("survival", "both"))

### Adding IDs
mydata4$ID = rep(1:length(mydata4$z))

### Adding total number of individuals in all stages
mydata4 = mydata4 %>%
  rowwise() %>%
  mutate(totalInd = sum(nind1, nind2, nind3, nind4, nind5, nind6, nind7, nindLast, na.rm = TRUE))

### Adding a "tolerance ratio" (omega_last_stage / omega_first_stage)
mydata4$selectionRatio <- mydata4$wlast / mydata4$w1

## Computing optimums
### Optimum for individuals in the last stage
mydata4ZOpt = mydata4 %>%
  group_by(species, scenario, trait, g1, s1,
           a1_th, alast_th, w1, wlast) %>%
  dplyr::summarise(zmax = z[nindLast == max(nindLast)])

### Adding IDs
mydata4ZOpt$ID = rep(1:length(mydata4ZOpt$zmax))

### Adding the "tolerance ratio"
mydata4ZOpt$selectionRatio <- mydata4ZOpt$wlast / mydata4ZOpt$w1

### Taking the square root of the tolerances in the last and first stages to 
### get something in degrees Celsius, and computing the ratio
mydata4ZOpt$selectionRatioSqrt <-
  sqrt(mydata4ZOpt$wlast) / sqrt(mydata4ZOpt$w1)

### Effect of global warming on yield 
Fagus4 = mydata4 %>%
  filter(species %in% "Fagus grandifolia") %>%
  filter(trait %in% "survival") %>%
  dplyr::select(z, scenario, selectionRatio, nindLast, totalInd) %>%
  group_by(selectionRatio) %>%
  mutate(nindPercent = nindLast / max(nindLast))

doptFagus4 <- Fagus4 %>%
  group_by(scenario) %>%
  dplyr::summarise(zmax = z[nindLast == max(nindLast)]) %>%
  unique()

doptFagus4$omegatot = as.factor(rep(4, length(doptFagus4$scenario)))

dTfinalFagus4 <- Fagus4 %>%
  group_by(scenario) %>%
  mutate(Tfinal = ifelse(
    scenario == "no climate change",
    15,
    ifelse(
      scenario == "+1.7",
      15 + 3.4,
      ifelse(scenario == "+2.6", 15 + 4.5,
             ifelse(scenario == "+3.3", 15 + 5.6, NA))
    )
  )) %>%
  unique()

## omega_tot = 3.5°C
## Datasets
ThreeStage <- read_csv("speciesTable_3stage_12.csv")
FourStage <-  read_csv("speciesTable_4stage_12.csv")
FiveStage <-  read_csv("speciesTable_5stage_12.csv")
SixStage <-   read_csv("speciesTable_6stage_12.csv")
EightStage <- read_csv("speciesTable_8stage_12.csv")
NineStage <-  read_csv("speciesTable_9stage_12.csv")

## Full join them
mydata12 <- full_join(FiveStage, ThreeStage)
mydata12 <- full_join(mydata12, FourStage)
mydata12 <- full_join(mydata12, SixStage)
mydata12 <- full_join(mydata12, EightStage)
mydata12 <- full_join(mydata12, NineStage)

rm(FiveStage,
   ThreeStage,
   FourStage,
   SixStage,
   EightStage,
   NineStage)

## Data wrangling
### Variable type changes and ordering
mydata12$trait = as.factor(mydata12$trait)
mydata12$species <- as.factor(mydata12$species)
mydata12$scenario <- factor(mydata12$scenario, levels = c("no climate change",
                                                          "+1.7", "+2.6", "+3.3"))
mydata12$trait <- factor(mydata12$trait, levels = c("survival", "both"))

### Adding IDs
mydata12$ID = rep(1:length(mydata12$z))

### Adding total number of individuals in all stages
mydata12 = mydata12 %>%
  rowwise() %>%
  mutate(totalInd = sum(nind1, nind2, nind3, nind4, nind5, nind6, nind7, nindLast, na.rm = TRUE))

### Adding a "tolerance ratio" (omega_last_stage / omega_first_stage)
mydata12$selectionRatio <- mydata12$wlast / mydata12$w1

## Computing optimums
### Optimum for individuals in the last stage
mydata12ZOpt = mydata12 %>%
  group_by(species, scenario, trait, g1, s1,
           a1_th, alast_th, w1, wlast) %>%
  dplyr::summarise(zmax = z[nindLast == max(nindLast)])

### Adding IDs
mydata12ZOpt$ID = rep(1:length(mydata12ZOpt$zmax))

### Adding the "tolerance ratio"
mydata12ZOpt$selectionRatio <- mydata12ZOpt$wlast / mydata12ZOpt$w1

### Taking the square root of the tolerances in the last and first stages to 
### get something in degrees Celsius, and computing the ratio
mydata12ZOpt$selectionRatioSqrt <-
  sqrt(mydata12ZOpt$wlast) / sqrt(mydata12ZOpt$w1)

### Effect of global warming on yield
Fagus12 = mydata12 %>%
  filter(species %in% "Fagus grandifolia") %>%
  filter(trait %in% "survival") %>%
  dplyr::select(z, scenario, selectionRatio, nindLast, totalInd) %>%
  group_by(selectionRatio) %>%
  mutate(nindPercent = nindLast / max(nindLast))

doptFagus12 <- Fagus12 %>%
  group_by(scenario) %>%
  dplyr::summarise(zmax = z[nindLast == max(nindLast)]) %>%
  unique()

doptFagus12$omegatot = as.factor(rep(12, length(doptFagus12$scenario)))

dTfinalFagus12 <- Fagus12 %>%
  group_by(scenario) %>%
  mutate(Tfinal = ifelse(
    scenario == "no climate change",
    15,
    ifelse(
      scenario == "+1.7",
      15 + 3.4,
      ifelse(scenario == "+2.6", 15 + 4.5,
             ifelse(scenario == "+3.3", 15 + 5.6, NA))
    )
  )) %>%
  unique()

## omega_tot = 5°C
## Datasets
ThreeStage <- read_csv("speciesTable_3stage_25.csv")
FourStage <-  read_csv("speciesTable_4stage_25.csv")
FiveStage <-  read_csv("speciesTable_5stage_25.csv")
SixStage <-   read_csv("speciesTable_6stage_25.csv")
EightStage <- read_csv("speciesTable_8stage_25.csv")
NineStage <-  read_csv("speciesTable_9stage_25.csv")

## Full join them
mydata25 <- full_join(FiveStage, ThreeStage)
mydata25 <- full_join(mydata25, FourStage)
mydata25 <- full_join(mydata25, SixStage)
mydata25 <- full_join(mydata25, EightStage)
mydata25 <- full_join(mydata25, NineStage)

## Remove original datasets for memory space
rm(FiveStage,
   ThreeStage,
   FourStage,
   SixStage,
   EightStage,
   NineStage)

## Data wrangling
### Variable type changes and ordering
mydata25$trait = as.factor(mydata25$trait)
mydata25$species <- as.factor(mydata25$species)
mydata25$scenario <- factor(mydata25$scenario, levels = c("no climate change","+1.7", "+2.6", "+3.3"))
mydata25$trait <- factor(mydata25$trait, levels = c("survival", "both"))

### Adding IDs
mydata25$ID = rep(1:length(mydata25$z))

### Adding total number of individuals in all stages
mydata25 = mydata25 %>%
  rowwise() %>%
  mutate(totalInd = sum(nind1, nind2, nind3, nind4, nind5, nind6, nind7, nindLast, na.rm = TRUE))

### Adding a "tolerance ratio" (omega_last_stage / omega_first_stage)
mydata25$selectionRatio <- mydata25$wlast / mydata25$w1

## Computing optimums
### Optimum for individuals in the last stage
mydata25ZOpt = mydata25 %>%
  group_by(species, scenario, trait, g1, s1,
           a1_th, alast_th, w1, wlast) %>%
  dplyr::summarise(zmax = z[nindLast == max(nindLast)])

### Adding IDs
mydata25ZOpt$ID = rep(1:length(mydata25ZOpt$zmax))

### Adding the "tolerance ratio"
mydata25ZOpt$selectionRatio <- mydata25ZOpt$wlast / mydata25ZOpt$w1

### Taking the square root of the tolerances in the last and first stages to 
### get something in degrees Celsius, and computing the ratio
mydata25ZOpt$selectionRatioSqrt <-
  sqrt(mydata25ZOpt$wlast) / sqrt(mydata25ZOpt$w1)

## Checking expected omega_tot with the realized omega_tot ----
summary(sqrt(mydata12$wtot_rlz)) # long to run
summary(sqrt(mydata4$wtot_rlz)) # long to run
summary(sqrt(mydata25$wtot_rlz)) # long to run

## Optimal provenance for 20 temperate tree species in a warming climate (Fig. 4) ----
# Omega_tot value does not matter, same result so we use omega_tot = 3.5°C
tableFigOptProvSpecies = mydata12ZOpt %>%
  filter(selectionRatio >= 1 & selectionRatio < 82) %>%
  filter(trait %in% "survival")

tableFigOptProvSpecies$a1_th <-
  as.factor(tableFigOptProvSpecies$a1_th)

clim.labs <- c("+1.7\u00B0C", "+2.6\u00B0C", "+3.3\u00B0C")
names(clim.labs) <- c("+1.7", "+2.6", "+3.3")

tableFigOptProvSpecies %>%
  filter(!(scenario %in% "no climate change")) %>%
  ggplot() +
  aes(
    x = selectionRatioSqrt,
    y = zmax,
    colour = a1_th,
    group = species
  ) +
  geom_line(size = 0.6) +
  geom_vline(xintercept = 1, size = 0.2) +
  geom_hline(data=filter(tableFigOptProvSpecies, scenario == "+1.7"), 
             aes(yintercept=15.85),
             size = 0.2,
             linetype = "dotted") +
  geom_hline(data=filter(tableFigOptProvSpecies, scenario == "+2.6"), 
             aes(yintercept=16.32),
             size = 0.2,
             linetype = "dotted") +
  geom_hline(data=filter(tableFigOptProvSpecies, scenario == "+3.3"), 
             aes(yintercept=16.68),
             size = 0.2,
             linetype = "dotted") +
  scale_colour_manual(values = c(
    "#f4c40f",
    "#90d743",
    "#35b779",
    "#21918c",
    "#31688e",
    "#443983",
    "#440154"
  )) +
  theme_cowplot(font_size = 17) +
  facet_wrap(vars(scenario), labeller = labeller(scenario = clim.labs)) +
  panel_border() +
  labs(x = expression(paste('Extent of change in thermal tolerance during ontogeny (', omega[n] / omega[1], ")")),
       y = "Thermal optimum of the best provenance (°C)",
       colour = "Length of the\nfirst stage (years)") +
  scale_y_continuous(
    limits = c(15.23, 16.75),
    breaks = c(15.25, 15.5, 15.75, 16, 16.25, 16.5, 16.75),
    label = c("+0.25",
              "+0.5",
              "+0.75",
              "+1",
              "+1.25",
              "+1.5",
              "+1.75")
  ) +
  scale_x_continuous(breaks = c(1, 3, 5, 7, 9)) +
  guides(colour = guide_legend(override.aes = list(size = 1.5, alpha = 1)))

# save to a .png
ggsave(
  "OptProvSurvival.png",
  width = 9.5,
  height = 6
)


# Suppl. Fig. 3:
tableFigOptProvSpecies = mydata12ZOpt %>%
  filter(selectionRatio >= 1 & selectionRatio < 82) %>%
  filter(scenario %in% "+1.7") %>%
  filter(trait %in% "survival")
tableFigOptProvSpecies = tableFigOptProvSpecies %>%
  filter(a1_th > 1)
tableFigOptProvSpecies$a1_th <- as.factor(tableFigOptProvSpecies$a1_th)

tableFigOptProvSpecies2 = mydata12ZOpt %>%
  filter(selectionRatio >= 1 & selectionRatio < 82) %>%
  filter(scenario %in% "+1.7") %>%
  filter(trait %in% "both")
tableFigOptProvSpecies2 = tableFigOptProvSpecies2 %>%
  filter(a1_th > 1)
tableFigOptProvSpecies2$a1_th <-
  as.factor(tableFigOptProvSpecies2$a1_th)

tableFigOptProvSpecies$ID2 = rep(1, length(tableFigOptProvSpecies$zmax))
tableFigOptProvSpecies$tempDep = rep("survival", length(tableFigOptProvSpecies$zmax))

tableFigOptProvSpecies2$ID2 = rep(2, length(tableFigOptProvSpecies$zmax))
tableFigOptProvSpecies2$tempDep = rep("survival + growth", length(tableFigOptProvSpecies2$zmax))

test = bind_rows(tableFigOptProvSpecies, tableFigOptProvSpecies2)

test$species = factor(
  test$species,
  levels = c(
    # 'Fagus grandifolia',
    # 'Prosopis flexuosa',
    # 'Styrax obassis',
    # 'Pinus radiata',
    # 'Pinus albicaulis',
    # 'Pinus nigra',
    # 'Prunus serotina',
    'Abies sachalinensis',
    'Acer saccharum',
    'Calocedrus decurrens',
    'Abies magnifica',
    'Alnus incana rugosa',
    'Pinus ponderosa',
    'Quercus mongolica',
    'Pinus lambertiana',
    'Pterocarpus angolensis',
    'Torreya taxifolia',
    'Dendropanax trifidus',
    'Picea glehnii',
    'Abies concolor'
  )
)


ggplot(test) +
  aes(
    x = selectionRatioSqrt,
    y = zmax,
    colour = a1_th,
    group = ID2
  ) +
  geom_line(aes(linetype = tempDep)) +
  scale_colour_manual(values = c(
    # "#f4c40f",
    "#90d743",
    "#35b779",
    "#21918c",
    "#31688e",
    "#443983",
    "#440154"
  )) +
  scale_linetype_manual(values = c("dashed", "solid")) +
  geom_vline(xintercept = 1, size = 0.2) +
  geom_hline(yintercept = 15.85,
             size = 0.2,
             linetype = "dotted") +
  facet_wrap(vars(species), ncol = 5) +
  theme_cowplot(font_size = 16) +
  scale_y_continuous(
    breaks = c(15.2, 15.4, 15.6, 15.8),
    label = c("+0.2\u00B0C",
              "+0.4\u00B0C",
              "+0.6\u00B0C",
              "+0.8\u00B0C")
  ) +
  scale_x_continuous(breaks = c(1, 3, 5, 7, 9)) +
  labs(x = expression(paste('Change in thermal tolerance across stages (', omega[n] / omega[1], ")")),
       y = "Optimal provenance (°C)",
       colour = "Years in the\nfirst stage",
       linetype = "Model") +
  theme(strip.text = element_text(face = "italic", size = 11))


ggsave(
  "/Users/adeleerlichman/Documents/AGF04032022/Paper/Review2/Figures/OptProvBoth.png",
  width = 12,
  height = 6.5
)


## Comparing the performance of different seed sources (Fig. 5 and Suppl. Fig. 7) ----
### omega_tot = 4
#### +1.7°C
table4 = mydata4 %>%
  filter(trait %in% "survival") %>%
  filter(scenario %in% c("no climate change", "+1.7")) %>%
  dplyr::select(
    "z","species","trait","scenario","nindLast","selectionRatio","w1","wlast","g1","s1","a1_th","ID")

zmaxtraj4 = mydata4ZOpt %>%
  ungroup() %>%
  filter(scenario %in% c("no climate change", "+1.7")) %>%
  dplyr::select(species, scenario, trait, w1, wlast, zmax)

table4 = left_join(table4, zmaxtraj4)

Loss4 = table4 %>%
  group_by(w1, wlast, species, trait) %>%
  dplyr::mutate(loss = ((nindLast - nindLast[scenario == "no climate change" & z == 15]) / nindLast[scenario == "no climate change" & z == 15]) * 100)

Loss4$selectionRatioSqrt <- sqrt(Loss4$wlast) / sqrt(Loss4$w1)
Loss4$omegatot = as.factor(rep(4, length(Loss4$z)))

Loss4 = Loss4 %>%
  filter(z %in% c(zmax, 15, 15.43)) %>%
  filter(scenario %in% "+1.7") %>%
  dplyr::mutate(type = ifelse(z == 15, "Local",
                              ifelse(z == 15.43, "BC", "Optimum")))
Loss4$type <- factor(Loss4$type,
                     levels = c("Local",
                                "Optimum", 
                                "BC"))
Loss4 %>%
  filter(selectionRatio >= 1L & selectionRatio <= 81L) %>%
  ggplot() +
  aes(x = selectionRatioSqrt,
      y = (loss * -1) / 100,
      colour = type) +
  geom_line(size = 1.5, alpha = 1) +
  geom_vline(xintercept = 1,
             alpha = 0.95,
             linetype = "dotted") +
  geom_hline(yintercept = 0,
             alpha = 0.001) +
  scale_color_colorblind(labels = c(
    "Local",
    "Best",
    "\nAdapted at\none quarter\nof the rotation"
  )) +
  theme_cowplot() +
  facet_wrap(vars(species)) +
  theme_cowplot(font_size = 17) +
  panel_border() +
  scale_y_continuous(labels = scales::percent,
                     breaks = c(0, 0.02, 0.04, 0.06, 0.08, 0.1, 0.12)) +
  scale_x_continuous(breaks = c(1, 3, 5, 7, 9)) +
  labs(x = expression(paste('Extent of change in thermal tolerance during ontogeny (', omega[n] / omega[1], ")")),
       y = "Loss of harvest",
       colour = "Planted\nprovenance") +
  theme(strip.text = element_text(face = "italic"))

ggsave(
  "Loss17omegatot4.png",
  width = 14,
  height = 9
)

#### +2.6°C
table4 = mydata4 %>%
  filter(trait %in% "survival") %>%
  filter(scenario %in% c("no climate change", "+2.6")) %>%
  dplyr::select(
    "z","species","trait","scenario","nindLast","selectionRatio","w1","wlast","g1","s1","a1_th","ID")

zmaxtraj4 = mydata4ZOpt %>%
  ungroup() %>%
  filter(scenario %in% c("no climate change", "+2.6")) %>%
  dplyr::select(species, scenario, trait, w1, wlast, zmax)

table4 = left_join(table4, zmaxtraj4)

Loss4 = table4 %>%
  group_by(w1, wlast, species, trait) %>%
  dplyr::mutate(loss = ((nindLast - nindLast[scenario == "no climate change" & z == 15]) / nindLast[scenario == "no climate change" & z == 15]) * 100)

Loss4$selectionRatioSqrt <- sqrt(Loss4$wlast) / sqrt(Loss4$w1)
Loss4$omegatot = as.factor(rep(4, length(Loss4$z)))

Loss4 = Loss4 %>%
  filter(z %in% c(zmax, 15, 15.65)) %>%
  filter(scenario %in% "+2.6") %>%
  dplyr::mutate(type = ifelse(z == 15, "Local",
                              ifelse(z == 15.65, "BC", "Optimum")))

Loss4$type <- factor(Loss4$type,
                     levels = c("Local",
                                "Optimum", 
                                "BC"))
Loss4 %>%
  filter(selectionRatio >= 1L & selectionRatio <= 81L) %>%
  ggplot() +
  aes(x = selectionRatioSqrt,
      y = (loss * -1) / 100,
      colour = type) +
  geom_line(size = 1.5, alpha = 1) +
  geom_vline(xintercept = 1,
             alpha = 0.95,
             linetype = "dotted") +
  geom_hline(yintercept = 0,
             alpha = 0.001) +
  scale_color_colorblind(labels = c("Local",
                                    "Best",
                                    "\nAdapted at\none quarter\nof the rotation")) +
  theme_cowplot() +
  facet_wrap(vars(species)) +
  theme_cowplot(font_size = 17) +
  panel_border() +
  scale_y_continuous(labels = scales::percent) +
  scale_x_continuous(breaks = c(1, 3, 5, 7, 9)) +
  labs(x = expression(paste('Extent of change in thermal tolerance during ontogeny (', omega[n] / omega[1], ")")),
       y = "Loss of harvest",
       colour = "Planted\nprovenance") +
  theme(strip.text = element_text(face = "italic"))

ggsave(
  "Loss26omegatot4.png",
  width = 14,
  height = 9
)

#### +3.3°C
table4 = mydata4 %>%
  filter(trait %in% "survival") %>%
  filter(scenario %in% c("no climate change", "+3.3")) %>%
  dplyr::select(
    "z","species","trait","scenario","nindLast","selectionRatio","w1","wlast","g1","s1","a1_th","ID")

zmaxtraj4 = mydata4ZOpt %>%
  ungroup() %>%
  filter(scenario %in% c("no climate change", "+3.3")) %>%
  dplyr::select(species, scenario, trait, w1, wlast, zmax)

table4 = left_join(table4, zmaxtraj4)

Loss4 = table4 %>%
  group_by(w1, wlast, species, trait) %>%
  dplyr::mutate(loss = ((nindLast - nindLast[scenario == "no climate change" & 
                                               z == 15]) / 
                          nindLast[scenario == "no climate change" & z == 15]) * 100)

Loss4$selectionRatioSqrt <- sqrt(Loss4$wlast) / sqrt(Loss4$w1)
Loss4$omegatot = as.factor(rep(4, length(Loss4$z)))

Loss4 = Loss4 %>%
  filter(z %in% c(zmax, 15, 15.83)) %>%
  filter(scenario %in% "+3.3") %>%
  dplyr::mutate(type = ifelse(z == 15, "Local",
                              ifelse(z == 15.83, "BC", "Optimum")))

Loss4$type <- factor(Loss4$type,
                     levels = c("Local",
                                "Optimum", 
                                "BC"))
Loss4 %>%
  filter(selectionRatio >= 1L & selectionRatio <= 81L) %>%
  ggplot() +
  aes(x = selectionRatioSqrt,
      y = (loss * -1) / 100,
      colour = type) +
  geom_line(size = 1.5, alpha = 1) +
  geom_vline(xintercept = 1,
             alpha = 0.95,
             linetype = "dotted") +
  geom_hline(yintercept = 0,
             alpha = 0.001) +
  scale_color_colorblind(labels = c("Local",
                                    "Best",
                                    "\nAdapted at\none quarter\nof the rotation")) +
  theme_cowplot() +
  facet_wrap(vars(species)) +
  theme_cowplot(font_size = 17) +
  panel_border() +
  scale_y_continuous(labels = scales::percent) +
  scale_x_continuous(breaks = c(1, 3, 5, 7, 9)) +
  labs(x = expression(paste('Extent of change in thermal tolerance during ontogeny (', omega[n] / omega[1], ")")),
       y = "Loss of harvest",
       colour = "Planted\nprovenance") +
  theme(strip.text = element_text(face = "italic"))

ggsave(
  "Loss33omegatot4.png",
  width = 14,
  height = 9
)

### omega_tot = 12
#### +1.7°C
table12 = mydata12 %>%
  filter(trait %in% "survival") %>%
  filter(scenario %in% c("no climate change", "+1.7")) %>%
  dplyr::select(
    "z","species","trait","scenario","nindLast","selectionRatio","w1","wlast","g1","s1","a1_th","ID")

zmaxtraj12 = mydata12ZOpt %>%
  ungroup() %>%
  filter(scenario %in% c("no climate change", "+1.7")) %>%
  dplyr::select(species, scenario, trait, w1, wlast, zmax)

table12 = left_join(table12, zmaxtraj12)

Loss12 = table12 %>%
  group_by(w1, wlast, species, trait) %>%
  dplyr::mutate(loss = ((nindLast - nindLast[scenario == "no climate change" & 
                                               z == 15]) / 
                          nindLast[scenario == "no climate change" & z == 15]) * 100)

Loss12$selectionRatioSqrt <- sqrt(Loss12$wlast) / sqrt(Loss12$w1)
Loss12$omegatot = as.factor(rep(12, length(Loss12$z)))

Loss12 = Loss12 %>%
  filter(z %in% c(zmax, 15, 15.43)) %>%
  filter(scenario %in% "+1.7") %>%
  dplyr::mutate(type = ifelse(z == 15, "Local",
                              ifelse(z == 15.43, "BC", "Optimum")))

Loss12$type <- factor(Loss12$type,
                      levels = c("Local",
                                 "Optimum", 
                                 "BC"))

Loss12 %>%
  filter(selectionRatio >= 1L & selectionRatio <= 81L) %>%
  ggplot() +
  aes(x = selectionRatioSqrt,
      y = (loss * -1) / 100,
      colour = type) +
  geom_line(size = 1.5, alpha = 1) +
  geom_vline(xintercept = 1,
             alpha = 0.95,
             linetype = "dotted") +
  geom_hline(yintercept = 0,
             alpha = 0.001) +
  scale_color_colorblind(labels = c("Local",
                                    "Best",
                                    "\nAdapted at\none quarter\nof the rotation")) +
  theme_cowplot() +
  facet_wrap(vars(species)) +
  theme_cowplot(font_size = 17) +
  panel_border() +
  scale_y_continuous(labels = scales::percent) +
  scale_x_continuous(breaks = c(1, 3, 5, 7, 9)) +
  labs(x = expression(paste('Extent of change in thermal tolerance during ontogeny (', omega[n] / omega[1], ")")),
       y = "Loss of harvest",
       colour = "Planted\nprovenance") +
  theme(strip.text = element_text(face = "italic"))

ggsave(
  "Loss17omegatot12.png",
  width = 14,
  height = 9
)

### omega_tot = 25
#### +1.7°C
table25 = mydata25 %>%
  filter(trait %in% "survival") %>%
  filter(scenario %in% c("no climate change", "+1.7")) %>%
  dplyr::select(
    "z","species","trait","scenario","nindLast","selectionRatio","w1","wlast","g1","s1","a1_th","ID")

zmaxtraj25 = mydata25ZOpt %>%
  ungroup() %>%
  filter(scenario %in% c("no climate change", "+1.7")) %>%
  dplyr::select(species, scenario, trait, w1, wlast, zmax)

table25 = left_join(table25, zmaxtraj25)

Loss25 = table25 %>%
  group_by(w1, wlast, species, trait) %>%
  dplyr::mutate(loss = ((nindLast - nindLast[scenario == "no climate change" & 
                                               z == 15]) / 
                          nindLast[scenario == "no climate change" & z == 15]) * 100)

Loss25$selectionRatioSqrt <- sqrt(Loss25$wlast) / sqrt(Loss25$w1)
Loss25$omegatot = as.factor(rep(25, length(Loss25$z)))

Loss25 = Loss25 %>%
  filter(z %in% c(zmax, 15, 15.43)) %>%
  filter(scenario %in% "+1.7") %>%
  dplyr::mutate(type = ifelse(z == 15, "Local",
                              ifelse(z == 15.43, "BC", "Optimum")))

Loss25$type <- factor(Loss25$type,
                      levels = c("Local",
                                 "Optimum", 
                                 "BC"))

Loss25 %>%
  filter(selectionRatio >= 1L & selectionRatio <= 81L) %>%
  ggplot() +
  aes(x = selectionRatioSqrt,
      y = (loss * -1) / 100,
      colour = type) +
  geom_line(size = 1.5, alpha = 1) +
  geom_vline(xintercept = 1,
             alpha = 0.95,
             linetype = "dotted") +
  geom_hline(yintercept = 0,
             alpha = 0.001) +
  scale_color_colorblind(labels = c("Local",
                                    "Best",
                                    "\nAdapted at\none quarter\nof the rotation")) +
  theme_cowplot() +
  facet_wrap(vars(species)) +
  theme_cowplot(font_size = 17) +
  panel_border() +
  scale_y_continuous(labels = scales::percent) +
  scale_x_continuous(breaks = c(1, 3, 5, 7, 9)) +
  labs(x = expression(paste('Extent of change in thermal tolerance during ontogeny (', omega[n] / omega[1], ")")),
       y = "Loss of harvest",
       colour = "Planted\nprovenance") +
  theme(strip.text = element_text(face = "italic"))

ggsave(
  "Loss17omegatot25.png",
  width = 14,
  height = 9
)


## Climate fluctuations (Fig. 6) ----
fluctOptimum <- read_csv("fluctuationsSurvival3.csv")
fluctOptimum$species = as.factor(fluctOptimum$species)
fluctOptimum = fluctOptimum %>%
  mutate(scenario = "+1.7")
fluctOptimum$selectionRatio <- fluctOptimum$wlast / fluctOptimum$w1
fluctOptimum$selectionRatio = round(fluctOptimum$selectionRatio, digits = 3)
fluctOptimum$fluctuation <- as.factor(fluctOptimum$fluctuation)
levels(fluctOptimum$fluctuation)
levels(fluctOptimum$fluctuation) <- c("Decreased", "Observed", "Increased")
fluctOptimum$fluctuation=factor(fluctOptimum$fluctuation,levels=c("Increased", "Observed", "Decreased"))
fluctOptimum$trait <- as.factor(fluctOptimum$trait)
fluctOptimum <- fluctOptimum %>%
  mutate(scenario = as.factor(scenario))

fluctOptimumCalo = fluctOptimum %>%
  filter(species == "Calocedrus decurrens")
fluctOptimumAbies = fluctOptimum %>%
  filter(species == "Abies concolor")

### Calocedrus decurrens ----
# Data set (simulations without fluctuations)
Calo = mydata12 %>%
  filter(species %in% "Calocedrus decurrens") %>%
  dplyr::select(z, scenario, selectionRatio, nindLast, trait) %>%
  filter(scenario %in% c("+1.7")) %>%
  mutate(selectionRatio = round(selectionRatio, 3)) %>%
  filter(selectionRatio %in% c(1, 81))
Calo$fluctuation = rep("None", length(Calo$z))
Calo$simID = rep(1, length(Calo$z))
Calo$fluctuation = as.factor(Calo$fluctuation)
Calo$trait <- as.factor(Calo$trait)
Calo <- Calo %>%
  dplyr::mutate(scenario = as.factor(scenario))

# Join both data sets
fluctNoFluct = full_join(Calo, fluctOptimumCalo)
fluctNoFluct = fluctNoFluct %>%
  dplyr::select(simID, z, scenario, selectionRatio, nindLast, fluctuation, trait)

# Optimum for each simulation
optimumPerSim = fluctNoFluct %>%
  group_by(simID, scenario, trait, fluctuation, selectionRatio) %>%
  dplyr::summarise(zmax = z[nindLast == max(nindLast)])

# Computing mean and standard deviation for each treatment
optimumStat = optimumPerSim %>%
  group_by(scenario, trait, fluctuation, selectionRatio) %>%
  dplyr::summarise(meanZmax = mean(zmax), sdZmax = sd(zmax))

# Prepping for figure
fluctNoFluct_sample = fluctNoFluct %>%
  filter(trait %in% "survival")

fluctNoFluct_sample = fluctNoFluct_sample %>%
  group_by(selectionRatio) %>%
  mutate(NindPercent = nindLast / max(nindLast))

fluctNoFluct_sample = left_join(fluctNoFluct_sample, optimumStat)
fluctNoFluct_sample$simID.fluct = interaction(fluctNoFluct_sample$simID, fluctNoFluct_sample$fluctuation)

highlight_p1 <- fluctNoFluct_sample %>%
  filter(selectionRatio == 1) %>%
  filter(trait %in% "survival") %>%
  filter(fluctuation %in% "None")

drawOptimum_p1 <- optimumStat %>%
  filter(trait %in% "survival") %>%
  filter(selectionRatio == 1)

fluctNoFluct_sample$simID <- as.factor(fluctNoFluct_sample$simID)

highlight_p2 <- fluctNoFluct_sample %>%
  filter(selectionRatio == 81) %>%
  filter(trait %in% "survival") %>%
  filter(fluctuation %in% "None")

drawOptimum_p2 <- optimumStat %>%
  filter(trait %in% "survival") %>%
  filter(selectionRatio == 81)

optimumPerSim_p1 = optimumPerSim %>%
  filter(selectionRatio == 1 & trait == "survival")

optimumPerSim_p2 = optimumPerSim %>%
  filter(selectionRatio == 81 & trait == "survival")

#### p1
sim1Increased = fluctNoFluct_sample %>%
  filter(fluctuation == "Increased")

sim1Observed = fluctNoFluct_sample %>%
  filter(selectionRatio == 1) %>%
  filter(fluctuation == "Observed")

sim1Decreased = fluctNoFluct_sample %>%
  filter(selectionRatio == 1) %>%
  filter(fluctuation == "Decreased")

p1 <- sim1Increased %>%
  filter(selectionRatio == 1) %>%
  ggplot() +
  aes(
    x = z,
    y = NindPercent,
    colour = fluctuation,
    group = simID.fluct
  ) +
  geom_vline(
    xintercept = optimumPerSim_p1$zmax[optimumPerSim_p1$fluctuation == "Increased"],
    colour = "#0d0887",
    alpha = 0.3,
    size = 0.3
  ) +
  geom_vline(
    xintercept = optimumPerSim_p1$zmax[optimumPerSim_p1$fluctuation == "Observed"],
    colour = "#e56a5d",
    alpha = 0.3,
    size = 0.3
  ) +
  geom_vline(
    xintercept = optimumPerSim_p1$zmax[optimumPerSim_p1$fluctuation == "Decreased"],
    colour = "#f4c40f",
    alpha = 0.3,
    size = 0.3
  ) +
  geom_line(alpha = 0.5,
            size = 0.3) +
  geom_line(
    data = sim1Observed,
    aes(x = z, y = NindPercent),
    alpha = 0.2,
    size = 0.3
  ) +
  geom_line(
    data = sim1Decreased,
    aes(x = z, y = NindPercent),
    alpha = 0.1,
    size = 0.3
  ) +
  geom_point(
    data = highlight_p1,
    aes(x = z, y = NindPercent),
    color = '#000000',
    size = 0.8
  ) +
  geom_vline(
    xintercept = drawOptimum_p1$meanZmax[drawOptimum_p1$fluctuation == "Increased"],
    colour = "#0d0887",
    alpha = 1,
    size = 0.8
  ) +
  geom_vline(
    xintercept = drawOptimum_p1$meanZmax[drawOptimum_p1$fluctuation == "Observed"],
    colour = "#e56a5d",
    alpha = 1,
    size = 0.8
  ) +
  geom_vline(
    xintercept = drawOptimum_p1$meanZmax[drawOptimum_p1$fluctuation == "Decreased"],
    colour = "#f4c40f",
    alpha = 1,
    size = 0.8
  ) +
  geom_vline(
    xintercept = drawOptimum_p1$meanZmax[drawOptimum_p1$fluctuation == "None"],
    colour = "#000000",
    size = 0.8
  ) +
  theme_cowplot(font_size = 17) +
  scale_color_manual(values = c(
    None = "#000000",
    Decreased = "#f4c40f",
    Observed = "#e56a5d",
    Increased = "#0d0887"
  ),
  label = c(
    "None",
    "sd = 0.35°C",
    "sd = 0.5°C",
    "sd = 0.65°C"
  )) +
  guides(colour = guide_legend(override.aes = list(size = 2, alpha = 1))) +
  scale_y_continuous(labels = scales::percent_format(accuracy = 1),
                     limits = c(0.50, 1)) +
  scale_x_continuous(
    limits = c(15, 19),
    breaks = c(15, 16, 17, 18, 19),
    label = c("Local",
              "+1",
              "+2",
              "+3",
              "+4")
  ) +
  labs(x = "Thermal optimum of the provenance planted (°C)", 
       y = "Percentage of maximum harvest", 
       colour = "Fluctuations")
p1

#### p2 
sim2Increased = fluctNoFluct_sample %>%
  filter(fluctuation == "Increased")

sim2Observed = fluctNoFluct_sample %>%
  filter(selectionRatio == 81) %>%
  filter(fluctuation == "Observed")

sim2Decreased = fluctNoFluct_sample %>%
  filter(selectionRatio == 81) %>%
  filter(fluctuation == "Decreased")

p2 <- sim2Increased %>%
  filter(selectionRatio == 81) %>%
  ggplot() +
  aes(
    x = z,
    y = NindPercent,
    colour = fluctuation,
    group = simID.fluct
  ) +
  geom_vline(
    xintercept = optimumPerSim_p2$zmax[optimumPerSim_p2$fluctuation == "Increased"],
    colour = "#0d0887",
    alpha = 0.3,
    size = 0.3
  ) +
  geom_vline(
    xintercept = optimumPerSim_p2$zmax[optimumPerSim_p2$fluctuation == "Observed"],
    colour = "#e56a5d",
    alpha = 0.3,
    size = 0.3
  ) +
  geom_vline(
    xintercept = optimumPerSim_p2$zmax[optimumPerSim_p2$fluctuation == "Decreased"],
    colour = "#f4c40f",
    alpha = 0.3,
    size = 0.3
  ) +
  geom_line(alpha = 0.5,
            size = 0.3) +
  geom_line(
    data = sim2Observed,
    aes(x = z, y = NindPercent),
    alpha = 0.2,
    size = 0.3
  ) +
  geom_line(
    data = sim2Decreased,
    aes(x = z, y = NindPercent),
    alpha = 0.1,
    size = 0.3
  ) +
  geom_point(
    data = highlight_p2,
    aes(x = z, y = NindPercent),
    color = '#000000',
    size = 0.7
  ) +
  geom_vline(
    xintercept = drawOptimum_p2$meanZmax[drawOptimum_p2$fluctuation == "Increased"],
    colour = "#0d0887",
    alpha = 1,
    size = 0.8
  ) +
  geom_vline(
    xintercept = drawOptimum_p2$meanZmax[drawOptimum_p2$fluctuation == "Observed"],
    colour = "#e56a5d",
    alpha = 1,
    size = 0.8
  ) +
  geom_vline(
    xintercept = drawOptimum_p2$meanZmax[drawOptimum_p2$fluctuation == "Decreased"],
    colour = "#f4c40f",
    alpha = 1,
    size = 0.8
  ) +
  geom_vline(
    xintercept = drawOptimum_p2$meanZmax[drawOptimum_p2$fluctuation == "None"],
    colour = "#000000",
    size = 0.8
  ) +
  theme_cowplot(font_size = 17) +
  scale_color_manual(values = c(
    None = "#000000",
    Decreased = "#f4c40f",
    Observed = "#e56a5d",
    Increased = "#0d0887"
  ),
  label = c(
    "None",
    "sd = 0.35°C",
    "sd = 0.5°C",
    "sd = 0.65°C"
  )) +
  guides(colour = guide_legend(override.aes = list(size = 2, alpha = 1))) +
  scale_y_continuous(labels = scales::percent_format(accuracy = 1),
                     limits = c(0.50, 1)) +
  scale_x_continuous(
    limits = c(15, 19),
    breaks = c(15, 16, 17, 18, 19),
    label = c("Local",
              "+1",
              "+2",
              "+3",
              "+4")
  ) +
  labs(x = "Thermal optimum of the provenance planted (°C)", 
       y = "Percentage of maximum harvest", 
       colour = "Fluctuations")

p2

ggarrange(
  p1,
  p2,
  common.legend = TRUE,
  legend = "right",
  nrow = 1,
  ncol = 2,
  labels = "AUTO",
  font.label = list(size = 17)
)

# save to a .png
ggsave(
  "FluctuationsCalo.png",
  width = 12,
  height = 5.5
)

### Abies concolor ----
# Data set (simulations without fluctuations)
Abies = mydata12 %>%
  filter(species %in% "Abies concolor") %>%
  dplyr::select(z, scenario, selectionRatio, nindLast, trait) %>%
  filter(scenario %in% c("+1.7")) %>%
  mutate(selectionRatio = round(selectionRatio, 3)) %>%
  filter(selectionRatio %in% c(1, 81))
Abies$fluctuation = rep("None", length(Abies$z))
Abies$simID = rep(1, length(Abies$z))
Abies$fluctuation = as.factor(Abies$fluctuation)
Abies$trait <- as.factor(Abies$trait)
Abies <- Abies %>%
  dplyr::mutate(scenario = as.factor(scenario))

# Join both data sets
fluctNoFluct = full_join(Abies, fluctOptimumAbies)
fluctNoFluct = fluctNoFluct %>%
  dplyr::select(simID, z, scenario, selectionRatio, nindLast, fluctuation, trait)

# Optimum for each simulation
optimumPerSim = fluctNoFluct %>%
  group_by(simID, scenario, trait, fluctuation, selectionRatio) %>%
  dplyr::summarise(zmax = z[nindLast == max(nindLast)])

# Computing mean and standard deviation for each treatment
optimumStat = optimumPerSim %>%
  group_by(scenario, trait, fluctuation, selectionRatio) %>%
  dplyr::summarise(meanZmax = mean(zmax), sdZmax = sd(zmax))

# Prepping for figure
fluctNoFluct_sample = fluctNoFluct %>%
  filter(trait %in% "survival")

fluctNoFluct_sample = fluctNoFluct_sample %>%
  group_by(selectionRatio) %>%
  mutate(NindPercent = nindLast / max(nindLast))

fluctNoFluct_sample = left_join(fluctNoFluct_sample, optimumStat)
fluctNoFluct_sample$simID.fluct = interaction(fluctNoFluct_sample$simID, fluctNoFluct_sample$fluctuation)

highlight_p1 <- fluctNoFluct_sample %>%
  filter(selectionRatio == 1) %>%
  filter(trait %in% "survival") %>%
  filter(fluctuation %in% "None")

drawOptimum_p1 <- optimumStat %>%
  filter(trait %in% "survival") %>%
  filter(selectionRatio == 1)

fluctNoFluct_sample$simID <- as.factor(fluctNoFluct_sample$simID)

highlight_p2 <- fluctNoFluct_sample %>%
  filter(selectionRatio == 81) %>%
  filter(trait %in% "survival") %>%
  filter(fluctuation %in% "None")

drawOptimum_p2 <- optimumStat %>%
  filter(trait %in% "survival") %>%
  filter(selectionRatio == 81)

optimumPerSim_p1 = optimumPerSim %>%
  filter(selectionRatio == 1 & trait == "survival")

optimumPerSim_p2 = optimumPerSim %>%
  filter(selectionRatio == 81 & trait == "survival")

#### p1
sim3Increased = fluctNoFluct_sample %>%
  filter(fluctuation == "Increased")

sim3Observed = fluctNoFluct_sample %>%
  filter(selectionRatio == 1) %>%
  filter(fluctuation == "Observed")

sim3Decreased = fluctNoFluct_sample %>%
  filter(selectionRatio == 1) %>%
  filter(fluctuation == "Decreased")

p1 <- sim3Increased %>%
  filter(selectionRatio == 1) %>%
  ggplot() +
  aes(
    x = z,
    y = NindPercent,
    colour = fluctuation,
    group = simID.fluct
  ) +
  geom_vline(
    xintercept = optimumPerSim_p1$zmax[optimumPerSim_p1$fluctuation == "Increased"],
    colour = "#0d0887",
    alpha = 0.3,
    size = 0.3
  ) +
  geom_vline(
    xintercept = optimumPerSim_p1$zmax[optimumPerSim_p1$fluctuation == "Observed"],
    colour = "#e56a5d",
    alpha = 0.3,
    size = 0.3
  ) +
  geom_vline(
    xintercept = optimumPerSim_p1$zmax[optimumPerSim_p1$fluctuation == "Decreased"],
    colour = "#f4c40f",
    alpha = 0.3,
    size = 0.3
  ) +
  geom_line(alpha = 0.5,
            size = 0.3) +
  geom_line(
    data = sim3Observed,
    aes(x = z, y = NindPercent),
    alpha = 0.2,
    size = 0.3
  ) +
  geom_line(
    data = sim3Decreased,
    aes(x = z, y = NindPercent),
    alpha = 0.1,
    size = 0.3
  ) +
  geom_point(
    data = highlight_p1,
    aes(x = z, y = NindPercent),
    color = '#000000',
    size = 0.8
  ) +
  geom_vline(
    xintercept = drawOptimum_p1$meanZmax[drawOptimum_p1$fluctuation == "Increased"],
    colour = "#0d0887",
    alpha = 1,
    size = 0.8
  ) +
  geom_vline(
    xintercept = drawOptimum_p1$meanZmax[drawOptimum_p1$fluctuation == "Observed"],
    colour = "#e56a5d",
    alpha = 1,
    size = 0.8
  ) +
  geom_vline(
    xintercept = drawOptimum_p1$meanZmax[drawOptimum_p1$fluctuation == "Decreased"],
    colour = "#f4c40f",
    alpha = 1,
    size = 0.8
  ) +
  geom_vline(
    xintercept = drawOptimum_p1$meanZmax[drawOptimum_p1$fluctuation == "None"],
    colour = "#000000",
    size = 0.8
  ) +
  theme_cowplot(font_size = 17) +
  scale_color_manual(values = c(
    None = "#000000",
    Decreased = "#f4c40f",
    Observed = "#e56a5d",
    Increased = "#0d0887"
  ),
  label = c(
    "None",
    "sd = 0.35°C",
    "sd = 0.5°C",
    "sd = 0.65°C"
  )) +
  guides(colour = guide_legend(override.aes = list(size = 2, alpha = 1))) +
  scale_y_continuous(labels = scales::percent_format(accuracy = 1),
                     limits = c(0.50, 1)) +
  scale_x_continuous(
    limits = c(15, 19),
    breaks = c(15, 16, 17, 18, 19),
    label = c("Local",
              "+1",
              "+2",
              "+3",
              "+4")
  ) +
  labs(x = "Thermal optimum of the provenance planted (°C)", 
       y = "Percentage of maximum harvest", 
       colour = "Fluctuations")
p1

#### p2
sim4Increased = fluctNoFluct_sample %>%
  filter(fluctuation == "Increased")

sim4Observed = fluctNoFluct_sample %>%
  filter(selectionRatio == 81) %>%
  filter(fluctuation == "Observed")

sim4Decreased = fluctNoFluct_sample %>%
  filter(selectionRatio == 81) %>%
  filter(fluctuation == "Decreased")

p2 <- sim4Increased %>%
  filter(selectionRatio == 81) %>%
  ggplot() +
  aes(
    x = z,
    y = NindPercent,
    colour = fluctuation,
    group = simID.fluct
  ) +
  geom_vline(
    xintercept = optimumPerSim_p2$zmax[optimumPerSim_p2$fluctuation == "Increased"],
    colour = "#0d0887",
    alpha = 0.3,
    size = 0.3
  ) +
  geom_vline(
    xintercept = optimumPerSim_p2$zmax[optimumPerSim_p2$fluctuation == "Observed"],
    colour = "#e56a5d",
    alpha = 0.3,
    size = 0.3
  ) +
  geom_vline(
    xintercept = optimumPerSim_p2$zmax[optimumPerSim_p2$fluctuation == "Decreased"],
    colour = "#f4c40f",
    alpha = 0.3,
    size = 0.3
  ) +
  geom_line(alpha = 0.5,
            size = 0.3) +
  geom_line(
    data = sim4Observed,
    aes(x = z, y = NindPercent),
    alpha = 0.2,
    size = 0.3
  ) +
  geom_line(
    data = sim4Decreased,
    aes(x = z, y = NindPercent),
    alpha = 0.1,
    size = 0.3
  ) +
  geom_point(
    data = highlight_p2,
    aes(x = z, y = NindPercent),
    color = '#000000',
    size = 0.7
  ) +
  geom_vline(
    xintercept = drawOptimum_p2$meanZmax[drawOptimum_p2$fluctuation == "Increased"],
    colour = "#0d0887",
    alpha = 1,
    size = 0.8
  ) +
  geom_vline(
    xintercept = drawOptimum_p2$meanZmax[drawOptimum_p2$fluctuation == "Observed"],
    colour = "#e56a5d",
    alpha = 1,
    size = 0.8
  ) +
  geom_vline(
    xintercept = drawOptimum_p2$meanZmax[drawOptimum_p2$fluctuation == "Decreased"],
    colour = "#f4c40f",
    alpha = 1,
    size = 0.8
  ) +
  geom_vline(
    xintercept = drawOptimum_p2$meanZmax[drawOptimum_p2$fluctuation == "None"],
    colour = "#000000",
    size = 0.8
  ) +
  theme_cowplot(font_size = 17) +
  scale_color_manual(values = c(
    None = "#000000",
    Decreased = "#f4c40f",
    Observed = "#e56a5d",
    Increased = "#0d0887"
  ),
  label = c(
    "None",
    "sd = 0.35°C",
    "sd = 0.5°C",
    "sd = 0.65°C"
  )) +
  guides(colour = guide_legend(override.aes = list(size = 2, alpha = 1))) +
  scale_y_continuous(labels = scales::percent_format(accuracy = 1),
                     limits = c(0.50, 1)) +
  scale_x_continuous(
    limits = c(15, 19),
    breaks = c(15, 16, 17, 18, 19),
    label = c("Local",
              "+1",
              "+2",
              "+3",
              "+4")
  ) +
  labs(x = "Thermal optimum of the provenance planted (°C)", 
       y = "Percentage of maximum harvest", 
       colour = "Fluctuations")

p2

ggarrange(
  p1,
  p2,
  common.legend = TRUE,
  legend = "right",
  nrow = 1,
  ncol = 2,
  labels = c("C", "D"),
  font.label = list(size = 17)
)

# save to a .png
ggsave(
  "FluctuationsAbies.png",
  width = 12,
  height = 5.5
)


# Increasing phenotypic variance at the plantation site (Suppl. Fig. 1 and 2) ----
varTable <- read_excel("varTable.xls")
varTable$variance <- as.factor(varTable$variance)
varTable = varTable %>%
  mutate(nindPercent = nInd / max(nInd))

levels(varTable$variance) <- c("None", "Moderate", "High")

varTableOpt <- varTable %>%
  group_by(scenario, variance) %>%
  dplyr::summarise(zmax = z[nInd == max(nInd)]) %>%
  unique()

varTable %>%
  ggplot() +
  aes(
    x = z,
    y = nindPercent,
    linetype = variance
  ) +
  geom_line() +
  geom_vline(
    data = varTableOpt %>%
      filter(scenario == "+1.7"),
    aes(xintercept = zmax, linetype = variance),
    size = 0.5,
    alpha = 1,
    show.legend = FALSE
  ) +
  theme_cowplot(font_size = 16) +
  scale_y_continuous(labels = scales::percent_format(accuracy = 1),
                     limits = c(0.4, 1)) +
  labs(x = "Thermal optimum of the planted provenance (°C)",
       y = "Percentage of maximum harvest",
       linetype = "Phenotypic\nvariance") +
  scale_x_continuous(
    breaks = c(15, 16, 17, 18, 19),
    label = c(
      "Local",
      "+1",
      "+2",
      "+3",
      "+4"
    ),
    limits = c(15, 19)
  ) +
  panel_border()

ggsave("EffectOfVariance.png",
       width = 7,
       height = 5.5)

## Optimum fluctuations
varTableFluct <- read_csv("varTableFluct.csv")

varTableFluct$selectionRatio <- varTableFluct$w2 / varTableFluct$w1
varTableFluct$selectionRatio = round(varTableFluct$selectionRatio, digits = 3)

varTableFluct$fluct <- as.factor(varTableFluct$fluct)
levels(varTableFluct$fluct)
levels(varTableFluct$fluct) <- c("None", "Increased")

varTableFluct$variance <- as.factor(varTableFluct$variance)
levels(varTableFluct$variance)
levels(varTableFluct$variance) <- c("None", "High")

varTableFluct = varTableFluct %>%
  group_by(selectionRatio) %>%
  mutate(nIndPercent = nInd / max(nInd))

tab2 = varTableFluct %>%
  filter(selectionRatio != 1)

optPerSim = varTableFluct %>%
  group_by(variance, fluct, selectionRatio, simID) %>%
  dplyr::summarise(zmax = z[nInd == max(nInd)])

optStat = optPerSim %>%
  group_by(variance, fluct, selectionRatio) %>%
  dplyr::summarise(meanZmax = mean(zmax), sdZmax = sd(zmax))

test1 = tab2 %>%
  filter(fluct == "Increased" &
           variance %in% c("None", "High"))

test1$simID.var = interaction(test1$simID, test1$variance)

test1None = test1 %>%
  filter(variance == "None")

test1High = test1 %>%
  filter(variance == "High")

stats1 = test1 %>%
  filter(z %in% c(15,15.67,18)) %>%
  group_by(z, variance) %>%
  summarise(meanInd = mean(nIndPercent)*100,
            sdInd = sd(nIndPercent)*100,
            minInd = min(nIndPercent)*100,
            maxInd = max(nIndPercent)*100)

stats1$fluctuations <- rep("Current", length(stats1$z))

ggplot(test1None) +
  aes(
    x = z,
    y = nIndPercent,
    colour = variance,
    group = simID.var
  ) +
  geom_line(size = 0.5, 
            alpha =0.85) +
  geom_line(data=test1High,
            aes(x = z, y = nIndPercent),
            size = 0.5, 
            alpha =0.25, 
            color = "dodgerblue") +
  theme_cowplot(font_size = 17) +
  guides(colour = guide_legend(override.aes = list(size = 2, alpha = 1))) +
  scale_y_continuous(labels = scales::percent_format(accuracy = 1),
                     limits = c(0.35, 1)) +
  scale_color_manual(
    values = c(None = "#000004",
               High = "dodgerblue")
  ) +
  scale_x_continuous(
    limits = c(15, 19),
    breaks = c(15, 16, 17, 18, 19),
    label = c("Local",
              "+1",
              "+2",
              "+3",
              "+4")
  ) +
  labs(x = "Thermal optimum of the provenance planted (°C)", 
       y = "Percentage of maximum harvest", 
       colour = "Phenotypic\nvariance")

ggsave(
  "FluctuationsVariance.png",
  width = 7,
  height = 5.5
)

# Comparing anaytical results and simulations (Suppl. Fig. 4) ----
Table <- read_excel("compTable.xls")
Table = Table %>%
  group_by(model) %>%
  mutate(nIndPercent = nInd / max(nInd))

ggplot(Table) +
  aes(
    x = z,
    y = nIndPercent,
    group = model,
    linetype = model,
    color = model
  ) +
  geom_line(size = 1.5) +
  scale_color_manual(
    values = c(analytical = "#000000",
               numerical = "#736BE9"),
    labels = c("Analytical", "Numerical")
  ) +
  scale_linetype_manual(
    values = c("solid", "dashed"),
    labels = c("Analytical", "Numerical")
  ) +
  labs(
    x = "Provenance planted",
    y = "Percentage of maximum harvest",
    color = "Model",
    linetype = "Model"
  ) +
  scale_x_continuous(
    breaks = c(15, 16, 17, 18, 19),
    label = c(
      "Local",
      "+1\u00B0C",
      "+2\u00B0C",
      "+3\u00B0C",
      "+4\u00B0C"
    )
  ) +
  scale_y_continuous(labels = scales::percent_format(accuracy = 1)) +
  theme_cowplot(font_size = 15) +
  theme(
    legend.position = c(0.08, 0.18),
    legend.box.background = element_rect(colour = "white",
                                         size = 20)
  )

ggsave(
  "CompModels.png",
  width = 5,
  height = 4.5
)

# Longer rotation time (Suppl. Fig. 6) ----
## Datasets
SixStage <-   read_csv("slowgrowing_6stage.csv")
EightStage <- read_csv("slowgrowing_8stage.csv")
NineStage <-  read_csv("slowgrowing_9stage.csv")

## Full join them
slowgrowing <- full_join(SixStage, EightStage)
slowgrowing <- full_join(slowgrowing, NineStage)

rm(SixStage,
   EightStage,
   NineStage)

## Data wrangling
### Variable type changes and ordering
slowgrowing$trait = as.factor(slowgrowing$trait)
slowgrowing$species <- as.factor(slowgrowing$species)
slowgrowing$scenario = as.factor(slowgrowing$scenario)
slowgrowing$scenario <-
  factor(slowgrowing$scenario, levels = c("no climate change", "+1.7"))

### Adding IDs
slowgrowing$ID = rep(1:length(slowgrowing$z))

### Adding total number of individuals in all stages
slowgrowing = slowgrowing %>%
  rowwise() %>%
  mutate(totalInd = sum(nind1, nind2, nind3, nind4, nind5, nind6, nind7, nindLast, na.rm = TRUE))

### Adding a "tolerance ratio" (omega_last_stage / omega_first_stage)
slowgrowing$selectionRatio <- slowgrowing$wlast / slowgrowing$w1

## Computing optimums
### Optimum for individuals in the last stage
slowgrowingZOpt = slowgrowing %>%
  group_by(species, scenario, trait, g1, s1,
           a1_th, alast_th, w1, wlast) %>%
  dplyr::summarise(zmax = z[nindLast == max(nindLast)])

### Adding IDs
slowgrowingZOpt$ID = rep(1:length(slowgrowingZOpt$zmax))

### Adding the "tolerance ratio"
slowgrowingZOpt$selectionRatio <- slowgrowingZOpt$wlast / slowgrowingZOpt$w1

### Taking the square root of the tolerances in the last and first stages to 
### get something in degrees Celsius, and computing the ratio
slowgrowingZOpt$selectionRatioSqrt <-
  sqrt(slowgrowingZOpt$wlast) / sqrt(slowgrowingZOpt$w1)

# Omega_tot value does not matter, same result so we use omega_tot = 3.5°C
# slowgrowingFig = slowgrowingZOpt %>%
#   filter(selectionRatio >= 1 & selectionRatio < 86)

slowgrowingZOpt$a1_th <-
  as.factor(slowgrowingZOpt$a1_th)

clim.labs <- c("+2.9\u00B0C")
names(clim.labs) <- c("+1.7")

slowgrowingFig %>%
  filter(!(scenario %in% "no climate change")) %>%
  ggplot() +
  aes(
    x = selectionRatioSqrt,
    y = zmax,
    colour = a1_th,
    group = species
  ) +
  geom_line(size = 0.6) +
  geom_vline(xintercept = 1, size = 0.2) +
  geom_hline(data=filter(tableFigOptProvSpecies, scenario == "+1.7"), 
             aes(yintercept=15.88),
             size = 0.2,
             linetype = "dotted") +
  scale_colour_manual(values = c(
    "#f4c40f",
    "#90d743",
    "#31688e"
  )) +
  theme_cowplot(font_size = 17) +
  facet_wrap(vars(scenario), labeller = labeller(scenario = clim.labs)) +
  panel_border() +
  labs(x = expression(paste('Extent of change in thermal tolerance during ontogeny (', omega[n] / omega[1], ")")),
       y = "Thermal optimum of the best provenance (°C)",
       colour = "Length of the\nfirst stage (years)") +
  scale_y_continuous(
    limits = c(15.23, 16),
    breaks = c(15.25, 15.5, 15.75, 16),
    label = c("+0.25",
              "+0.5",
              "+0.75",
              "+1")
  ) +
  scale_x_continuous(breaks = c(1, 3, 5, 7, 9)) +
  guides(colour = guide_legend(override.aes = list(size = 1.5, alpha = 1)))

# save to a .png
ggsave(
  "SlowGrowing.png",
  width = 8,
  height = 6
)
